# Supplementary material for: Modeling PRPF31 retinitis pigmentosa using retinal pigment epithelium and organoids combined with gene augmentation rescue
Source: NPJ Regen Med. 2022 Aug 16;7:39. doi: 10.1038/s41536-022-00235-6 (PMC9381579; doi:10.1038/s41536-022-00235-6)
Supplement: Supplementary file 2 — Dataset 1, Dataset 2, Dataset 3, Dataset 4, Dataset 5, Dataset 6, Dataset 7 [file 41536_2022_235_MOESM2_ESM.zip]

Archive with 20 entries (17 files):
- Other Supplementary materials/
- Other Supplementary materials/Data S7.xlsx
- __MACOSX/
- __MACOSX/Other Supplementary materials/
- __MACOSX/Other Supplementary materials/._Data S7.xlsx
- Other Supplementary materials/.DS_Store
- __MACOSX/Other Supplementary materials/._.DS_Store
- Other Supplementary materials/Data S6.xlsx
- __MACOSX/Other Supplementary materials/._Data S6.xlsx
- Other Supplementary materials/Data S1.xlsx
- __MACOSX/Other Supplementary materials/._Data S1.xlsx
- Other Supplementary materials/Data S3.xlsx
- __MACOSX/Other Supplementary materials/._Data S3.xlsx
- Other Supplementary materials/Data S2.xlsx
- __MACOSX/Other Supplementary materials/._Data S2.xlsx
- Other Supplementary materials/Data S5.xlsx
- __MACOSX/Other Supplementary materials/._Data S5.xlsx
- Other Supplementary materials/Data S4.xlsx
- __MACOSX/Other Supplementary materials/._Data S4.xlsx
- __MACOSX/._Other Supplementary materials
