# Supplementary material for: Modeling PRPF31 retinitis pigmentosa using retinal pigment epithelium and organoids combined with gene augmentation rescue
Source: NPJ Regen Med. 2022 Aug 16;7:39. doi: 10.1038/s41536-022-00235-6 (PMC9381579; doi:10.1038/s41536-022-00235-6)
Supplement: Supplementary file 2 — Dataset 1, Dataset 2, Dataset 3, Dataset 4, Dataset 5, Dataset 6, Dataset 7 [file 41536_2022_235_MOESM2_ESM.zip › Other Supplementary materials/Data S7.xlsx]

## Sheet: Figure 1g
	Uncropped blots related to Figure 1g
	Samples	Figure name	Exp. name
	A		WT 4137 (RPE P1)
	B		WT 5f (RPE P1)
	C		Cys247X-Iso clone n°2-5 (RPE P1)
	D		Cys247X-Iso clone n°7-9 (RPE P1)
	E	Control	WT 4137 (RPE P1)
	F	Cys247X	Cys247X clone n°2 (RPE P1)
	G	Tyr90CysfsX21	Tyr90CysfsX21 (RPE P1)
	H	Cys247X-Iso	Cys247X-Iso clone n°2-2 (RPE P1)
	I		Tyr90CysfsX21 (RPE P2)
	J		Cys247X clone n°7 (RPE P2)
	K		Cys247X clone n°2 (RPE P2)
	L		WT 4137 (RPE P2)

## Sheet: Figure 3e
	Uncropped blots related to Figure 3e
	Samples	Figure name	Exp. name
	A		WT 4137 (RPE P1)
	B		Cys247X-Iso clone n°2-2 (RPE P1)
	C		Cys247X-Iso clone n°2-5 (RPE P1)
	D		Cys247X-Iso clone n°7-9 (RPE P1)
	E		Cys247X clone n°7 (RPE P1)
	F		Cys247X-Asympto clone n°2 (RPE P1)
	G		Cys247X-Asympto clone n°2 (RPE P1)
	H	Tyr90CysfsX21	Tyr90CysfsX21 (RPE P1)
	I	Cys247X	Cys247X clone n°2 (RPE P1)
	J	Cys247X-Asympto	Cys247X-Asympto clone n°1 (RPE P1)
	K	Cys247X-KI	Cys247X-KI clone n°1 (RPE P1)
	L	Tyr90CysfsX21-KI	Tyr90CysfsX21-KI clone n°1 (RPE P1)

## Sheet: Figure 5a
	Uncropped blots related to Figure 5a
	Samples	Figure name	Exp. name
	A		WT 5f (RIV D100)
	B		WT 4137 (RIV D100)
	C		Cys247X-Iso clone n°2-2 (RIV D100)
	D		Cys247X-Iso clone n°7-9 (RIV D100)
	E	Control	WT 4137 (RIV D130)
	F	Cys247X	Cys247X clone n°2 (RIV D130)
	G	Tyr90CysfsX21	Tyr90CysfsX21 (RIV D130)
	H	Cys247X-Iso	Cys247X-Iso clone n°2-2 (RIV D130)
	I		Cys247X-Iso clone n°7-9 (RIV D130)
	J		Water
	K		Water
	L		Water

## Sheet: Figure 6e
	Uncropped blots related to Figure 6e
	Samples	Figure name	Exp. name
	A	Tyr90CysfsX21	Tyr90CysfsX21 (RIV D130)
	B	Cys247X	Cys247X clone n°2 (RIV D130)
	C	Cys247X-Asympto	Cys247X-Asympto clone n°1(RIV D130)
	D	Cys247X-KI	Cys247X-KI 1 clone n°1 (RIV D130)
	E	Tyr90CysfsX21-KI	Tyr90CysfsX21-KI clone n°1 (RIV D130)
	F		WT 4137 (RIV D130)
	G		Cys247X-KI 2 copies clone n°1 (RIV D130)
	H		Cys247X-KI clone n°2 (RIV D130)
	I		Cys247X-KI clone n°3 (RIV D130)
	J		Tyr90CysfsX21-KI clone n°2 (RIV D130)
	K		Cys247X-Iso clone n°2-2 (RIV D130)

## Sheet: Figure 7e
	Uncropped blots related to Figure 7e
	Samples	Figure name	Exp. name
	A	Tyr90CysfsX21	Tyr90CysfsX21 (RIV D130)
	B	Cys247X	Cys247X clone n°2 (RIV D130)
	C	Cys247X + AAV	Cys247X clone n°2 infected at D85 with AAV 7m8-PRPF31 (RIV D130)
	D	Tyr90CysfsX21 + AAV	Tyr90CysfsX21 infected at D85 with AAV 7m8-PRPF31 (RIV D130)
	E		Water
	F
	G
	H
	I
