# Supplementary material for: Modeling PRPF31 retinitis pigmentosa using retinal pigment epithelium and organoids combined with gene augmentation rescue
Source: NPJ Regen Med. 2022 Aug 16;7:39. doi: 10.1038/s41536-022-00235-6 (PMC9381579; doi:10.1038/s41536-022-00235-6)
Supplement: Supplementary file 2 — Dataset 1, Dataset 2, Dataset 3, Dataset 4, Dataset 5, Dataset 6, Dataset 7 [file 41536_2022_235_MOESM2_ESM.zip › Other Supplementary materials/Data S6.xlsx]

## Sheet: List of antibodies
PRIMARY ANTIBODIES
Antigen	Species	Dilution	Company (Catalogue number)
BESTROPHIN 1	Mouse monoclonal	1:1000	Novus Biologicals (NB300-164)
Cleaved CASP3	Rabbit polyclonal	1:400	Cell Signaling Tech. (#9661)
CONE ARRESTIN	Rabbit polyclonal	1:10 000	Kind gift of C.Craft
CRALBP	Mouse monoclonal	1:250	Abcam (ab15051)
EZRIN	Mouse monoclonal	1:250	Sigma-Aldrich (E8897)
GAPDH	Mouse monoclonal	1:5000	Abcam (ab9485)
GFP	Chicken polyclonal	1:2000	AVES lab. (GFP-1020)
MERTK	Rabbit monoclonal	1:500	Abcam (ab52968)
NANOG	Rabbit monoclonal	1:250	Cell Signaling Tech. (#99399)
NRL	Goat polyclonal	1:400	R&D systems (AF2945)
OCT4	Rabbit monoclonal	1:100	Cell Signaling Tech. (#94310)
PRPF31	Rabbit monoclonal	1:250	Abcam (ab188577)
PKCa	Rabbit polyclonal	1:50000	Santa-Cruz (sc-208)
RHODOPSIN	Mouse monoclonal	1:500	Merck/Millipore (MABN15)
SSEA4	Mouse monoclonal	1:200	Cell Signaling Tech. (#43782)
TRA1-60	Mouse monoclonal	1:100	Cell Signaling Tech. (#61220)
VSX2 (CHX10)	Goat polyclonal	1:20000	Santa Cruz (SC-21690)
ZO1	Rabbit polyclonal	1:250	ThermoFischer Sci. 61-7300)
SECONDARY ANTIBODIES
Antigen	Species	Dilution	Source
Alexa fluor 488 anti-chicken	Donkey	1:800	Jackson Immuno Res.
Alexa fluor 488 anti-goat	Donkey	1:800	Jackson Immuno Res.
Alexa fluor 488 anti-mouse	Donkey	1:800	Jackson Immuno Res.
Alexa fluor 488 anti-rabbit	Donkey	1:800	Jackson Immuno Res.
Alexa fluor 594 anti-mouse	Donkey	1:800	Jackson Immuno Res.
Alexa fluor 594 anti-rabbit	Donkey	1:800	Jackson Immuno Res.
Alexa fluor 647 anti-mouse	Donkey	1:800	Jackson Immuno Res.
Alexa fluor 647 anti-rabbit	Donkey	1:800	Jackson Immuno Res.
Anti-mouse HRP-coupled	Goat	1:10 000	Jackson Immuno Res.
Anti-rabbit HRP-coupled	Goat	1:10 000	Jackson Immuno Res.

## Sheet: Primers Taqman qRT-PCR
Target	Assays IDs
18S	Hs99999901_s1
APOC1	Hs00155790_m1
ARR3	Hs00182888_m1
CADHERIN1	Hs00974190_g1
CHADL	Hs01360291_m1
CRYBA1	Hs00193230_m1
CRYBB1	Hs00157113_m1
DAPL1	Hs00395165_m1
DNMT3B	Hs00171876_m1
DRD4	Hs00609526_m1
DSP	Hs00950591_m1
FMO2	Hs01025544_m1
GDF15	Hs00171132_m1
GUCA1B	Hs00361600_m1
GUCY2D	Hs01574485_m1
LUM	Hs00929860_m1
NCAM2	Hs01562296_m1
NXNL1	Hs00370782_m1
PCDHB8	Hs00910055_s1
PIM	Hs01065498_m1
SOX7	Hs00846731_s1
Elimination of Sendai virus Transgenes
target	Assays IDs
SeV	Mr04269880_mr
SeV-OCT4	Mr04269878_mr
Sev-KLF4	Mr04269879_mr
Sev-SOX2	Mr04269881_mr
Sev-CMYC	Mr04269876_mr

## Sheet: Mutation screening primer
	Primers
Mutation	Forward	Reverse
c.709-734dup p.Cys247X (exon 8)	CTCTCTGCTTTCTTCTGACC	TGAGTGCTACCGTCAGCT
c.269-273del p.Tyr90CysfsX21 (exon 4)	TAGATACTCACACCCATGCC	AGGTCAACCTCGATCTGAGC

## Sheet: CRISPR-Cas9 sequences
gRNA, ssODN, Primers for CRISPR-CAS9
PRPF31-exon8_gRNA	GGCGGCCTGACCAACCTCTC TGG
PRPF31-exon8_ssODN	ttcctccctccctcccaccgcagGTGTGGCCGGCGGCCTGACCAACCTCTCCAAGATGCCCGCCTGCAACATC
AAVS1_gRNA	GGGGGCCACTAGGACAGGAT TGG
Primers	Forward	Reverse	Product size (bp)
PRPF31-exon8_Primer	CTCCCTCTCTGAGCCTCCTT	GTAGACGAGAAGCCCGACAG	294 (WT) - 319 (mut)
AAVS1_Primer (WT)	GAACTCTGCCCTCTAACGCT	AAGCCTGAGCGCCTCTCCTT	1671 (WT) - > 5000, not detected (mut)
AAVS1_Primer (Puro)	GAACTCTGCCCTCTAACGCT	GTGGGCTTGTACTCGGTCAT	absent (WT) - 1031 (mut)
