# Supplementary material for: Modeling PRPF31 retinitis pigmentosa using retinal pigment epithelium and organoids combined with gene augmentation rescue
Source: NPJ Regen Med. 2022 Aug 16;7:39. doi: 10.1038/s41536-022-00235-6 (PMC9381579; doi:10.1038/s41536-022-00235-6)
Supplement: Supplementary file 2 — Dataset 1, Dataset 2, Dataset 3, Dataset 4, Dataset 5, Dataset 6, Dataset 7 [file 41536_2022_235_MOESM2_ESM.zip › Other Supplementary materials/Data S3.xlsx]

## Sheet: Selected_Clusters D100
Table S3A: Differential gene expression in hiPSC-derived retinal organoids samples for Cys247X versus Cys247X-Isogenic, Cys247X-Asymptomatic and Control patients at D100
Gene.name	Control.D100.meanTPM	Cys247X.AS.D100.meanTPM	Cys247X.D100.meanTPM	Cys247X-Iso.D100.meanTPM	log2FC_Cys247X.v.Cys247X.Iso.D100	Pval_Cys247X.v.Cys247X.Iso.D100	cluster
ZNF736	3.3	0	6.2	0	12.2431	0.000465983	cluster 1
CTSF	33.5	0	30.2	0.1	8.74776	0.000806023	cluster 1
IAPP	5.4	1.3	8.6	1.1	2.94846	0.03509	cluster 1
CD40	6.7	2.1	6.2	1.3	2.32333	0.00175955	cluster 1
RGL3	5.2	3.8	9.6	2.2	2.23464	0.00225124	cluster 1
ASH2LP1	7.6	4	14.2	3.3	2.16383	0.00617643	cluster 1
AC092954.1	3.6	2	6	1.5	2.13355	0.0233484	cluster 1
SERTM2	14.6	2.5	14	3.9	1.96563	0.0219987	cluster 1
LSR	17.3	9	27.6	8.6	1.76598	0.0116317	cluster 1
MT1F	3.4	1.6	7.9	2.6	1.71488	0.0191348	cluster 1
CABCOCO1	6.7	3.8	8.1	2.7	1.70305	0.0108219	cluster 1
ITPR3	6.2	4.5	9.5	3.1	1.68716	0.00083215	cluster 1
SUSD2	12.1	6.7	17.3	5.9	1.64605	0.00902225	cluster 1
AL162411.1	15.3	9.8	18.8	7.6	1.39972	0.000935369	cluster 1
RMI2	6.8	4.7	9.2	3.8	1.35002	0.00702478	cluster 1
RPL41P1	2073.1	1098.5	2204.1	971.7	1.33057	0.00710485	cluster 1
AURKB	13.7	10.1	21.7	9.2	1.3302	0.0358059	cluster 1
CDC6	6.8	4.4	9.6	4.1	1.32168	0.0386787	cluster 1
CDC25C	4.5	3.5	6.4	2.8	1.32021	0.0253579	cluster 1
G0S2	9.3	6.4	14.8	6.5	1.29142	0.000581061	cluster 1
HELLS	7.8	6.3	11.1	5	1.25618	0.0244587	cluster 1
LYPD3	6.4	3	6.6	3	1.24643	0.00472988	cluster 1
MND1	5.6	4.4	7.7	3.6	1.2423	0.0401805	cluster 1
DSCC1	7.3	5.4	11.3	5.2	1.2349	0.0133839	cluster 1
LINC01224	4.2	2.3	5.6	2.6	1.19437	0.0424669	cluster 1
AEBP1	96.1	74.2	133.8	62.3	1.19083	0.032109	cluster 1
ANG	3.6	1.8	5.6	2.7	1.1708	0.0189222	cluster 1
GFPT2	7.4	4.7	12.5	6	1.15013	0.0192158	cluster 1
NPIPA5	19	16.4	26.6	12.9	1.14522	0.000627683	cluster 1
TMEM176A	24.5	11.9	33.2	16.1	1.14339	0.0333769	cluster 1
TUBA1C	30.8	21.7	56.3	27.4	1.14307	0.0270412	cluster 1
AL731533.3	12.2	3.5	12.9	6.4	1.10879	0.00900668	cluster 1
DSG2	32.2	20.3	46	23.3	1.07927	0.0181505	cluster 1
ERICH2	5.5	2.9	6.5	3.3	1.07699	0.0139737	cluster 1
GCK	11.6	6.6	16.7	8.6	1.07634	0.00990549	cluster 1
CXCL16	10	3	10.3	5.2	1.07535	0.0454966	cluster 1
NGEF	4.8	2.8	7.7	4.2	1.06075	0.0220301	cluster 1
MAD2L2	46.2	34.2	56.4	29.3	1.04666	0.00375042	cluster 1
PLP2	21.8	14.3	26.3	13.7	1.04504	0.0250987	cluster 1
TIMM17B	82.9	73.3	119.5	62.1	1.04413	0.000865185	cluster 1
CDT1	18.6	14.8	24.2	12.6	1.02655	0.0360795	cluster 1
TP53I3	11.8	9	16.3	9	1.01729	0.0304398	cluster 1
AC005520.2	4	2.8	3.2	7.2	-1.0187	0.0246295	cluster 13
SCN5A	9.4	5.3	6.3	15.2	-1.13775	0.000135657	cluster 13
SHANK2-AS2	8.1	7.2	5.3	13.2	-1.18741	0.0259017	cluster 13
KRT8P33	3.1	2	2.2	5.7	-1.23865	0.00897342	cluster 13
AL132656.1	21.4	16.4	10.7	29.5	-1.3549	0.000458635	cluster 13
AL731577.2	26	22.4	12.7	34.9	-1.36909	0.000321234	cluster 13
ACOT1	6.2	4.1	3.1	8.8	-1.3739	0.00204393	cluster 13
AC112206.2	20.1	16.9	11.1	32.6	-1.45215	0.0157663	cluster 13
DNAJC22	3.4	1.2	2.3	7.1	-1.4643	0.00365609	cluster 13
CCDC163	14.5	4.4	6.8	22	-1.50579	0.00792821	cluster 13
AC145124.1	7.2	5.2	3.5	11.1	-1.53622	0.000192158	cluster 13
C1QL4	9.4	1.7	3.9	12.7	-1.54441	0.0184803	cluster 13
RGS9BP	27.4	21.6	10.9	36.9	-1.62906	0.0355961	cluster 13
GUCA1B	1045.2	809.1	401.9	1618.3	-1.91365	0.0039197	cluster 13
RAB41	33.6	23.2	8.7	49.1	-2.37587	0.0154445	cluster 13
ARR3	295.3	201	70.2	423.7	-2.49061	0.00991108	cluster 13
AC007728.1	3.5	2.8	1	8.7	-2.9898	0.000548822	cluster 13
ZNF728	0.8	0	5.1	0	9.94083	0.00612586	cluster 2
SERPINA1	0.1	0.4	15.2	0	9.75984	0.000294403	cluster 2
COL3A1	0.3	0.9	149.3	0.4	8.45631	0.000305025	cluster 2
ZNF560	1.3	0.1	5.6	0	8.34227	0.000293684	cluster 2
LIN28A	0.4	0.7	120.3	0.4	8.31691	0.000292919	cluster 2
EPHA1	0.1	0	10.6	0	7.94032	0.000332025	cluster 2
AC068756.1	0.1	0.2	6.4	0	7.49717	0.000924282	cluster 2
CRYGA	2.5	5	206.4	1.5	7.35637	0.00138008	cluster 2
CRYGC	13.4	19.1	1744.4	15.9	7.05366	0.00059938	cluster 2
ESRP1	0.1	0.1	20.8	0.2	6.74547	0.000353703	cluster 2
NMRK2	1.1	2.3	114.6	1.1	6.65639	0.000457117	cluster 2
CRYGB	1.2	1.7	117.9	1.7	6.39696	0.00117488	cluster 2
CRYBA1	46.1	42.3	4019.5	60.4	6.31087	0.000207883	cluster 2
L1TD1	0.9	3.4	63.7	0.9	6.23133	0.00144495	cluster 2
AREG	0.1	0	14.2	0.2	5.92723	0.00341003	cluster 2
APOA1	1.7	1.1	60.7	1.2	5.78371	0.000997954	cluster 2
CRYBA4	64.3	65.3	2590.6	56.1	5.76379	0.000138432	cluster 2
CRYGEP	4.6	4.4	239.2	5.3	5.75789	0.0023623	cluster 2
LINC01356	2.3	4.4	13.3	0.3	5.60672	9.38393e-05	cluster 2
CRYBA2	6.3	4.7	323.1	8.6	5.45903	0.000455626	cluster 2
TRDN	0.1	0.3	5.5	0.1	5.44249	0.000670004	cluster 2
AC092490.1	0.7	0.2	24.3	0.6	5.44239	0.000246855	cluster 2
CRYGS	10.3	12.8	474.4	13.4	5.40705	0.000210314	cluster 2
CYP2S1	0.8	0.5	34.3	0.9	5.37266	0.00208449	cluster 2
LIM2	6	7.3	283.4	8.6	5.28822	0.000334288	cluster 2
SCNN1A	0.1	0.1	8	0.2	5.27175	0.00388944	cluster 2
AP1M2	0.1	0.1	14.6	0.4	5.2254	0.00161561	cluster 2
SALL4	0.4	0.4	14.6	0.4	5.19475	0.000921535	cluster 2
CRYGD	7.3	30.2	619.1	20.6	5.1806	0.000533986	cluster 2
CRYBB2	23.9	25.7	997.6	33.5	5.10952	0.000458562	cluster 2
CRYBB3	7.8	4.4	252.1	8.4	5.07792	0.000184875	cluster 2
BHMT	4.5	2.3	67.3	2.5	4.9978	0.000392039	cluster 2
CRYBB1	60.7	59.8	1503.8	55.2	4.97707	0.000310621	cluster 2
LGSN	0.3	1.4	14.2	0.6	4.88136	0.00486149	cluster 2
CLDN6	8.2	3.7	88.5	3.4	4.74451	0.00125188	cluster 2
BFSP2	0.9	2.2	25.5	1.3	4.54302	0.00121669	cluster 2
VIT	0.2	0.4	6.2	0.3	4.45266	0.000730039	cluster 2
MIP	0.4	0.4	9.9	0.6	4.35899	0.00165205	cluster 2
PRSS8	0.5	0.6	17.5	0.9	4.33384	0.00222403	cluster 2
RAB25	0.7	0.3	7.9	0.4	4.26083	0.000942919	cluster 2
BFSP1	5.2	7.1	63	4.2	4.17114	0.000349677	cluster 2
WNT7A	0.5	0.4	6.2	0.4	4.07559	0.00295096	cluster 2
KRT18	3.7	3.3	62.8	3.9	4.06645	0.0021838	cluster 2
UPK3A	0.5	0.8	8.6	0.6	4.03451	0.00157857	cluster 2
GJA3	0.7	0.9	10.7	0.8	3.99605	0.000532633	cluster 2
FOXA3	0.5	0.6	5.6	0.4	3.95497	0.00153809	cluster 2
PROCR	0.4	0.6	13.2	0.9	3.87466	0.0063064	cluster 2
GRB7	0.3	0.2	10.1	0.8	3.75978	0.00856057	cluster 2
GALNT3	0.8	0.4	8.1	0.6	3.7328	0.00212779	cluster 2
CLDN7	1.6	1.5	21.7	1.7	3.70922	0.00184487	cluster 2
CDH1	0.6	1.2	29.5	2.4	3.68158	0.00454636	cluster 2
MT1H	0.4	1.8	21.7	1.8	3.65206	0.00739798	cluster 2
CRYAB	26.7	21.6	304.9	31.5	3.50394	0.00175675	cluster 2
FXYD5	2.1	1.6	18.1	1.7	3.48806	0.00299902	cluster 2
TMEM114	0.2	0.2	5.4	0.6	3.44149	0.00708346	cluster 2
USP44	2.8	1.8	13.6	1.3	3.39509	0.00141571	cluster 2
LCP1	0.6	0.3	9.8	1	3.38093	0.000396481	cluster 2
TMEM125	0.5	0.9	6.6	0.7	3.34898	0.00215826	cluster 2
HMOX1	3.6	6.3	26.6	3	3.29989	0.00230007	cluster 2
CRYAA2	23.8	0	169.1	20	3.2865	0.00151502	cluster 2
EPCAM	5.7	6.5	56.8	6.2	3.28095	0.000303178	cluster 2
UBBP4	1	1.2	12.4	1.4	3.24849	0.00414669	cluster 2
TEAD4	1.5	1	11.1	1.2	3.21445	0.0050176	cluster 2
AQP5	5	4.3	36.5	4.6	3.19615	0.000451403	cluster 2
SPINT1	4.4	3.5	30.3	3.5	3.18701	0.0029026	cluster 2
KRT8	7.5	3.1	42.7	5.3	3.09603	0.00308368	cluster 2
SLC7A3	5.9	4.2	31.7	4.4	2.89878	0.00228665	cluster 2
SERPINB9	9.4	4.9	57.8	8.3	2.86286	0.00402773	cluster 2
OLFML3	1.1	1.5	16.2	2.5	2.78298	0.00215826	cluster 2
AL353807.5	0.5	1	8.5	1.4	2.63392	0.00509839	cluster 2
TNNT1	5.8	4.3	17.7	3	2.62581	0.00191762	cluster 2
BST2	12.8	3.9	74.9	13.1	2.59222	0.0139647	cluster 2
TGFBI	2	1.7	17.4	3.1	2.58848	0.0119932	cluster 2
NR6A1	3.2	3.2	18.6	3.3	2.56583	0.00477496	cluster 2
SRPX	2.4	1.5	16.6	3.1	2.51657	0.00457483	cluster 2
KCNK6	1.5	2	6	1.1	2.49378	0.00364875	cluster 2
CAPG	2.5	2.3	16.2	3.1	2.46366	0.00308857	cluster 2
KRT19	2	1.5	46.6	9.1	2.42883	0.00982182	cluster 2
TENT5B	1.3	1.2	25.5	5.2	2.36388	0.0184676	cluster 2
LCTL	0.6	0.8	5.2	1.2	2.36156	0.00408358	cluster 2
PIM2	11.8	10.5	92.9	19	2.35011	0.00247964	cluster 2
ADAMTS16	0.7	0.5	8.4	1.8	2.29541	0.0293195	cluster 2
HSPA6	4.6	6	14	3.6	2.18879	0.0280465	cluster 2
GPR143	3.4	4.5	40.1	9.6	2.13265	0.0247474	cluster 2
MT1G	6.2	14.6	59.7	14.9	2.11226	0.0294592	cluster 2
TRIM71	10.1	9.4	36.6	8.9	2.09413	0.0134854	cluster 2
DNMT3B	42	36.9	129.5	32.3	2.06735	0.00946908	cluster 2
PCDHB7	1.4	1.2	7.1	1.8	2.05194	0.00944434	cluster 2
PCDHB11	2.8	2	6.4	1.7	2.01986	0.000452158	cluster 2
KLK10	1.1	0.8	5	1.3	2.01778	0.0059478	cluster 2
GDF15	3.8	6.4	64.9	17.6	1.97471	0.0273297	cluster 2
RBPMS2	11.9	6.5	36.7	9.8	1.96885	0.0223986	cluster 2
HPN	2.1	2.5	6.8	1.9	1.96091	0.0116922	cluster 2
F11R	4.8	5.7	14.7	4.2	1.88343	0.00822723	cluster 2
F2RL1	4	2.9	21.7	6.6	1.8281	0.0300112	cluster 2
YBX2	3.3	2.6	7.1	2.1	1.82601	0.0052831	cluster 2
SNRPGP15	9.5	9.9	20.9	6.7	1.80377	0.0226549	cluster 2
FST	2	1.7	6.8	2.1	1.78388	0.0392042	cluster 2
TMEM200B	1.1	0.9	5.9	1.8	1.77915	0.029966	cluster 2
ART5	3.1	2.9	9.8	3	1.77267	0.00356782	cluster 2
ORC1	4.3	2.9	9	2.8	1.77038	0.0169906	cluster 2
NMU	4.2	4.9	18.4	5.7	1.76729	0.024448	cluster 2
DLK1	12.6	17.1	51.6	16.1	1.76079	0.0420503	cluster 2
HPGD	0.9	1.1	5.6	1.8	1.74012	0.0209042	cluster 2
CHEK2	4.3	4.4	14.1	4.6	1.70863	0.00753642	cluster 2
PDGFA	4.3	2.4	8.2	2.7	1.70203	0.0248501	cluster 2
MAL2	4.7	6.3	16.1	5.3	1.69537	0.0083483	cluster 2
VAMP8	4.1	3.7	15.6	5.2	1.66797	0.0140584	cluster 2
SKA3	6.9	6.2	13.7	4.6	1.66011	0.00644837	cluster 2
AASS	22.9	22.6	42.9	14.9	1.61093	0.00316603	cluster 2
PRPS2	11.8	9.3	28.3	9.9	1.60261	0.00179128	cluster 2
FABP5	88.8	86.9	210	78.7	1.59759	0.00328842	cluster 2
PAPSS2	1.7	1.1	5	1.8	1.59305	0.0186628	cluster 2
PIF1	2.9	2.4	6.2	2.2	1.58714	0.0384888	cluster 2
TIMP1	91.9	90.4	181.7	66.6	1.53682	0.000437501	cluster 2
ARSI	1.8	1.8	10.5	4.4	1.43222	0.0298385	cluster 2
FBXO2	9	8.1	15.3	6	1.42856	0.00681147	cluster 2
SLC2A3	54.4	27.7	141.1	55.4	1.42398	0.0173891	cluster 2
HERC5	2.4	1.7	6.4	2.6	1.39805	0.027178	cluster 2
SEMA6A	25.5	17.4	59.3	23.6	1.39579	0.0422014	cluster 2
ZNF90	6.1	3.9	13.7	5.5	1.38922	0.0168326	cluster 2
DLGAP5	12.1	10.3	26.8	11	1.38421	0.0280088	cluster 2
FGFR3	7.3	9.3	25.3	10.8	1.37047	0.00625251	cluster 2
DOCK11	7.1	6.2	13.4	5.5	1.35936	0.0114008	cluster 2
FAM133A	3.7	3.9	6.6	2.8	1.35678	4.91928e-05	cluster 2
ZNF667	7.3	7.8	12.6	5.3	1.34886	0.0423642	cluster 2
CREB3L1	2.5	1.8	7.3	3	1.33787	0.0479225	cluster 2
SLC9A3R1	17.5	19.3	37.7	16	1.32464	0.0115943	cluster 2
B3GNT2	6.9	5.6	20.1	8.6	1.30887	0.0172129	cluster 2
FIRRE	3	2.6	6.7	3	1.29495	0.00115227	cluster 2
PLK1	11.2	9.2	17.9	7.7	1.29445	0.0235791	cluster 2
FAM83D	7.6	5.5	13.5	5.9	1.28862	0.0390944	cluster 2
ZNF296	4.8	5.4	9.1	4	1.26803	0.0277758	cluster 2
PLCB1	4.8	3.5	9.9	4.4	1.25378	0.0157506	cluster 2
AURKA	12.5	10.2	19.1	8.6	1.2344	0.00691482	cluster 2
ZNF732	2.3	2.6	5.4	2.4	1.22753	0.0450408	cluster 2
LDB2	3.8	4.6	10.5	4.8	1.22661	0.0104865	cluster 2
WNT10A	4.4	3.8	7.6	3.5	1.21154	0.00616222	cluster 2
BUB1B	9	8.1	15.9	7.4	1.20244	0.0217322	cluster 2
CENPW	9.3	7.5	15.7	7.6	1.16953	0.0175718	cluster 2
KIF2C	11.2	9.6	19.1	9.1	1.1675	0.0367672	cluster 2
KDELR3	14.8	14.2	25.9	12.4	1.16054	0.00805749	cluster 2
BUB1	9.1	7	15.8	7.6	1.14962	0.0334393	cluster 2
AC084198.2	24.5	21	37.3	17.8	1.14855	0.0189142	cluster 2
PRX	2.6	2.3	7.2	3.6	1.1483	0.02451	cluster 2
LIN28B	6.9	7.9	13.7	6.5	1.14556	0.028389	cluster 2
PDLIM1	39.7	30.4	88.8	42.5	1.14412	0.0398165	cluster 2
PITX3	5.1	4.7	7.7	3.9	1.12546	0.0392942	cluster 2
IQSEC2	3.7	3.2	7.3	3.6	1.1197	0.00770677	cluster 2
DYNLT3	56.3	52.2	110.6	55.8	1.11235	5.16703e-05	cluster 2
CDC20	27.6	22.7	42.5	21	1.10866	0.0452077	cluster 2
NDUFB11	167.4	181.4	304.9	152.5	1.10055	0.00018415	cluster 2
LINC02283	6.6	9.5	21.1	10.8	1.09801	0.0382923	cluster 2
SERPINH1	35.3	29.3	75.9	37.7	1.09764	0.0360378	cluster 2
DAPL1	160	167.1	323.7	172.3	1.06894	0.027135	cluster 2
STK26	11.5	8.3	41.7	21.4	1.06252	0.035403	cluster 2
PUDP	9	9.1	20	10.2	1.06218	0.000186009	cluster 2
HMMR	5.6	5.4	13.5	7	1.0525	0.0338486	cluster 2
WDHD1	11.8	10.6	22.9	11.7	1.05079	0.0222359	cluster 2
WNT5A	3.9	3.5	6.8	3.6	1.04175	0.0312277	cluster 2
VCAN	23.5	20.7	40	20.7	1.04159	0.0356717	cluster 2
PCDHB13	4.9	5.5	11.4	5.9	1.03732	0.0109223	cluster 2
PRICKLE3	2.8	3.1	6	3.1	1.01923	0.0279404	cluster 2
NAP1L3	96.9	100.7	167.7	88.9	1.00849	0.000185814	cluster 2
PIM1	19.8	19.1	44.6	23.5	1.00648	0.0376401	cluster 2
CKS2	162.4	157.7	257.7	142.1	1.00048	0.00602042	cluster 2
UGCG	127.5	156.9	87.8	191.9	-1.02175	0.000313183	cluster 3
RD3	332.9	323.4	198.1	439.7	-1.05206	0.00651605	cluster 3
SLC6A6	175.7	166.6	101.8	227.4	-1.05265	0.000697136	cluster 3
PDE6H	1903.1	2208.4	1207.8	2819.5	-1.12816	0.0181437	cluster 3
PRPH2	397.1	428.2	233	544.8	-1.12975	0.02809	cluster 3
AC092675.1	12.4	12.4	6.1	14.6	-1.13204	0.0112148	cluster 3
HIST1H2BE	16.1	14.1	7.9	19.1	-1.16397	0.0291444	cluster 3
RIPOR3	5	6	3.4	8.7	-1.20115	0.0171861	cluster 3
AC125232.2	9.5	9.7	4.9	12.6	-1.26186	0.000228539	cluster 3
GUCY2D	90.1	115	52.4	139.4	-1.29829	0.000413191	cluster 3
ANK1	14.8	13.9	6.3	18.1	-1.40981	0.00110217	cluster 3
THAP7-AS1	8	7.2	3.1	9.6	-1.47691	0.00124663	cluster 3
AC010319.5	55.8	56.7	28.4	94.7	-1.63997	0.0114315	cluster 3
NTSR1	4.1	4.4	2.3	7.6	-1.6448	0.00197819	cluster 3
NCAM2	5.7	6.4	2.9	11.2	-1.81515	0.000520981	cluster 3
NXNL1	13.2	14.6	6.7	25.6	-1.85054	0.00775749	cluster 3
MT-TE	38.5	34.4	13.3	59.1	-2.03014	0.0001376	cluster 3
FAR2P4	0.3	1.6	6.2	0	7.21749	0.000160882	cluster 6
SERPINE3	3.4	4.7	7.5	0.4	4.45292	0.0165711	cluster 6
PCDHB18P	0.9	4	9.6	1	3.32849	0.000107917	cluster 6
AIF1	1.3	2.3	5.1	0.6	3.11622	0.000339649	cluster 6
SNORD3A	2.6	2.5	6	0.8	3.03588	0.0102011	cluster 6
SPAG4	19.2	20.2	39.9	8.2	2.3941	5.097e-05	cluster 6
AURKC	1.7	3.2	8.1	1.9	2.17016	0.00303122	cluster 6
RCN3	20	17.7	34.9	10.4	1.83395	0.000260463	cluster 6
CDH3	8.5	11.1	17.8	5.9	1.66799	0.0167096	cluster 6
NIPAL1	10.3	10.2	15.2	5.2	1.6526	6.74324e-05	cluster 6
RRBP1	28	30.4	43.1	15.5	1.56709	0.00124808	cluster 6
MT1X	32.5	46.8	80.6	31.5	1.45909	0.00428698	cluster 6
C17orf107	2.4	4.5	7.1	2.7	1.44283	0.00834051	cluster 6
LUM	8.8	26	42.8	17.6	1.38664	0.0122772	cluster 6
ASAH2	3	4.4	7.6	3.2	1.34034	0.00965048	cluster 6
AC011447.7	5.1	4.9	7.8	3.3	1.33927	0.0050638	cluster 6
LINC01456	9.5	13	16.8	7.2	1.31583	0.00408872	cluster 6
LDLR	5.5	5.5	8.6	3.8	1.26278	0.0200795	cluster 6
PDCL3P4	4	8.8	13.9	6.3	1.2252	0.0171869	cluster 6
EMB	6.5	8.1	10.3	4.8	1.20167	0.0410779	cluster 6
GCNA	4	4.9	6.7	3.4	1.17849	0.0178686	cluster 6
GNG13	18.2	16.8	26.2	12.4	1.17403	0.0467933	cluster 6
IER3	16.3	21.7	30.3	14.6	1.16704	0.0428872	cluster 6
HTRA3	2.7	4.5	7.2	3.5	1.14348	0.0299018	cluster 6
FER1L4	16.9	17.2	23.6	11.6	1.1224	0.00604824	cluster 6
RPS27	2087.9	2186.5	3064	1615.6	1.08495	0.0143317	cluster 6
HMGA1	514.2	480.8	751.5	375.2	1.07804	0.0156371	cluster 6
EPS8L2	7.7	8.1	11.2	5.6	1.07071	0.0122572	cluster 6
ZNF165	3	4.2	6.3	3.3	1.05265	0.0189715	cluster 6
RPS24	411	439.1	601	322.9	1.05072	0.00241306	cluster 6
NDUFA4L2	20.2	25.7	42.5	22.6	1.0215	0.0147584	cluster 6
HSD17B10	84.4	80.7	118.8	63	1.01894	0.000167716	cluster 6
SPC25	10.9	13.5	17	9.1	1.01657	0.0139235	cluster 6
LINC02091	9.4	11.3	4.5	9.9	-1.02605	0.0471226	cluster 8
CACNA1S	5.8	7.8	3.4	7.5	-1.03718	0.0115557	cluster 8
HR	37.2	63.5	21.4	46.8	-1.05063	0.00726622	cluster 8
AC021683.6	12.9	18.3	6.2	14.1	-1.05488	0.0174839	cluster 8
AC021683.2	22.7	31.6	11	26.3	-1.12827	0.00657733	cluster 8
LBHD1	17	23.8	10.2	24.7	-1.14215	0.0255668	cluster 8
MYL4	132.4	156.3	55.7	142.4	-1.24444	0.0478785	cluster 8
SOX7	16.4	19.2	4	10.3	-1.27082	0.0182004	cluster 8
GTF2H2B	4.7	5.5	1.8	5.1	-1.35726	0.00823546	cluster 8
AC025810.1	32.9	27.1	7.5	20.9	-1.39646	0.0316555	cluster 8
A2M-AS1	18.4	21.6	7.1	22.5	-1.47647	0.0154143	cluster 8
AL732406.1	17.1	24.8	5.9	20.4	-1.62954	0.0214069	cluster 8
GSTM1	16	19	26.9	0.1	8.15657	1.06474e-05	cluster 9
AC233266.2	2.4	8	6.8	0	7.99107	0.00059138	cluster 9
ZNF132	0.2	8.9	7.8	0.2	5.0963	6.20802e-05	cluster 9
ZNF229	0.2	18.2	23.3	1.1	4.53045	0.00162331	cluster 9
SVIL-AS1	2.2	17.9	13.7	0.7	4.30239	0.0313402	cluster 9
ZNF578	0.3	6.3	7.6	0.4	4.16276	9.92063e-05	cluster 9
ATP6V0CP4	5.6	9.3	10.8	0.8	3.7995	0.00285967	cluster 9
TRPM1	3	8.6	7.5	0.7	3.51753	0.00595006	cluster 9
PCDHB5	12.7	48.8	61.3	6.8	3.25541	0.00277182	cluster 9
PTGES3P2	0.4	7.1	7.8	1.1	2.87766	0.0187643	cluster 9
LINC00648	12.2	15.3	16.3	3.4	2.34711	5.76929e-06	cluster 9
TIMP3	29.2	59	68.8	17.4	2.07175	0.0473303	cluster 9
PKP1	2.4	37.5	37.7	9.7	2.0408	0.00327476	cluster 9
AL513318.2	14.2	31	33.2	8.8	2.00776	0.0299778	cluster 9
AC020928.1	5.3	9.4	10.6	2.8	1.97635	0.000168871	cluster 9
BMP4	4.1	7.9	9.1	2.5	1.93684	0.0371205	cluster 9
LPL	4.9	12.9	15.5	4.8	1.8405	0.00797791	cluster 9
LARGE2	5.9	7.9	8.2	2.5	1.81615	0.0057904	cluster 9
DSP	11.2	17.1	19.5	5.9	1.81312	0.00545907	cluster 9
RPL21P75	15.5	22.8	27.3	10.2	1.57262	0.00379035	cluster 9
AC093525.8	5.8	6.8	8.5	3.3	1.48317	0.0117033	cluster 9
PCDHB6	3.5	6.1	6.1	2.5	1.39225	0.00273514	cluster 9
PCBP2-OT1	4	4.7	5.2	2.3	1.29683	0.0448823	cluster 9
PCDHB12	3.7	13.8	11.8	5.1	1.28985	0.0182723	cluster 9
INPP5F	65.9	177.5	148	65.5	1.2732	1.3718e-05	cluster 9
HSPB8	36.3	42.3	46.7	21.2	1.23891	0.0218619	cluster 9
PCDHGC3	9.9	11.6	13.5	6.2	1.21351	0.0486389	cluster 9
AC048344.4	3.4	5.9	5.3	2.5	1.19132	0.0169433	cluster 9
AC009315.1	6.5	8.2	8	3.9	1.14381	0.00615976	cluster 9
RPL21P28	14.3	23.3	21.9	11.1	1.13273	0.0323905	cluster 9
RPL39	204.4	247.2	281.7	144.6	1.11278	0.00776967	cluster 9
RPL26P19	5	9.1	11.2	5.8	1.09701	0.0279322	cluster 9
TMPRSS5	7.7	9.7	11	5.8	1.05007	0.00413538	cluster 9
LINC02308	1.9	5.4	5	2.7	1.01923	0.045132	cluster 9
CLDN19	4.5	7.5	8.1	4.3	1.015	0.0422069	cluster 9

## Sheet: Selected_Clusters D130
Table S3B: Differential gene expression in hiPSC-derived retinal organoids samples for Cys247X versus Cys247X-Isogenic, Cys247X-Asymptomatic and Control patients at D130
Gene.name	Control.D130.meanTPM	Cys247X.AS.D130.meanTPM	Cys247X.D130.meanTPM	Cys247X-Iso.D130.meanTPM	log2FC_Cys247X.v.Cys247X.Iso.D130	Pval_Cys247X.v.Cys247X.Iso.D130	cluster
AC068756.1	0	0.7	5	0.1	5.13782	0.00517099	cluster 1
CRYBA4	50	116.4	678.2	58	3.6468	0.00472986	cluster 1
CRYBB2	18.4	65.7	426.3	37.7	3.59913	0.00591148	cluster 1
CRYBA2	4.4	14.8	112.2	9.9	3.59911	0.00850976	cluster 1
CRYBA1	34.5	101.4	694.2	62.3	3.5796	0.0105373	cluster 1
PCDHB18P	0.8	2.6	9.3	0.9	3.52684	7.71601e-05	cluster 1
CRYBB1	42.2	123.7	724.9	69.3	3.49058	0.00464891	cluster 1
CRYBB3	6.1	12.1	100.2	10	3.40964	0.00447446	cluster 1
BHMT	1.1	3	15	1.9	3.08185	0.0129508	cluster 1
LIM2	4.2	11.3	54.1	7.6	2.94022	0.0192435	cluster 1
GJA3	0.4	1.2	5.3	0.8	2.90888	0.00666739	cluster 1
CRYGS	8.4	23.3	100.3	17.4	2.62395	0.026485	cluster 1
BFSP2	0.6	3.3	9.8	1.9	2.46818	0.042839	cluster 1
PCDHB7	1.6	1.1	7.6	1.7	2.31022	0.00532538	cluster 1
BFSP1	5.1	8.3	26.9	6.1	2.24348	0.0250576	cluster 1
AC112206.4	1.1	7.6	21.7	6.3	1.87514	0.0277101	cluster 1
AQP5	4	3.3	12.8	3.8	1.85992	0.0240592	cluster 1
PCDHB11	2.4	2.1	7.9	2.7	1.66713	0.002919	cluster 1
PLCB1	4.5	3.5	12.1	4.2	1.6151	0.00368275	cluster 1
PCDHB13	4.4	4.9	14.5	5.9	1.39591	0.0015355	cluster 1
OSTM1-AS1	3	2.6	7.2	3.1	1.3149	0.0010263	cluster 1
ASAH2	3.4	7	12.5	5.7	1.26486	0.0159895	cluster 1
FGFR3	6.5	9.6	16.8	7.7	1.21593	0.0166057	cluster 1
SNED1	2.1	2.7	5.2	2.6	1.10524	0.0337569	cluster 1
RAI2	24.7	26.3	58.6	30.2	1.06695	0.0110948	cluster 1
MFAP4	55.7	78.2	121	62.9	1.0591	0.0226183	cluster 1
ANOS1	34	36.4	79.7	41.8	1.03447	0.00302447	cluster 1
AC005618.1	1.6	2.8	6	3.2	1.00658	0.011353	cluster 1
ZNF460	20.3	20.6	8.4	19.2	-1.10483	0.0335067	cluster 13
AC245884.8	9.2	9.3	3.1	7.2	-1.11081	0.0210812	cluster 13
AC100803.4	7.9	9.8	3	7.2	-1.15591	0.0434898	cluster 13
AC020604.1	6.4	4.8	1.9	5.2	-1.36327	0.00668406	cluster 13
AC245884.10	9.1	11.2	2	7.4	-1.71343	0.0369537	cluster 13
AC012354.10	4.6	5.3	2.6	5.7	-1.01371	0.0382498	cluster 14
ZNF587B	11.5	14.1	7.2	16.1	-1.06005	0.00494973	cluster 14
AL157834.1	4.4	4.4	2.4	5.7	-1.14408	0.0145958	cluster 14
AC090607.2	5.3	6	2.7	6.4	-1.1556	0.00801255	cluster 14
AC018628.1	5	4.9	2.3	5.9	-1.23538	0.0304977	cluster 14
PCBP2-OT1	4.9	6.2	2.3	7	-1.4738	0.0221759	cluster 14
AL355377.4	3.2	3	1.6	5.1	-1.58362	0.00270659	cluster 14
AC005785.2	7.9	7.6	3.4	11.6	-1.64215	0.00897247	cluster 14
AC010536.2	6.7	8.8	2.4	10	-1.94823	0.0353953	cluster 14
AL513318.2	13.2	11.5	34.2	3.2	3.50371	0.00126188	cluster 2
FOS	88.3	13.8	228.3	24	3.36151	0.00332428	cluster 2
EGR1	262.9	40.6	519.9	65.4	3.10104	0.000886645	cluster 2
MT-TF	30.4	12.4	53.3	8.2	2.79873	0.00577933	cluster 2
CRYAA2	17.4	0	103.3	19.8	2.47845	0.0112933	cluster 2
AC132807.2	9.5	7.7	23.9	5.5	2.18766	0.0412715	cluster 2
LINC02820	13.5	2.5	23.3	6	2.04087	0.0285827	cluster 2
AC116049.2	1.3	0.1	7.1	2	1.84126	0.0418255	cluster 2
CNTNAP5	7	2	10.5	3.4	1.75159	0.0396746	cluster 2
TLL1	5.6	4.1	8.8	3.2	1.58282	0.00194746	cluster 2
AEBP1	123.7	54.5	162.6	60.5	1.54792	0.00907274	cluster 2
ZNF835	6.1	0	12.1	4.9	1.41105	0.0090815	cluster 2
LINC01456	10.5	9	16	6.4	1.39723	0.00340276	cluster 2
CHST7	18.4	10.4	56.1	23.3	1.38555	0.0267328	cluster 2
CEBPA	12	4.6	15.6	6.5	1.3642	0.0005905	cluster 2
CD248	4.3	3.7	8.7	3.7	1.35623	0.0129928	cluster 2
IER2	116	57.6	196.4	82.8	1.34751	0.000192277	cluster 2
MT-TD	44.8	20.9	62.9	28.3	1.24422	0.0337651	cluster 2
AC011446.2	2.6	1	6.4	2.8	1.24116	0.0349108	cluster 2
JUNB	162.6	63.3	260.3	122.1	1.1983	0.0150195	cluster 2
PRX	3	2.3	6.3	3	1.16435	0.0275083	cluster 2
AL731577.2	27	13.5	36.5	17.9	1.12116	0.00477469	cluster 2
PRPS2	9.7	7.4	16.5	8.4	1.09081	0.0283202	cluster 2
ADAMTS12	5.2	4.5	8.5	4.3	1.08531	0.0248954	cluster 2
CEBPA-DT	4.2	3.5	5.8	3	1.0644	0.00928068	cluster 2
CDC42EP5	18.4	11.9	36.2	19	1.02309	0.00632412	cluster 2
DUSP1	129.1	79.2	204.9	108.9	1.00859	0.0244644	cluster 2
PCDHB5	9.5	46.1	58	3	4.37632	0.000359568	cluster 4
SLN	2.5	8.1	12	1.7	2.93202	0.00173591	cluster 4
ZNF229	0.1	14.5	23.9	3.7	2.80982	0.0257893	cluster 4
TRIM58	3.5	4.2	5.4	1.1	2.48527	0.00354509	cluster 4
LINC00648	9.5	9	12.5	3	2.13707	2.92401e-05	cluster 4
SMOC2	5.7	8.9	12.4	3.3	2.04895	0.0395734	cluster 4
PDPN	18.6	23	43.3	12.3	1.93668	0.0378409	cluster 4
PCDHB12	2.8	8.2	13	4.2	1.7389	0.00327326	cluster 4
DDR2	16.9	19.4	34.5	12.8	1.55095	0.029737	cluster 4
SPAG4	19.3	23.9	34.4	14.7	1.33389	0.0110563	cluster 4
POU6F2	7.8	9.5	13.8	6.6	1.16078	0.0302147	cluster 4
PCDHB6	3.1	5.2	5.8	3	1.08495	0.0180608	cluster 4
CENPVL3	4.5	4.3	5.8	3	1.07307	0.00187444	cluster 4
SIAE	6.7	7.6	9.1	4.8	1.02387	0.0265829	cluster 4
KIRREL3	3.3	5	6	3.2	1.02047	0.0125823	cluster 4
