# Supplementary material for: Modeling PRPF31 retinitis pigmentosa using retinal pigment epithelium and organoids combined with gene augmentation rescue
Source: NPJ Regen Med. 2022 Aug 16;7:39. doi: 10.1038/s41536-022-00235-6 (PMC9381579; doi:10.1038/s41536-022-00235-6)
Supplement: Supplementary file 2 — Dataset 1, Dataset 2, Dataset 3, Dataset 4, Dataset 5, Dataset 6, Dataset 7 [file 41536_2022_235_MOESM2_ESM.zip › Other Supplementary materials/Data S2.xlsx]

## Sheet: Selected_Clusters iRPE cells
Table S2: Differential gene expression in iRPE cells samples for Cys247X versus Cys247X-Asymptomatic and Control patients as well as Control patients
Gene.name	Control.meanTPM	Cys247X-AS.meanTPM	Cys247X.meanTPM	log2FC_Cys247X.v.Control	FDR_Cys247X.v.Control	log2FC_Cys247X.v.Cys247X-AS	FDR_Cys247X.v.Cys247X-AS	Cluster
PCDHGA6	0.1	0.1	5.9	5.71401	0.00241194	6.47594	0.00105149	cluster 1
SLC30A8	0.6	2.4	14.1	4.61145	0.0474812	2.42506	0.0942989	cluster 1
SLC38A11	2.7	6.1	64.2	4.49507	0.00313519	3.17361	0.00666137	cluster 1
RNA5SP111	3.7	11.1	80.4	4.34826	0.000920849	2.65947	0.0029249	cluster 1
PCDHB8	2.5	4.5	24.8	3.26619	0.00453141	2.30999	0.009166	cluster 1
PURPL	2.4	0.8	20.4	3.08625	0.100968	4.50558	0.0191498	cluster 1
HNMT	1.7	2.6	13	2.86112	0.00477669	2.16609	0.00796559	cluster 1
HSPB3	26.5	45.9	183.1	2.77977	0.0156627	1.839	0.0273967	cluster 1
CAPN6	15.2	6.6	70.7	2.19834	0.0150038	3.24225	0.00223312	cluster 1
PCDHB12	1.3	1.6	6.3	2.16923	0.0498324	1.70479	0.0425777	cluster 1
PVALB	7.1	6.1	29.7	2.08573	0.0673168	2.1437	0.0272208	cluster 1
MIR222HG	3.8	5.5	16.5	2.08477	0.0367919	1.3951	0.0526081	cluster 1
CDH1	19.3	6.9	73.9	1.93175	0.0758349	3.3067	0.00756523	cluster 1
PEX5L	11.5	5.8	41.3	1.91358	0.191145	2.7301	0.040489	cluster 1
PRPS2	11.8	16	45.6	1.88368	0.00253718	1.31591	0.00590339	cluster 1
MAP3K15	1.4	1.2	5.1	1.88262	0.0643636	1.96872	0.0247621	cluster 1
DOCK11	3.3	2.9	11.5	1.80783	0.0315339	1.82371	0.0152348	cluster 1
GK	4.1	3.6	14.4	1.78678	0.00238741	1.83569	0.00113127	cluster 1
NIBAN1	16.4	13.8	55.8	1.78151	0.061952	1.88444	0.0234716	cluster 1
MCOLN3	4.4	4.9	15.1	1.74095	0.00970411	1.42073	0.0111678	cluster 1
IL1RAP	3.6	3.5	12	1.73013	0.015595	1.63032	0.0103353	cluster 1
PUDP	10.6	13.4	35.9	1.7206	0.00276451	1.24253	0.00583526	cluster 1
ZFP42	1.9	0.9	6.2	1.70467	0.100968	2.70556	0.0134537	cluster 1
PCDHB13	3.3	2.7	11.1	1.69789	0.021423	1.86487	0.00886167	cluster 1
GFRA1	6.4	4.1	21.4	1.68901	0.0855299	2.21177	0.0185957	cluster 1
STS	2.9	2.3	9.4	1.6691	0.00238741	1.8743	0.000790007	cluster 1
ANOS1	21.3	22.4	69.3	1.65491	0.0306794	1.47082	0.0212184	cluster 1
ZNF674-AS1	8	7.5	25	1.63183	0.0371411	1.58722	0.0191825	cluster 1
YY2	1.6	1.4	5.1	1.59145	0.0243751	1.6231	0.0121815	cluster 1
FAM122B	12.2	10.8	36.4	1.54882	0.0660703	1.57092	0.0276748	cluster 1
RAI2	15	17.5	44.7	1.54874	0.00376781	1.18984	0.00681879	cluster 1
ABI3BP	2	0.8	5.8	1.53483	0.25146	2.68373	0.0364948	cluster 1
FAR2P1	3.2	0.9	9.2	1.52724	0.206219	3.14119	0.0175701	cluster 1
AC018865.3	9.2	3.1	26.4	1.51682	0.233313	2.89391	0.025789	cluster 1
CNKSR2	2.9	1.5	8.3	1.50115	0.0130087	2.30051	0.00146716	cluster 1
LRRC17	46.8	39.2	131.6	1.49647	0.0778611	1.6144	0.0271084	cluster 1
RPS6KA6	12.1	12.1	34.5	1.48944	0.0227178	1.34386	0.0169214	cluster 1
TMEM255A	37.7	16.1	106.3	1.48607	0.183777	2.60042	0.0218838	cluster 1
PDK3	5.1	3.8	14.7	1.47992	0.00276451	1.78534	0.000790007	cluster 1
RPGR	4	3.4	11.4	1.47837	0.0207612	1.56346	0.00957543	cluster 1
GREB1L	3.5	2.1	9.8	1.47773	0.0412362	2.08833	0.00681879	cluster 1
MOSPD2	19.1	18.3	53.9	1.46606	0.00958794	1.36691	0.00732643	cluster 1
MRO	2.1	1.5	5.8	1.45322	0.0532263	1.85632	0.0117654	cluster 1
MED14	21.3	15.9	59.4	1.42971	0.000920849	1.71122	0.000164074	cluster 1
PCDH19	5.9	3.9	15.7	1.4297	0.0830297	1.85262	0.0182819	cluster 1
NUP62CL	6	6.1	16.4	1.40704	0.0190717	1.23079	0.0162305	cluster 1
CXXC4	4.9	5.6	12.9	1.39485	0.0277938	1.06263	0.0311324	cluster 1
Z83843.1	7.7	3.6	20.2	1.35944	0.113366	2.28119	0.0124528	cluster 1
AL136169.1	5.2	3.5	13.8	1.35575	0.0193581	1.81228	0.00429158	cluster 1
NECAB1	13.5	4.7	36.2	1.35256	0.150874	2.75659	0.0107049	cluster 1
BCLAF3	5.9	4.2	15.2	1.35124	0.00515727	1.68069	0.0013743	cluster 1
JADE3	17.1	15.2	44.1	1.342	0.00238741	1.35632	0.00113127	cluster 1
CHIC1	10.5	8.8	26.6	1.31142	0.0230743	1.43443	0.00951369	cluster 1
RPS6KA3	16.4	13.8	41.8	1.30928	0.000920849	1.41092	0.000265291	cluster 1
RAP2C-AS1	2.8	2.3	7.3	1.3079	0.0812384	1.52121	0.0235472	cluster 1
SCML2	11	7.8	27.6	1.29646	0.00598459	1.6566	0.0013743	cluster 1
SEMA3D	13	7.9	32.7	1.29253	0.151595	1.90385	0.0261585	cluster 1
SCML1	21.9	13.9	55.7	1.29075	0.0105233	1.80784	0.00159825	cluster 1
PLK4	7.5	7.8	18.9	1.28388	0.069394	1.08137	0.0492049	cluster 1
SAT1	27.4	29.6	68.4	1.24852	0.0270796	1.02762	0.024296	cluster 1
CDKL5	2.6	2.1	6.3	1.24625	0.00313519	1.41406	0.00116853	cluster 1
RP2	18.5	15.4	45.3	1.24459	0.0171793	1.38283	0.00701028	cluster 1
MID1	14.3	12.3	34.7	1.2392	0.0185181	1.32892	0.00836908	cluster 1
POLA1	9.5	8.5	23	1.23296	0.00952811	1.25342	0.00569328	cluster 1
DGKH	4	2.4	9.3	1.22167	0.132894	1.8041	0.0221708	cluster 1
BX890604.2	4.6	4.8	11.1	1.21255	0.00718049	1.01326	0.00878335	cluster 1
AC010680.4	3.9	1.4	9.4	1.21135	0.10017	2.53506	0.00593757	cluster 1
HMGB3	78.7	76.8	186.8	1.20589	0.013569	1.10684	0.0101495	cluster 1
AL157778.1	3.4	2	7.8	1.20414	0.145409	1.77692	0.0245011	cluster 1
MYLK	9.5	4.2	21.7	1.19896	0.146069	2.25095	0.0124528	cluster 1
FKBP5	6.3	3.5	14.7	1.19562	0.0100417	1.89266	0.00109568	cluster 1
PCLO	6.8	4.4	15.6	1.19258	0.179016	1.67647	0.036853	cluster 1
WWC3	32.2	27.3	75.1	1.18958	0.00313519	1.28586	0.0013743	cluster 1
ZNF674	2.6	2.6	6	1.18479	0.01254	1.0334	0.0113307	cluster 1
SMC1A	43	36.8	100.3	1.18337	0.00571529	1.26103	0.00304831	cluster 1
KLHL15	16.3	10.9	37.9	1.18328	0.00238741	1.62262	0.000243461	cluster 1
MSL3	7.3	5.3	17	1.17407	0.00313519	1.50215	0.000764327	cluster 1
MCIDAS	5.4	3.8	12.8	1.1729	0.152705	1.53373	0.03631	cluster 1
SBSPON	4.7	3.5	11	1.16999	0.126981	1.48456	0.031792	cluster 1
UBE3D	2.4	2.1	5.5	1.16919	0.113673	1.21868	0.0474926	cluster 1
ZC3HAV1	8.9	5.1	20	1.15925	0.0567918	1.80378	0.00681879	cluster 1
PRRG1	12.9	12.7	29.4	1.14362	0.00376781	1.03576	0.00392356	cluster 1
SALL1	8.5	4.3	19	1.14358	0.157264	1.9682	0.0180201	cluster 1
PIM2	10.9	10.8	25.1	1.14313	0.0311088	1.01466	0.0217481	cluster 1
PLEKHH2	5.8	4.3	13	1.13959	0.16174	1.44614	0.0420939	cluster 1
RAP2C	30.3	23.6	68.7	1.13807	0.00817476	1.37233	0.00248393	cluster 1
PIGA	5.4	4.3	12.1	1.12921	0.0170636	1.31291	0.00593757	cluster 1
HS6ST2	34.4	23.2	76.3	1.12641	0.0820077	1.56859	0.0139516	cluster 1
LINC01560	8.6	7.3	19.1	1.12398	0.0795773	1.23667	0.0264041	cluster 1
AUTS2	16.5	15	36	1.12052	0.0816262	1.11471	0.0358762	cluster 1
SH3KBP1	86.5	88	194.1	1.11826	0.00376781	0.957751	0.00501157	cluster 1
WDR44	20	16.8	44.9	1.11182	0.00432112	1.22673	0.00172678	cluster 1
DMD	6.9	4.9	15.5	1.1073	0.0640473	1.45511	0.0124528	cluster 1
RAB9A	21.3	20	47.1	1.10215	0.00376781	1.05475	0.00319217	cluster 1
MBTPS2	25.2	22	55.7	1.08842	0.00313519	1.15372	0.0013743	cluster 1
FAM102B	13.5	11	28.9	1.08324	0.118079	1.24275	0.0376956	cluster 1
USP9X	67.5	49	145.4	1.08289	0.0441458	1.39879	0.00951369	cluster 1
ENOX2	32.1	37.6	71.4	1.08258	0.0179557	0.727793	0.0327483	cluster 1
SLC16A2	55.5	53.2	121.8	1.07433	0.00589513	1.00553	0.00533637	cluster 1
NAP1L3	76.3	72	162.7	1.07395	0.0518145	1.02269	0.0261913	cluster 1
LRRC37A4P	5.3	4.8	11.4	1.07038	0.0563814	1.06521	0.0249547	cluster 1
ELK1	31.3	30.3	67	1.06806	0.0250545	0.987878	0.0169343	cluster 1
PABPC5	5.4	3.9	11.6	1.06696	0.0533447	1.42226	0.00993206	cluster 1
AC053513.2	4.4	1.9	9.4	1.05825	0.259365	2.14294	0.0250514	cluster 1
GAREM1	2.4	2	5	1.05601	0.0680928	1.14064	0.02394	cluster 1
LRCH2	15.8	10.2	33.4	1.05087	0.0125043	1.52991	0.00158046	cluster 1
SMS	95.5	84.3	203.9	1.04841	0.00476788	1.09511	0.00257901	cluster 1
ARAF	57.4	56.7	122.8	1.04673	0.00376781	0.922623	0.00431372	cluster 1
CHM	18.5	14.1	39.2	1.0421	0.00241194	1.29002	0.000442092	cluster 1
HCCS	33.6	34.3	71.7	1.04173	0.01198	0.881235	0.0118888	cluster 1
ATP11C	41.5	30.4	85.7	1.03914	0.151466	1.35512	0.0357094	cluster 1
SLC9A7	13.1	10.9	27.4	1.03451	0.00313519	1.15677	0.00116853	cluster 1
NPIPA5	5.8	5	12.1	1.03426	0.0816262	1.08742	0.0313682	cluster 1
SPIN3	5.4	4	11.1	1.03403	0.131217	1.30037	0.0334796	cluster 1
EIF1AX	60.5	55	127.2	1.03121	0.01254	1.0409	0.00711059	cluster 1
TMEM47	26.3	17.4	54.6	1.01785	0.0224752	1.47733	0.00358564	cluster 1
RBMX2	16.8	15.3	34.6	1.01652	0.10498	1.01017	0.0494213	cluster 1
MTMR1	32	29.6	66.2	1.01305	0.0297472	0.987638	0.0165117	cluster 1
IDS	5.3	4.2	10.9	1.00604	0.116731	1.202	0.0330783	cluster 1
ZNF449	8.6	5	17.8	1.00381	0.143076	1.62427	0.0184286	cluster 1
KRBOX4	15.3	13	31.5	1.002	0.0144932	1.08112	0.00668032	cluster 1
INTS6L	15.2	10.9	30.5	1.00098	0.200108	1.32692	0.049527	cluster 1
KDM5C	54.6	49.2	112.1	1.00035	0.00238741	1.0072	0.00113127	cluster 1
AC102945.2	7.3	3.9	14.6	0.997584	0.219543	1.73356	0.02774	cluster 1
EIF1AXP1	9	3	18.6	0.995268	0.0838934	2.44168	0.00223312	cluster 1
PDE5A	2.7	1.7	5.4	0.9897	0.224426	1.51387	0.0405123	cluster 1
STK26	240.7	156.6	499	0.98881	0.0803717	1.48201	0.0106509	cluster 1
KRT80	2.7	1	5.5	0.988422	0.307369	2.21147	0.0245011	cluster 1
TMTC1	66.5	42.9	132.1	0.985753	0.17526	1.4803	0.029312	cluster 1
C12orf29	2.8	1.9	5.6	0.979197	0.0635457	1.39495	0.00973503	cluster 1
GUCY1A2	5	4	10.1	0.972697	0.126592	1.18283	0.0351515	cluster 1
UPF3B	28.7	20.2	57	0.969871	0.110533	1.32787	0.0209679	cluster 1
PAK3	9.3	4.8	18.6	0.969727	0.0643636	1.78938	0.00429158	cluster 1
MTM1	11.2	9	22.6	0.968302	0.0554337	1.15762	0.0145051	cluster 1
MICAL2	3.5	1.4	7	0.966881	0.206397	2.14426	0.0124528	cluster 1
MCF2	12.3	6.2	23.9	0.964995	0.279305	1.79419	0.0340755	cluster 1
FIRRE	3.3	2	6.6	0.958266	0.0987858	1.52932	0.0113307	cluster 1
GRIPAP1	32.7	26	64.8	0.956642	0.00506115	1.1421	0.0015278	cluster 1
SH2D4A	4.7	2.8	9.2	0.955354	0.130107	1.56975	0.0156589	cluster 1
BRCC3	27.5	23.4	54.7	0.954645	0.0622299	1.05272	0.0207768	cluster 1
FTX	4.2	3.1	8.3	0.947724	0.115857	1.21582	0.0267824	cluster 1
DIAPH2	17.3	11.1	34.2	0.943556	0.0629255	1.45307	0.00756523	cluster 1
TRAPPC2	6.1	5	12.1	0.9384	0.0100417	1.09621	0.00376298	cluster 1
ZBTB33	34.7	28.1	67.6	0.936026	0.13387	1.10308	0.0412338	cluster 1
KIF20B	10.1	7.6	20	0.935073	0.140857	1.20564	0.0338266	cluster 1
DAPK1	21.3	14.8	40.5	0.930266	0.16186	1.30393	0.0318169	cluster 1
PRKX	31	23.8	60.3	0.920941	0.0286202	1.17187	0.00681879	cluster 1
OSBPL3	8.1	5.7	15.6	0.920163	0.0219901	1.28102	0.00410831	cluster 1
DYNLT3	34	29.1	67.2	0.915488	0.0481533	1.00717	0.0167282	cluster 1
TLCD4	10.5	8.1	20.7	0.911997	0.0206248	1.16388	0.00533637	cluster 1
MID2	12.3	7.3	23.6	0.89869	0.0507008	1.52048	0.00431372	cluster 1
BNC1	146	70.8	266.9	0.892262	0.304409	1.77791	0.03209	cluster 1
TAB3	19.9	14.7	37.8	0.877689	0.00993689	1.17178	0.00176571	cluster 1
BHLHE41	33.9	24	62.7	0.873257	0.113366	1.23862	0.0195655	cluster 1
OFD1	23.7	16	44.7	0.872266	0.00733689	1.29275	0.00105149	cluster 1
TMTC3	11.2	8.2	20.8	0.865198	0.0536088	1.18092	0.00951369	cluster 1
PM20D2	69.7	47.5	130.1	0.863825	0.103286	1.26799	0.0157849	cluster 1
BCL2	7.9	5.9	14.6	0.862939	0.134515	1.14408	0.029759	cluster 1
HACD2	28.3	18.6	52.3	0.86138	0.0614484	1.3292	0.00731471	cluster 1
NLGN1	13	7.4	23.7	0.861133	0.259365	1.54526	0.0327483	cluster 1
CAV2	21.5	14.6	40.3	0.858962	0.241839	1.30665	0.0471337	cluster 1
AFF3	6.2	4	11.3	0.852488	0.247072	1.35521	0.0425125	cluster 1
PNPLA4	30.2	22.8	56.2	0.850745	0.00491767	1.11989	0.00110441	cluster 1
MFSD6	3.8	3	6.9	0.807176	0.122179	1.02574	0.0295726	cluster 1
THOC2	30.1	21	53.4	0.802394	0.169736	1.17498	0.0298745	cluster 1
CUL4B	57.9	42.4	102.5	0.800921	0.14917	1.10863	0.0293069	cluster 1
TMOD2	7.2	4.1	12.5	0.782105	0.206219	1.43392	0.0208284	cluster 1
JAK2	7.3	5.5	12.7	0.752164	0.0367919	1.03546	0.00668032	cluster 1
FRAS1	32.2	21.6	54.9	0.752125	0.058478	1.17064	0.00681879	cluster 1
ROCK2	17.7	12.6	30.4	0.74631	0.0660426	1.1027	0.0089633	cluster 1
ZNF280C	8.1	5.2	13.7	0.744872	0.207322	1.23112	0.0278416	cluster 1
CEP135	6.3	4	10.8	0.736819	0.087334	1.23431	0.00846385	cluster 1
PTPN21	20.1	15	33.8	0.729563	0.0439112	1.00858	0.00732643	cluster 1
PLEKHF2	22.8	16.7	37.9	0.714622	0.135805	1.03174	0.0235755	cluster 1
LMO7	3.9	2.2	6.5	0.713801	0.240752	1.42162	0.0214666	cluster 1
AL606834.2	4.7	3	7.7	0.697012	0.262323	1.18724	0.0397911	cluster 1
TTC13	11.7	6.8	19.3	0.675838	0.046154	1.31451	0.00201741	cluster 1
HIST2H2BE	17.4	11.5	28.8	0.667041	0.301163	1.12069	0.0495058	cluster 1
KDM6A	30.3	20.9	49.2	0.666117	0.0272964	1.06514	0.00279866	cluster 1
GYG2	59.3	41.9	96	0.649373	0.126592	1.02665	0.0167282	cluster 1
MORC4	25.9	15.4	42.1	0.648863	0.102932	1.25814	0.00669982	cluster 1
CENPJ	7.3	4.8	11.7	0.638114	0.298269	1.08113	0.0473075	cluster 1
BAZ1A	13.8	9.5	21.8	0.637123	0.0952497	1.02037	0.0103523	cluster 1
IQCA1	6.5	4.6	10.6	0.633354	0.165705	1.03174	0.0210106	cluster 1
SLC35A3	6.4	4.2	10.2	0.626397	0.0654422	1.08898	0.00533637	cluster 1
EEA1	11.8	7.8	18.8	0.619576	0.0205379	1.08409	0.00129847	cluster 1
TCEAL1	59.5	40.7	92.4	0.607297	0.132345	1.00819	0.0148313	cluster 1
GLS	44.3	28.8	67.8	0.590493	0.233313	1.06475	0.0262675	cluster 1
AC009315.1	4.6	3.1	7	0.589156	0.2609	1.02151	0.0352278	cluster 1
RAB9B	13.1	8.6	19.9	0.576214	0.182655	1.02299	0.0189468	cluster 1
CARNMT1	14.9	9.7	23	0.567186	0.0507008	1.04996	0.00297168	cluster 1
CDC20B	4	13	53.1	3.60119	0.0180703	1.81783	0.0602721	cluster 2
NTF3	1.9	4	12.2	2.75535	0.0396345	1.50266	0.0887365	cluster 2
FMO2	6.3	16.2	36.8	2.50761	0.017712	0.984845	0.119225	cluster 2
DAPL1	74.4	209.6	399.8	2.39033	0.00711972	0.771664	0.11194	cluster 2
LMO1	11.5	23.2	50.4	2.10494	0.0170636	0.976461	0.0798078	cluster 2
NPTX2	2.1	6.1	9.2	2.08697	0.0408995	0.370692	0.55581	cluster 2
AC019131.2	4.1	11.4	17.2	1.97479	0.0167037	0.410238	0.382308	cluster 2
RFC3	12.8	23.5	43.5	1.734	0.0170636	0.725428	0.107891	cluster 2
SCIN	6.3	11.1	21.2	1.72591	0.0121415	0.775312	0.070184	cluster 2
ACTA2	23.1	31.6	74.8	1.67415	0.0156627	1.07803	0.0318169	cluster 2
LAMC2	2	2.7	6.5	1.66461	0.0170636	1.06172	0.0349618	cluster 2
LMNB1	23.3	37.7	62	1.36972	0.0116674	0.530972	0.103161	cluster 2
MAN1A1	20.2	28.6	52.9	1.35879	0.0170636	0.719898	0.0601921	cluster 2
KCND3	17.8	25.1	47.2	1.33865	0.0293034	0.716767	0.0837515	cluster 2
MAMLD1	13.7	18.7	35.7	1.32681	0.0271316	0.731867	0.074341	cluster 2
STAG3L1	2.3	3.1	5.9	1.32218	0.0371411	0.736519	0.088112	cluster 2
ABCC4	15.5	21.2	37.3	1.24661	0.0498148	0.660349	0.120123	cluster 2
TMEM254-AS1	2.8	4.9	6.8	1.20019	0.0340588	0.276822	0.431313	cluster 2
NBPF8	7.8	12.4	17	1.07925	0.00554742	0.269445	0.196422	cluster 2
PLCL2	10.2	16.5	21.9	1.06174	0.0123032	0.232067	0.334853	cluster 2
PCYT1B	8.3	11.2	17.8	1.04658	0.0125043	0.47636	0.072962	cluster 2
RPL13AP5	160.7	84.3	81.1	-1.0249	0.018013	-0.227494	0.381376	cluster 3
RPL15P3	35.6	21.5	18	-1.03607	0.0379091	-0.434143	0.178453	cluster 3
PYGM	44	27.2	21.5	-1.06891	0.00692316	-0.518662	0.0428642	cluster 3
EEF1A1P6	24.2	11.1	11.2	-1.15666	0.0412362	-0.173345	0.637682	cluster 3
AC008038.1	85.6	37.8	38.4	-1.18736	0.0170636	-0.149666	0.619518	cluster 3
TPPP	23.3	11.1	10.2	-1.20649	0.03792	-0.295608	0.418594	cluster 3
AC113935.1	19.2	9.4	8.4	-1.22689	0.0412362	-0.335515	0.380521	cluster 3
RPS27AP16	50.3	21.9	22	-1.23797	0.0414986	-0.172705	0.66308	cluster 3
TSSC2	16.3	9.6	7.1	-1.25114	0.0152692	-0.639554	0.0610659	cluster 3
PDZD2	45	24.4	19.3	-1.29098	0.0396345	-0.549126	0.172924	cluster 3
DSP	169	74.8	70	-1.32713	0.0293412	-0.292717	0.435975	cluster 3
RNF5P1	37.6	19.9	14.9	-1.37606	0.0125641	-0.591383	0.0856488	cluster 3
RPS23P8	21.6	11.4	8.5	-1.38999	0.0431913	-0.59195	0.1859	cluster 3
COX6B2	24.4	10	9.5	-1.41689	0.046647	-0.285632	0.529213	cluster 3
AC243919.1	390.4	197.4	149.5	-1.42149	0.0144908	-0.558386	0.113476	cluster 3
KCNG1	12.3	6.1	4.8	-1.42486	0.0412362	-0.534283	0.228476	cluster 3
RPLP0P6	86.8	31.9	33.2	-1.42732	0.00495077	-0.117452	0.664479	cluster 3
PLAC9	101.1	59.1	39.6	-1.4321	0.013569	-0.776217	0.0485724	cluster 3
RPL10P16	45.7	16.2	16.9	-1.47096	0.0194597	-0.104281	0.799587	cluster 3
AC073861.1	44.3	15.7	16.4	-1.47251	0.0213169	-0.11001	0.792531	cluster 3
ST6GAL2	10.9	4	3.8	-1.57518	0.0170636	-0.255112	0.50865	cluster 3
ENTPD8	14.1	7.3	4.4	-1.7344	0.00783788	-0.922395	0.0343692	cluster 3
VIT	10.4	4.8	3	-1.83826	0.0283407	-0.859673	0.112964	cluster 3
BX255925.4	14.2	5.4	3.8	-1.95198	0.0124256	-0.706772	0.13019	cluster 3
PLEKHG6	15.2	5.6	3.3	-2.28581	0.0366294	-0.989002	0.151584	cluster 3
PRKCG	8.8	2.1	1.8	-2.30387	0.0179557	-0.366585	0.522038	cluster 3
IGFALS	19.4	8.2	3.9	-2.36953	0.0270796	-1.23569	0.082087	cluster 3
SORD2P	9.1	1.1	1.5	-2.69401	0.00276451	0.231537	0.577917	cluster 3
HLA-DMA	6.9	1.1	0.8	-3.1191	0.00238741	-0.568358	0.192234	cluster 3
AC012645.1	30.3	4.9	3.5	-3.14849	0.0262121	-0.712229	0.386581	cluster 3
RNF128	55.1	13.1	6.2	-3.23706	0.0451839	-1.32655	0.179913	cluster 3
NECTIN3-AS1	72.6	5.7	2.4	-4.86518	0.046647	-1.40564	0.313358	cluster 3
SSXP10	102.8	1.1	0.7	-7.27888	0.0293412	-0.876039	0.68218	cluster 3
LCN9	152.8	5	0.3	-9.10166	0.022538	-4.35761	0.0814083	cluster 3
MIMT1	5.6	0	0	-10.6445	0.00491767	0	1	cluster 3
CHCHD10	18.4	19.3	10.8	-0.847689	0.144517	-1.04454	0.0394587	cluster 4
ZNF593	38.9	39.6	21.2	-0.912815	0.125415	-1.06903	0.0382072	cluster 4
PPP4R4	30.1	30.5	16.4	-0.953893	0.121708	-1.11447	0.0372623	cluster 4
DDX25	5.9	6.1	3.1	-0.954888	0.0566156	-1.1572	0.0140428	cluster 4
GLI3	21.1	21.9	11.2	-0.957594	0.0959765	-1.14969	0.02499	cluster 4
PEX11G	7.2	7.5	3.7	-1.01243	0.087334	-1.18433	0.0247621	cluster 4
MORN1	5.9	5.8	3	-1.01776	0.0200037	-1.12971	0.0078064	cluster 4
SLC19A1	41.7	43.2	21.6	-1.01808	0.0947261	-1.20217	0.025789	cluster 4
SNHG7	22.2	19	11.2	-1.04697	0.017712	-0.946819	0.0134662	cluster 4
APOE	1397.8	1475	705.6	-1.04903	0.0492495	-1.25157	0.0129076	cluster 4
PLTP	742	767.6	379.4	-1.05591	0.125064	-1.22287	0.039596	cluster 4
TSPY26P	21.1	19.3	10.3	-1.07592	0.00692316	-1.09609	0.00429158	cluster 4
IRF7	17.4	16.8	8.5	-1.08214	0.0538004	-1.17717	0.018908	cluster 4
SLC2A6	9.8	9.5	4.8	-1.08412	0.118294	-1.15915	0.0464617	cluster 4
ATP5F1D	39.1	35.4	18.5	-1.11641	0.0835537	-1.09597	0.0388355	cluster 4
HCG11	6.7	7.1	3.1	-1.12723	0.0116674	-1.34877	0.00385234	cluster 4
OPLAH	12.5	9.9	5.8	-1.13361	0.0286202	-0.949343	0.0242906	cluster 4
KIF9-AS1	8.5	7	4	-1.13633	0.0207612	-0.995384	0.0170083	cluster 4
AC007969.1	17.8	18.2	8.2	-1.16153	0.103608	-1.31995	0.033082	cluster 4
KCNK1	22.6	21.3	10.4	-1.19051	0.110533	-1.24277	0.0453235	cluster 4
PLEKHH1	26.2	24.9	12	-1.19058	0.0936218	-1.26387	0.0349536	cluster 4
APOC1	102.5	93.2	46.4	-1.20186	0.00502749	-1.19763	0.00376817	cluster 4
GNG7	16.7	15.9	7.2	-1.2251	0.0789711	-1.30078	0.0287804	cluster 4
MEIS3P2	39.9	36.2	18.1	-1.22941	0.0958296	-1.21153	0.044186	cluster 4
ADAMTSL4	25.8	26.1	11.5	-1.25343	0.100517	-1.39895	0.0328093	cluster 4
ZFR2	6.7	5.3	2.9	-1.26088	0.0230743	-1.06179	0.0207102	cluster 4
AC115223.1	9.5	8.4	4	-1.29002	0.0474812	-1.25207	0.0234716	cluster 4
SOX10	38.7	37.5	15.4	-1.40737	0.126105	-1.51292	0.0496659	cluster 4
ARHGEF16	10.1	8.1	3.8	-1.45431	0.0178175	-1.28071	0.0146476	cluster 4
PODXL2	85.4	74.6	32.1	-1.45906	0.00231319	-1.39613	0.00116853	cluster 4
DPP7	220.1	215.8	84.7	-1.47604	0.109935	-1.56826	0.0427184	cluster 4
PYCR1	57.5	51.7	20.9	-1.51525	0.0340588	-1.48312	0.0178074	cluster 4
SLC2A4	5.6	4.9	2	-1.53787	0.0180703	-1.466	0.0118993	cluster 4
AQP5	9.7	7.3	3.4	-1.59723	0.0300087	-1.32765	0.0256732	cluster 4
MEST	489.1	439.6	169.7	-1.62271	0.10174	-1.58351	0.0492049	cluster 4
KIT	7.9	8.1	2.6	-1.68504	0.0785546	-1.87852	0.0248608	cluster 4
CPXM1	129.5	96.3	38.5	-1.75315	0.0257198	-1.46551	0.0219945	cluster 4
NFATC1	5.1	3.9	1.5	-1.84291	0.0130087	-1.57537	0.0123336	cluster 4
CYBA	46.3	33	13.6	-1.8457	0.0115243	-1.48226	0.0130538	cluster 4
AC110285.1	30.4	32.1	9	-1.86123	0.121799	-2.07438	0.0434396	cluster 4
COL23A1	6.2	5.1	1.6	-1.97757	0.013569	-1.84907	0.00960145	cluster 4
HES4	9.3	8.8	2.4	-2.02384	0.01272	-2.07967	0.00681879	cluster 4
WFDC2	14.7	15.6	3.1	-2.34265	0.0480034	-2.536	0.0175701	cluster 4
OLFM3	5.5	6	1.1	-2.40961	0.110533	-2.64472	0.0399475	cluster 4
EEF1A2	62.3	57.8	12.2	-2.42918	0.0245537	-2.43359	0.0125435	cluster 4
AC004908.1	6.1	5.1	0.5	-3.73262	0.00491767	-3.61782	0.00392356	cluster 4
LY6H	49.8	31.2	3.3	-3.96359	0.0116674	-3.42563	0.00998816	cluster 4
BMP6	226.2	147.9	105.3	-1.15165	0.0179557	-0.677646	0.0482381	cluster 5
TSPAN11	108.3	80.5	50.7	-1.16438	0.0385522	-0.866306	0.0420862	cluster 5
APLP1	411.5	265.4	170.9	-1.32203	0.00502749	-0.826474	0.0167282	cluster 5
KIRREL2	14.7	9.6	5.2	-1.53432	0.0268159	-1.07131	0.0382072	cluster 5
LIPE	25.5	18.1	8.7	-1.6354	0.0488493	-1.27908	0.0431404	cluster 5
SLC16A3	26.8	15.4	6.4	-2.12971	0.00313519	-1.46312	0.00731471	cluster 5
DRD4	52.6	25.7	11.2	-2.27147	0.0170636	-1.37113	0.0398709	cluster 5
HLA-F	5.8	3.4	1.2	-2.27664	0.0465051	-1.61478	0.0535947	cluster 5
CLDN3	51.6	32	8.6	-2.67878	0.0100417	-2.10105	0.0124528	cluster 5
CHADL	10.5	5.2	1.5	-2.87381	0.018013	-1.97591	0.02903	cluster 5
PRRG3	6.5	3	0.8	-3.01405	0.00598459	-2.04774	0.0134537	cluster 5
IGLON5	44.1	18.8	5.3	-3.11495	0.00948904	-2.04513	0.0192736	cluster 5
NCAM2	35.9	17.4	3	-3.62409	0.0286745	-2.68559	0.0314087	cluster 5
ZNF718	10	4.4	6.1	-0.741895	0.0507008	0.293279	0.235795	cluster 8
DNAJC15	26.1	11.4	16.1	-0.751607	0.0565038	0.310641	0.230461	cluster 8
NPM1P27	39.5	13.5	23.1	-0.799708	0.115709	0.613419	0.108355	cluster 8
RPS3AP26	70.1	27.7	41.2	-0.805034	0.0967341	0.408919	0.222796	cluster 8
SNHG14	24.2	9.9	13.9	-0.841199	0.0207612	0.308007	0.172634	cluster 8
EEF1A1P5	237.2	81.4	133.7	-0.871054	0.0207612	0.543857	0.0457118	cluster 8
RPL26P19	27.1	8.8	14.8	-0.922618	0.118573	0.570473	0.185559	cluster 8
RPS7P1	49	20.8	26.6	-0.924377	0.0572342	0.184332	0.566631	cluster 8
AL590867.2	55.6	21.4	29.5	-0.95084	0.0855596	0.290861	0.440528	cluster 8
PLPP2	9.7	3	5.1	-0.974472	0.0518763	0.59612	0.0907115	cluster 8
HNRNPA1P7	28.3	5.5	14.3	-1.00848	0.146313	1.19143	0.0472924	cluster 8
COL4A3	52.5	16.9	27	-1.0179	0.0563814	0.479176	0.175304	cluster 8
AL450405.1	40.9	12.1	20.7	-1.02226	0.0734405	0.606059	0.128646	cluster 8
AC010343.1	18.6	4.2	9.2	-1.05205	0.0744219	0.982178	0.0412338	cluster 8
ZNF558	19.3	8.1	9.4	-1.05274	0.0474812	0.0481408	0.900178	cluster 8
AL049873.2	40.5	16.5	19.8	-1.07979	0.0317848	0.0843301	0.80609	cluster 8
RCN1P2	53.7	23.1	25.9	-1.1053	0.0152692	-0.0182461	0.953706	cluster 8
YBX1P1	10.9	2.1	5	-1.15114	0.10498	1.04145	0.0676931	cluster 8
FTH1P7	16.6	3	7.7	-1.1579	0.156966	1.16609	0.0819169	cluster 8
FTH1P11	11.3	2.3	5.2	-1.19319	0.122321	0.938492	0.118005	cluster 8
RPL4P4	41.5	11.4	18.5	-1.20225	0.0451839	0.530667	0.175355	cluster 8
RPL7AP30	9.7	2.1	4.2	-1.23787	0.102467	0.823957	0.140951	cluster 8
FTLP3	17.5	4.3	7.4	-1.2672	0.115709	0.617903	0.285273	cluster 8
GAPDHP1	14	3.5	5.6	-1.36684	0.0170636	0.503036	0.154242	cluster 8
ANK3	41.7	8.2	16.7	-1.36856	0.00476788	0.838151	0.0166836	cluster 8
AC004453.1	30.7	5.9	11.5	-1.45425	0.0268159	0.77381	0.0856453	cluster 8
GREB1	10.9	3.1	3.9	-1.50475	0.0346158	0.15051	0.748997	cluster 8
GPX1P1	40.1	0.5	14.3	-1.51812	0.143489	4.52626	0.00501157	cluster 8
AC090044.1	12.6	0	4.2	-1.61997	0.172811	8.13057	0.00931234	cluster 8
CRYAA2	190.1	0.1	21	-3.2229	0.000920849	8.31159	3.63608e-05	cluster 8
