# Supplementary material for: Modeling PRPF31 retinitis pigmentosa using retinal pigment epithelium and organoids combined with gene augmentation rescue
Source: NPJ Regen Med. 2022 Aug 16;7:39. doi: 10.1038/s41536-022-00235-6 (PMC9381579; doi:10.1038/s41536-022-00235-6)
Supplement: Supplementary file 2 — Dataset 1, Dataset 2, Dataset 3, Dataset 4, Dataset 5, Dataset 6, Dataset 7 [file 41536_2022_235_MOESM2_ESM.zip › Other Supplementary materials/Data S5.xlsx]

## Sheet: rMATS_Org_D100
Table S5A: Differential exon usage in hiPSC-derived retinal organoids samples of Cys247X versus Cys247X-Isogenic, Cys247X-asymptomatic and Control patients at D100
Splice_ID	Ensembl_ID	Gene.name	Gene.description	event	deltaPSI	Cys247X-Iso.D100_meanPSI	Cys247X.D100_meanPSI	PValue	FDR	log2FC_Cys247X-Iso.v.Cys247X.D100	FDR_Cys247X-Iso.v.Cys247X.D100	Cys247X-Iso.D100.meanTPM	Cys247X.D100.meanTPM	Cys247X-Iso.D100.1_PSI	Cys247X-Iso.D100.2_PSI	Cys247X-Iso.D100.3_PSI	Cys247X.D100.1_PSI	Cys247X.D100.2_PSI	Cys247X.D100.3_PSI	Cys247X.D100.4_PSI	Cys247X.D100.5_PSI	Cys247X-Iso.D100.1_IJC	Cys247X-Iso.D100.2_IJC	Cys247X-Iso.D100.3_IJC	Cys247X-Iso.D100.1_SJC	Cys247X-Iso.D100.2_SJC	Cys247X-Iso.D100.3_SJC	Cys247X.D100.1_IJC	Cys247X.D100.2_IJC	Cys247X.D100.3_IJC	Cys247X.D100.4_IJC	Cys247X.D100.5_IJC	Cys247X.D100.1_SJC	Cys247X.D100.2_SJC	Cys247X.D100.3_SJC	Cys247X.D100.4_SJC	Cys247X.D100.5_SJC	exonStart_0base	exonEnd	riExonStart_0base	riExonEnd	1stExonStart_0base	1stExonEnd	2ndExonStart_0base	2ndExonEnd	longExonStart_0base	longExonEnd	upstreamEE	downstreamEE
100_RI	ENSG00000182944	EWSR1	EWS RNA binding protein 1 [Source:HGNC Symbol;Acc:HGNC:3508]	RI	-0.133	0.22	0.3	0.00195719	0.0399048	-0.150748	0.673598	96.2	99	0.229	0.222	0.208	0.549	0.431	0.326	0.197	0.262	983	1839	1540	114	222	202	2084	2109	1317	1870	1731	59	96	94	263	168	NA	NA	29288605	29291599	NA	NA	NA	NA	NA	NA	29288786	29291599
10007_MXE	ENSG00000147180	ZNF711	zinc finger protein 711 [Source:HGNC Symbol;Acc:HGNC:13128]	MXE	-0.129	0.37	0.45	0.000525697	0.0172008	-0.674125	0.220478	62.2	92.2	0.341	0.383	0.388	0.482	0.496	0.448	0.52	0.553	35	70	72	63	105	106	35	113	128	78	65	35	107	147	67	49	NA	NA	NA	NA	85245902	85246022	85247546	85247651	NA	NA	85244191	85255801
100112_SE	ENSG00000166295	ANAPC16	anaphase promoting complex subunit 16 [Source:HGNC Symbol;Acc:HGNC:26976]	SE	-0.107	0.37	0.44	7.73136e-05	0.00439389	0.214198	0.628168	135	106.4	0.352	0.393	0.365	0.418	0.446	0.47	0.552	0.497	370	666	660	159	240	267	389	512	385	518	403	126	148	101	98	95	72220053	72220379	NA	NA	NA	NA	NA	NA	NA	NA	72216138	72224056
100113_SE	ENSG00000166295	ANAPC16	anaphase promoting complex subunit 16 [Source:HGNC Symbol;Acc:HGNC:26976]	SE	-0.115	0.57	0.64	0.000243877	0.0101176	0.214198	0.628168	135	106.4	0.559	0.609	0.549	0.643	0.675	0.73	0.746	0.641	283	535	502	52	80	96	333	427	314	441	329	43	48	27	35	43	72220053	72220379	NA	NA	NA	NA	NA	NA	NA	NA	72216138	72230440
100228_SE	ENSG00000138279	ANXA7	annexin A7 [Source:HGNC Symbol;Acc:HGNC:545]	SE	0.166	0.36	0.26	8.54825e-05	0.00473444	-0.242745	0.403043	62.5	68.6	0.478	0.314	0.291	0.313	0.156	0.105	0.107	0.295	81	94	65	53	123	95	50	36	22	44	81	66	117	113	220	116	73396043	73396109	NA	NA	NA	NA	NA	NA	NA	NA	73388414	73396583
10080_MXE	ENSG00000180376	CCDC66	coiled-coil domain containing 66 [Source:HGNC Symbol;Acc:HGNC:27709]	MXE	0.113	0.31	0.24	0.000288174	0.0113633	-0.109562	0.871354	14.1	13.8	0.305	0.304	0.322	0.315	0.116	0.199	0.255	0.101	42	71	61	246	417	330	87	19	25	38	17	486	372	259	285	389	NA	NA	NA	NA	56615921	56616053	56617111	56617605	NA	NA	56615272	56618212
100912_SE	ENSG00000223482	NUTM2A-AS1	NUTM2A antisense RNA 1 [Source:HGNC Symbol;Acc:HGNC:45161]	SE	-0.211	0.37	0.5	8.54487e-05	0.00473444	-0.153856	0.473814	5.8	5.9	0.283	0.4	0.419	0.565	0.535	0.597	0.618	0.576	22	49	46	28	37	32	31	48	53	58	73	12	21	18	18	27	87246114	87246212	NA	NA	NA	NA	NA	NA	NA	NA	87203936	87288495
100936_SE	ENSG00000269609	RPARP-AS1	RPARP antisense RNA 1 [Source:HGNC Symbol;Acc:HGNC:45238]	SE	0.266	0.7	0.53	0.00011303	0.00571591	0.0369391	0.962695	10.6	9.6	0.607	0.715	0.764	0.323	0.622	0.448	0.358	0.397	48	78	67	12	12	8	21	51	21	26	29	17	12	10	18	17	102451398	102451555	NA	NA	NA	NA	NA	NA	NA	NA	102450330	102456267
100938_SE	ENSG00000269609	RPARP-AS1	RPARP antisense RNA 1 [Source:HGNC Symbol;Acc:HGNC:45238]	SE	0.214	0.59	0.46	0.000659203	0.0197761	0.0369391	0.962695	10.6	9.6	0.514	0.626	0.644	0.305	0.517	0.339	0.334	0.408	114	180	130	12	12	8	67	115	46	81	105	17	12	10	18	17	102451398	102452187	NA	NA	NA	NA	NA	NA	NA	NA	102450330	102456265
100940_SE	ENSG00000269609	RPARP-AS1	RPARP antisense RNA 1 [Source:HGNC Symbol;Acc:HGNC:45238]	SE	0.308	0.67	0.47	1.54556e-06	0.000216645	0.0369391	0.962695	10.6	9.6	0.614	0.658	0.73	0.383	0.456	0.356	0.309	0.293	38	46	43	12	12	8	21	20	11	16	14	17	12	10	18	17	102452089	102452187	NA	NA	NA	NA	NA	NA	NA	NA	102450330	102456267
101_RI	ENSG00000182944	EWSR1	EWS RNA binding protein 1 [Source:HGNC Symbol;Acc:HGNC:3508]	RI	-0.105	0.17	0.23	0.00218576	0.0424077	-0.150748	0.673598	96.2	99	0.149	0.172	0.175	0.464	0.33	0.206	0.155	0.198	986	1851	1546	194	307	251	2089	2114	1323	1876	1748	83	148	176	352	243	NA	NA	29288605	29291599	NA	NA	NA	NA	NA	NA	29288786	29291599
101095_SE	ENSG00000257621	PSMA3-AS1	PSMA3 antisense RNA 1 [Source:HGNC Symbol;Acc:HGNC:26445]	SE	-0.186	0.15	0.27	1.02111e-05	0.000946636	-0.280143	0.627652	29.8	33.1	0.1	0.139	0.212	0.341	0.314	0.318	0.515	0.193	89	172	198	37	49	34	370	278	192	138	135	33	28	19	6	26	58293765	58295811	NA	NA	NA	NA	NA	NA	NA	NA	58293138	58298120
101592_SE	ENSG00000106733	NMRK1	nicotinamide riboside kinase 1 [Source:HGNC Symbol;Acc:HGNC:26057]	SE	-0.128	0.2	0.28	0.00207355	0.0413565	0.358507	0.632366	13.8	9.7	0.179	0.233	0.199	0.275	0.345	0.357	0.383	0.3	22	59	58	28	54	65	60	36	32	29	20	44	19	16	13	13	75078325	75078582	NA	NA	NA	NA	NA	NA	NA	NA	75077580	75083150
101689_A3SS	ENSG00000180953	AC015871.1	Suppressor of tumorigenicity 20 protein [Source:UniProtKB/Swiss-Prot;Acc:Q9HBF5]	A3SS	-0.276	0.25	0.42	0.000359096	0.0132461	-0.28282	0.703616	9.2	10.1	0.274	0.214	0.262	0.416	0.488	0.551	0.495	0.68	6	9	10	13	27	23	20	7	9	6	13	23	6	6	5	5	NA	NA	NA	NA	NA	NA	NA	NA	79907628	79907706	NA	NA
10170_MXE	ENSG00000122417	ODF2L	outer dense fiber of sperm tails 2 like [Source:HGNC Symbol;Acc:HGNC:29225]	MXE	0.133	0.45	0.36	5.34792e-05	0.00337671	0.0390047	0.946044	29.3	26.1	0.401	0.49	0.452	0.331	0.303	0.352	0.272	0.313	51	89	87	65	79	90	50	47	51	42	54	86	92	80	96	101	NA	NA	NA	NA	86384675	86384801	86386914	86387079	NA	NA	86383196	86396262
10171_MXE	ENSG00000122417	ODF2L	outer dense fiber of sperm tails 2 like [Source:HGNC Symbol;Acc:HGNC:29225]	MXE	0.122	0.61	0.53	0.000218879	0.00936529	0.0390047	0.946044	29.3	26.1	0.595	0.638	0.596	0.51	0.469	0.517	0.409	0.535	115	168	160	65	79	90	108	98	103	80	140	86	92	80	96	101	NA	NA	NA	NA	86384675	86384801	86386914	86387086	NA	NA	86383196	86396280
10173_MXE	ENSG00000107758	PPP3CB	protein phosphatase 3 catalytic subunit beta [Source:HGNC Symbol;Acc:HGNC:9315]	MXE	-0.117	0.5	0.58	9.26321e-05	0.00496347	0.144832	0.546066	105.2	88.2	0.53	0.486	0.496	0.607	0.646	0.611	0.57	0.672	117	146	148	74	110	107	76	146	132	134	216	35	57	60	72	75	NA	NA	NA	NA	73439871	73439901	73446491	73446573	NA	NA	73438420	73454489
10175_MXE	ENSG00000107758	PPP3CB	protein phosphatase 3 catalytic subunit beta [Source:HGNC Symbol;Acc:HGNC:9315]	MXE	-0.153	0.45	0.54	7.01046e-06	0.000710021	0.144832	0.546066	105.2	88.2	0.443	0.441	0.452	0.671	0.613	0.573	0.551	0.584	84	124	126	74	110	107	102	129	115	126	150	35	57	60	72	75	NA	NA	NA	NA	73439871	73439901	73446491	73446576	NA	NA	73438420	73454489
10182_SE	ENSG00000046653	GPM6B	glycoprotein M6B [Source:HGNC Symbol;Acc:HGNC:4461]	SE	0.102	0.32	0.26	1.06252e-07	2.64973e-05	0.205549	0.597696	826.6	661.4	0.359	0.304	0.31	0.312	0.2	0.218	0.203	0.179	361	517	604	292	535	608	183	275	259	233	358	182	496	421	413	744	13807649	13807769	NA	NA	NA	NA	NA	NA	NA	NA	13785808	13938638
102589_SE	ENSG00000151914	DST	dystonin [Source:HGNC Symbol;Acc:HGNC:1090]	SE	0.18	0.38	0.27	3.2723e-11	2.79686e-08	0.318572	0.404066	81.3	60.7	0.423	0.376	0.34	0.349	0.189	0.12	0.175	0.167	270	368	294	213	353	330	151	130	72	136	168	163	323	307	371	486	56464684	56464756	NA	NA	NA	NA	NA	NA	NA	NA	56463764	56466195
102721_SE	ENSG00000151062	CACNA2D4	calcium voltage-gated channel auxiliary subunit alpha2delta 4 [Source:HGNC Symbol;Acc:HGNC:20202]	SE	-0.203	0.54	0.66	0.00111199	0.0276756	0.399687	0.643038	79.9	55.7	0.465	0.599	0.547	0.496	0.762	0.852	0.883	0.709	39	78	63	37	43	43	37	62	35	55	62	31	16	5	6	21	1799674	1799695	NA	NA	NA	NA	NA	NA	NA	NA	1797535	1800052
102734_SE	ENSG00000151062	CACNA2D4	calcium voltage-gated channel auxiliary subunit alpha2delta 4 [Source:HGNC Symbol;Acc:HGNC:20202]	SE	0.2	0.85	0.72	1.39984e-06	0.000201871	0.399687	0.643038	79.9	55.7	0.889	0.823	0.83	0.799	0.571	0.679	0.485	0.701	194	225	203	14	28	24	144	140	62	70	93	21	61	17	43	23	1874603	1874675	NA	NA	NA	NA	NA	NA	NA	NA	1860206	1875337
1031_A3SS	ENSG00000100991	TRPC4AP	transient receptor potential cation channel subfamily C member 4 associated protein [Source:HGNC Symbol;Acc:HGNC:16181]	A3SS	-0.122	0.51	0.59	0.000167804	0.00769681	0.0608558	0.807961	180.1	160.4	0.482	0.505	0.541	0.678	0.64	0.604	0.612	0.625	82	157	164	71	124	112	81	117	123	184	186	31	53	65	94	90	NA	NA	NA	NA	NA	NA	NA	NA	35021189	35021356	NA	NA
103239_SE	ENSG00000092841	MYL6	myosin light chain 6 [Source:HGNC Symbol;Acc:HGNC:7587]	SE	0.149	0.73	0.64	8.51165e-06	0.000830846	-0.263376	0.809982	363.5	394.6	0.779	0.694	0.725	0.589	0.669	0.595	0.482	0.581	173	247	305	36	80	85	309	284	142	142	123	158	103	71	112	65	56159586	56159622	NA	NA	NA	NA	NA	NA	NA	NA	56158711	56160148
104631_SE	ENSG00000050426	LETMD1	LETM1 domain containing 1 [Source:HGNC Symbol;Acc:HGNC:24241]	SE	-0.117	0.74	0.82	0.000490772	0.016348	-0.0734349	0.840992	35.1	34.3	0.719	0.72	0.794	0.806	0.869	0.898	0.893	0.841	66	90	85	14	19	12	61	85	113	154	78	8	7	7	10	8	51053777	51053860	NA	NA	NA	NA	NA	NA	NA	NA	51049185	51055848
104638_SE	ENSG00000050426	LETMD1	LETM1 domain containing 1 [Source:HGNC Symbol;Acc:HGNC:24241]	SE	-0.129	0.67	0.75	0.00223459	0.0429549	-0.0734349	0.840992	35.1	34.3	0.696	0.623	0.701	0.715	0.845	0.818	0.858	0.774	48	47	42	14	19	12	30	57	47	90	41	8	7	7	10	8	51053811	51053860	NA	NA	NA	NA	NA	NA	NA	NA	51049185	51056021
104860_SE	ENSG00000136933	RABEPK	Rab9 effector protein with kelch motifs [Source:HGNC Symbol;Acc:HGNC:16896]	SE	-0.104	0.76	0.82	0.000555378	0.0177412	-0.335553	0.37535	25	29	0.755	0.697	0.814	0.848	0.821	0.875	0.876	0.877	141	170	201	18	29	18	184	234	231	342	254	13	20	13	19	14	125213369	125213522	NA	NA	NA	NA	NA	NA	NA	NA	125207721	125220658
10493_MXE	ENSG00000119820	YIPF4	Yip1 domain family member 4 [Source:HGNC Symbol;Acc:HGNC:28145]	MXE	0.125	0.53	0.45	9.02801e-07	0.000147836	0.308877	0.453507	39	29.3	0.509	0.545	0.524	0.43	0.446	0.389	0.369	0.369	181	320	296	122	187	188	112	129	121	157	147	104	112	133	188	176	NA	NA	NA	NA	32290482	32290636	32298233	32298311	NA	NA	32278234	32301495
10607_A3SS	ENSG00000237289	CKMT1B	creatine kinase, mitochondrial 1B [Source:HGNC Symbol;Acc:HGNC:1995]	A3SS	-0.197	0.31	0.43	0.0019191	0.0395129	0.136082	0.873167	7.5	6.3	0.29	0.372	0.259	0.456	0.609	0.602	0.451	0.403	87	126	84	23	23	26	101	101	42	137	100	13	7	3	18	16	NA	NA	NA	NA	NA	NA	NA	NA	43597375	43598327	NA	NA
106191_SE	ENSG00000180881	CAPS2	calcyphosine 2 [Source:HGNC Symbol;Acc:HGNC:16471]	SE	-0.156	0.55	0.64	0.00126462	0.0301433	0.194001	0.881277	24.2	18.9	0.586	0.552	0.503	0.683	0.781	0.64	0.77	0.642	69	114	122	19	36	47	127	55	41	43	92	23	6	9	5	20	75289620	75289775	NA	NA	NA	NA	NA	NA	NA	NA	75285080	75291820
10624_MXE	ENSG00000171163	ZNF692	zinc finger protein 692 [Source:HGNC Symbol;Acc:HGNC:26049]	MXE	0.118	0.65	0.57	0.000494742	0.016427	-0.0954945	0.933506	40.5	39.8	0.646	0.678	0.622	0.525	0.539	0.494	0.55	0.543	112	217	222	25	42	55	149	209	127	132	166	55	73	53	44	57	NA	NA	NA	NA	248856513	248856562	248857233	248857497	NA	NA	248856422	248857859
10625_MXE	ENSG00000171163	ZNF692	zinc finger protein 692 [Source:HGNC Symbol;Acc:HGNC:26049]	MXE	0.136	0.61	0.53	0.000385646	0.0139754	-0.0954945	0.933506	40.5	39.8	0.625	0.617	0.595	0.51	0.498	0.428	0.524	0.422	85	138	165	25	42	55	117	148	81	99	85	55	73	53	44	57	NA	NA	NA	NA	248856513	248856562	248857233	248857436	NA	NA	248856422	248858119
106270_SE	ENSG00000058272	PPP1R12A	protein phosphatase 1 regulatory subunit 12A [Source:HGNC Symbol;Acc:HGNC:7618]	SE	-0.141	0.47	0.56	0.000416812	0.0147837	0.0514375	0.901692	36.2	32.3	0.472	0.484	0.449	0.548	0.609	0.696	0.588	0.608	71	114	112	34	52	59	51	69	107	140	116	18	19	20	42	32	79806165	79806297	NA	NA	NA	NA	NA	NA	NA	NA	79805768	79807330
106272_SE	ENSG00000058272	PPP1R12A	protein phosphatase 1 regulatory subunit 12A [Source:HGNC Symbol;Acc:HGNC:7618]	SE	-0.113	0.59	0.66	0.000463129	0.0158801	0.0514375	0.901692	36.2	32.3	0.621	0.593	0.568	0.631	0.68	0.782	0.727	0.717	150	204	209	34	52	59	83	109	194	302	219	18	19	20	42	32	79806165	79806333	NA	NA	NA	NA	NA	NA	NA	NA	79805768	79807330
10701_MXE	ENSG00000235437	LINC01278	long intergenic non-protein coding RNA 1278 [Source:HGNC Symbol;Acc:HGNC:28090]	MXE	0.108	0.84	0.77	0.000868281	0.0237263	-0.421733	0.227669	12.1	15	0.89	0.774	0.857	0.708	0.704	0.722	0.777	0.752	103	111	173	11	28	25	70	88	72	113	109	25	32	24	28	31	NA	NA	NA	NA	63509943	63510079	63516909	63517082	NA	NA	63432491	63561071
107528_A3SS	ENSG00000130881	LRP3	LDL receptor related protein 3 [Source:HGNC Symbol;Acc:HGNC:6695]	A3SS	-0.221	0.58	0.72	0.000791544	0.0223694	0.295783	0.265608	77.3	58.8	0.517	0.542	0.683	0.749	0.843	0.672	0.875	0.869	47	65	71	8	10	6	49	59	45	77	109	3	2	4	2	3	NA	NA	NA	NA	NA	NA	NA	NA	33204801	33205291	NA	NA
107791_SE	ENSG00000170633	RNF34	ring finger protein 34 [Source:HGNC Symbol;Acc:HGNC:17297]	SE	0.11	0.27	0.2	0.000174876	0.00789713	0.0368009	0.928201	28.3	25.6	0.291	0.32	0.208	0.255	0.11	0.15	0.191	0.11	37	65	32	54	83	73	20	12	17	39	23	35	58	58	99	112	121402741	121402807	NA	NA	NA	NA	NA	NA	NA	NA	121400218	121416377
107879_A3SS	ENSG00000173826	KCNH6	potassium voltage-gated channel subfamily H member 6 [Source:HGNC Symbol;Acc:HGNC:18862]	A3SS	0.107	0.81	0.75	0.00197797	0.0401123	0.637918	0.186416	173.6	103.5	0.821	0.797	0.824	0.806	0.709	0.606	0.708	0.705	265	373	350	17	28	22	155	182	115	181	340	11	22	22	22	42	NA	NA	NA	NA	NA	NA	NA	NA	63545608	63545936	NA	NA
10792_MXE	ENSG00000117419	ERI3	ERI1 exoribonuclease family member 3 [Source:HGNC Symbol;Acc:HGNC:17276]	MXE	0.101	0.54	0.48	3.97002e-05	0.00269615	-0.191428	0.535574	79	83.7	0.551	0.549	0.517	0.424	0.426	0.462	0.44	0.436	180	313	309	170	298	334	148	201	190	318	195	233	313	256	468	292	NA	NA	NA	NA	44247938	44248038	44284834	44284907	NA	NA	44221640	44308401
10795_MXE	ENSG00000117419	ERI3	ERI1 exoribonuclease family member 3 [Source:HGNC Symbol;Acc:HGNC:17276]	MXE	-0.138	0.54	0.63	1.22015e-07	2.99005e-05	-0.191428	0.535574	79	83.7	0.545	0.542	0.541	0.627	0.694	0.68	0.644	0.756	208	317	328	128	197	205	238	361	298	400	459	104	117	103	163	109	NA	NA	NA	NA	44313168	44313228	44319627	44319744	NA	NA	44308401	44339316
107983_SE	ENSG00000179195	ZNF664	zinc finger protein 664 [Source:HGNC Symbol;Acc:HGNC:25406]	SE	0.314	0.8	0.6	0.000271454	0.0108963	0.123058	0.665922	161.2	137.2	0.834	0.838	0.732	0.354	0.578	0.444	0.732	0.328	22	34	30	2	3	5	6	12	14	12	15	5	4	8	2	14	124003422	124003540	NA	NA	NA	NA	NA	NA	NA	NA	123988138	124004935
108497_SE	ENSG00000102897	LYRM1	LYR motif containing 1 [Source:HGNC Symbol;Acc:HGNC:25074]	SE	-0.19	0.58	0.7	0.000356805	0.0132033	-0.0430027	0.958343	62.8	58.7	0.537	0.621	0.592	0.668	0.732	0.872	0.883	0.71	66	148	136	17	27	28	101	119	91	126	147	15	13	4	5	18	20902485	20902717	NA	NA	NA	NA	NA	NA	NA	NA	20900535	20920214
108586_SE	ENSG00000151849	CENPJ	centromere protein J [Source:HGNC Symbol;Acc:HGNC:17272]	SE	0.136	0.29	0.21	0.000391825	0.0141408	-0.619433	0.138856	15.8	22.4	0.327	0.283	0.264	0.221	0.131	0.103	0.136	0.188	16	27	20	13	27	22	18	16	9	32	10	25	42	31	80	17	24886233	24886385	NA	NA	NA	NA	NA	NA	NA	NA	24885670	24889400
108692_SE	ENSG00000214140	PRCD	photoreceptor disc component [Source:HGNC Symbol;Acc:HGNC:32528]	SE	-0.171	0.21	0.32	1.65601e-07	3.84316e-05	0.516518	0.693493	39.1	25.2	0.199	0.208	0.225	0.356	0.325	0.484	0.379	0.365	63	80	98	122	146	162	76	80	39	52	104	66	80	20	41	87	76545529	76545636	NA	NA	NA	NA	NA	NA	NA	NA	76543121	76553194
10881_MXE	ENSG00000156831	NSMCE2	NSE2 (MMS21) homolog, SMC5-SMC6 complex SUMO ligase [Source:HGNC Symbol;Acc:HGNC:26513]	MXE	0.105	0.38	0.31	0.000106495	0.00548004	-0.272956	0.592657	22.7	25.1	0.388	0.385	0.352	0.263	0.315	0.261	0.282	0.229	65	105	94	96	157	162	72	73	68	86	59	189	149	180	205	186	NA	NA	NA	NA	125102316	125102487	125182102	125182256	NA	NA	125091958	125357319
109626_SE	ENSG00000083520	DIS3	DIS3 homolog, exosome endoribonuclease and 3'-5' exoribonuclease [Source:HGNC Symbol;Acc:HGNC:20604]	SE	0.18	0.43	0.32	0.000157678	0.00734776	-0.191405	0.589706	32.7	34.5	0.363	0.477	0.443	0.424	0.206	0.224	0.108	0.275	24	40	47	25	26	35	31	14	18	20	30	25	32	37	98	47	72781288	72781356	NA	NA	NA	NA	NA	NA	NA	NA	72781003	72781925
11060_MXE	ENSG00000143537	ADAM15	ADAM metallopeptidase domain 15 [Source:HGNC Symbol;Acc:HGNC:193]	MXE	-0.219	0.47	0.61	0.00199363	0.04029	-0.183041	0.597696	20.9	22.1	0.588	0.426	0.41	0.426	0.627	0.836	0.763	0.814	10	16	12	13	40	32	8	20	22	33	26	20	22	8	19	11	NA	NA	NA	NA	155060762	155060832	155061903	155062117	NA	NA	155059974	155062369
11068_A3SS	ENSG00000068650	ATP11A	ATPase phospholipid transporting 11A [Source:HGNC Symbol;Acc:HGNC:13552]	A3SS	0.215	0.61	0.48	0.0027695	0.0495961	0.365072	0.414983	31.4	22.8	0.625	0.704	0.505	0.565	0.294	0.248	0.426	0.449	30	70	30	11	18	18	17	17	7	17	40	8	25	13	14	30	NA	NA	NA	NA	NA	NA	NA	NA	112881812	112887168	NA	NA
11069_A3SS	ENSG00000068650	ATP11A	ATPase phospholipid transporting 11A [Source:HGNC Symbol;Acc:HGNC:13552]	A3SS	0.263	0.71	0.55	2.22356e-05	0.00170878	0.365072	0.414983	31.4	22.8	0.746	0.735	0.66	0.609	0.321	0.365	0.445	0.514	52	80	56	11	18	18	20	19	12	18	51	8	25	13	14	30	NA	NA	NA	NA	NA	NA	NA	NA	112881815	112887168	NA	NA
11157_MXE	ENSG00000168461	RAB31	RAB31, member RAS oncogene family [Source:HGNC Symbol;Acc:HGNC:9771]	MXE	0.114	0.52	0.44	0.000849544	0.023369	0.689992	0.365872	119.1	68	0.55	0.49	0.505	0.445	0.377	0.475	0.354	0.352	110	175	200	85	172	185	45	39	134	69	69	53	61	140	119	120	NA	NA	NA	NA	9792153	9792235	9814019	9814091	NA	NA	9775357	9815222
11161_MXE	ENSG00000105755	ETHE1	ETHE1 persulfide dioxygenase [Source:HGNC Symbol;Acc:HGNC:23287]	MXE	0.124	0.34	0.27	0.000485019	0.0162336	-0.157355	0.763831	18.3	18.9	0.301	0.403	0.33	0.223	0.224	0.251	0.204	0.201	24	49	43	46	60	72	17	21	28	22	21	49	60	69	71	69	NA	NA	NA	NA	43508774	43508864	43511436	43511566	NA	NA	43508060	43526659
11167_MXE	ENSG00000198612	COPS8	COP9 signalosome subunit 8 [Source:HGNC Symbol;Acc:HGNC:24335]	MXE	-0.104	0.61	0.68	5.20691e-05	0.0033236	-0.214936	0.558202	94	100.3	0.578	0.617	0.636	0.703	0.724	0.751	0.673	0.722	91	157	192	104	153	172	169	224	181	176	257	112	134	94	134	155	NA	NA	NA	NA	237088604	237088653	237089861	237089994	NA	NA	237087197	237094197
11168_MXE	ENSG00000198612	COPS8	COP9 signalosome subunit 8 [Source:HGNC Symbol;Acc:HGNC:24335]	MXE	-0.1	0.28	0.34	1.55313e-05	0.00129634	-0.214936	0.558202	94	100.3	0.259	0.274	0.306	0.361	0.405	0.429	0.317	0.385	94	160	196	422	663	698	172	224	188	177	261	478	516	392	598	653	NA	NA	NA	NA	237088604	237088653	237089861	237089994	NA	NA	237087197	237094197
11175_A3SS	ENSG00000092148	HECTD1	HECT domain E3 ubiquitin protein ligase 1 [Source:HGNC Symbol;Acc:HGNC:20157]	A3SS	0.141	0.81	0.72	0.00118992	0.0289172	0.221699	0.556934	58.7	46.8	0.781	0.836	0.811	0.536	0.707	0.773	0.585	0.743	147	235	229	17	19	22	42	82	91	116	189	15	14	11	34	27	NA	NA	NA	NA	NA	NA	NA	NA	31128611	31129448	NA	NA
11238_SE	ENSG00000078674	PCM1	pericentriolar material 1 [Source:HGNC Symbol;Acc:HGNC:8727]	SE	0.37	0.73	0.5	0.000548581	0.0176013	0.0705681	0.856655	68.9	60.9	0.866	0.611	0.713	0.797	0.123	0.203	0.236	0.44	33	44	38	2	11	6	30	5	11	11	30	3	14	17	14	15	17934705	17934858	NA	NA	NA	NA	NA	NA	NA	NA	17923188	17935706
112402_SE	ENSG00000119688	ABCD4	ATP binding cassette subfamily D member 4 [Source:HGNC Symbol;Acc:HGNC:68]	SE	-0.14	0.54	0.63	0.000183031	0.00818104	-0.0388463	0.939509	33.4	31.7	0.481	0.554	0.579	0.627	0.728	0.612	0.726	0.697	80	185	226	44	76	84	122	168	130	218	189	37	32	42	42	42	74293153	74293248	NA	NA	NA	NA	NA	NA	NA	NA	74292869	74295198
112689_SE	ENSG00000072071	ADGRL1	adhesion G protein-coupled receptor L1 [Source:HGNC Symbol;Acc:HGNC:20973]	SE	-0.112	0.22	0.29	0.0016413	0.0358356	0.0619886	0.889907	105.7	94.7	0.176	0.233	0.237	0.27	0.327	0.282	0.418	0.338	21	49	45	53	87	78	11	19	19	52	57	16	21	26	39	60	14164620	14164705	NA	NA	NA	NA	NA	NA	NA	NA	14163406	14167030
112691_SE	ENSG00000072071	ADGRL1	adhesion G protein-coupled receptor L1 [Source:HGNC Symbol;Acc:HGNC:20973]	SE	0.217	0.58	0.45	5.55366e-07	9.98035e-05	0.0619886	0.889907	105.7	94.7	0.564	0.628	0.56	0.407	0.482	0.284	0.27	0.39	64	101	91	43	52	62	19	30	26	40	64	24	28	57	94	87	14167015	14167030	NA	NA	NA	NA	NA	NA	NA	NA	14163406	14170734
11278_A3SS	ENSG00000119688	ABCD4	ATP binding cassette subfamily D member 4 [Source:HGNC Symbol;Acc:HGNC:68]	A3SS	-0.148	0.35	0.45	0.000279207	0.0111185	-0.0388463	0.939509	33.4	31.7	0.349	0.395	0.314	0.472	0.58	0.392	0.601	0.46	114	240	186	44	76	84	160	213	131	305	173	37	32	42	42	42	NA	NA	NA	NA	NA	NA	NA	NA	74292747	74293248	NA	NA
11279_RI	ENSG00000184465	WDR27	WD repeat domain 27 [Source:HGNC Symbol;Acc:HGNC:21248]	RI	0.138	0.3	0.21	0.000420504	0.0148695	0.336034	0.580131	17	12.3	0.233	0.362	0.307	0.182	0.183	0.182	0.106	0.159	13	42	19	11	19	11	20	14	13	19	17	23	16	15	41	23	NA	NA	169663840	169664286	NA	NA	NA	NA	NA	NA	169663878	169664286
11500_MXE	ENSG00000109576	AADAT	aminoadipate aminotransferase [Source:HGNC Symbol;Acc:HGNC:17929]	MXE	0.203	0.51	0.38	0.000175826	0.00792982	-0.329298	0.383285	30.5	35.3	0.49	0.595	0.443	0.236	0.303	0.347	0.261	0.385	20	40	31	23	30	43	16	30	28	17	29	57	76	58	53	51	NA	NA	NA	NA	170069147	170069230	170070586	170070652	NA	NA	170068687	170073345
115428_SE	ENSG00000140299	BNIP2	BCL2 interacting protein 2 [Source:HGNC Symbol;Acc:HGNC:1083]	SE	0.109	0.32	0.25	0.000834981	0.0231489	0.243183	0.337397	50.4	39.2	0.282	0.369	0.307	0.355	0.175	0.179	0.113	0.23	52	87	64	97	109	106	54	24	30	18	39	72	83	101	104	96	59668102	59668138	NA	NA	NA	NA	NA	NA	NA	NA	59664120	59668949
115957_SE	ENSG00000253352	TUG1	taurine up-regulated 1 [Source:HGNC Symbol;Acc:HGNC:26066]	SE	-0.109	0.17	0.23	0.00136806	0.0319155	0.0216766	0.968398	133.6	122.6	0.157	0.191	0.152	0.386	0.181	0.249	0.307	0.253	27	63	41	64	118	101	37	49	39	58	89	26	98	52	58	116	30972047	30972172	NA	NA	NA	NA	NA	NA	NA	NA	30971779	30973601
116075_SE	ENSG00000067141	NEO1	neogenin 1 [Source:HGNC Symbol;Acc:HGNC:7754]	SE	-0.106	0.72	0.79	0.000149127	0.00702401	0.408113	0.414604	85.1	59.8	0.713	0.672	0.788	0.834	0.806	0.874	0.859	0.78	265	384	455	41	72	47	157	228	326	462	601	12	21	18	29	65	73293389	73293548	NA	NA	NA	NA	NA	NA	NA	NA	73289238	73298611
11647_A3SS	ENSG00000067141	NEO1	neogenin 1 [Source:HGNC Symbol;Acc:HGNC:7754]	A3SS	0.134	0.47	0.39	0.000194005	0.00849814	0.408113	0.414604	85.1	59.8	0.432	0.493	0.495	0.357	0.402	0.233	0.305	0.398	70	114	137	62	79	94	28	51	41	54	105	34	51	91	83	107	NA	NA	NA	NA	NA	NA	NA	NA	73270009	73270233	NA	NA
117306_SE	ENSG00000007541	PIGQ	phosphatidylinositol glycan anchor biosynthesis class Q [Source:HGNC Symbol;Acc:HGNC:14135]	SE	-0.175	0.49	0.6	7.66691e-05	0.00437576	-0.201859	0.572224	23.2	24.8	0.465	0.47	0.535	0.513	0.782	0.663	0.707	0.661	58	78	103	41	54	55	53	152	125	184	200	31	26	39	47	63	582247	582309	NA	NA	NA	NA	NA	NA	NA	NA	580972	582893
118341_SE	ENSG00000248124	RRN3P1	RRN3 homolog, RNA polymerase I transcription factor pseudogene 1 [Source:HGNC Symbol;Acc:HGNC:30548]	SE	-0.31	0.33	0.53	2.84708e-05	0.00207855	-0.030304	0.972571	13.4	12.4	0.29	0.373	0.331	0.492	0.867	0.563	0.516	0.771	30	47	53	26	28	38	60	55	29	33	38	22	3	8	11	4	21819301	21819481	NA	NA	NA	NA	NA	NA	NA	NA	21818761	21820410
118564_SE	ENSG00000168010	ATG16L2	autophagy related 16 like 2 [Source:HGNC Symbol;Acc:HGNC:25464]	SE	-0.205	0.34	0.47	0.00115237	0.0282961	-0.409536	0.646442	14.3	17.4	0.359	0.414	0.256	0.526	0.431	0.466	0.75	0.565	28	73	49	14	29	40	79	89	56	107	74	20	33	18	10	16	72823543	72823797	NA	NA	NA	NA	NA	NA	NA	NA	72822961	72824122
1188_MXE	ENSG00000131069	ACSS2	acyl-CoA synthetase short chain family member 2 [Source:HGNC Symbol;Acc:HGNC:15814]	MXE	-0.124	0.41	0.49	0.000967762	0.025427	0.131993	0.573994	30.7	26	0.422	0.417	0.399	0.527	0.542	0.495	0.517	0.601	43	49	42	68	79	73	27	40	51	88	98	28	39	60	95	75	NA	NA	NA	NA	34921543	34921600	34921785	34921866	NA	NA	34921462	34923431
118846_SE	ENSG00000169592	INO80E	INO80 complex subunit E [Source:HGNC Symbol;Acc:HGNC:26905]	SE	-0.142	0.19	0.28	2.38056e-05	0.00180177	-0.41481	0.429545	25.5	31.5	0.146	0.223	0.215	0.231	0.46	0.282	0.344	0.368	312	533	431	51	52	44	344	762	394	789	710	32	25	28	42	34	30001211	30004657	NA	NA	NA	NA	NA	NA	NA	NA	30001040	30005774
118848_SE	ENSG00000169592	INO80E	INO80 complex subunit E [Source:HGNC Symbol;Acc:HGNC:26905]	SE	-0.146	0.61	0.7	0.000753764	0.02174	-0.41481	0.429545	25.5	31.5	0.499	0.639	0.695	0.651	0.78	0.768	0.814	0.77	111	201	219	51	52	44	130	193	202	401	249	32	25	28	42	34	30001413	30001530	NA	NA	NA	NA	NA	NA	NA	NA	30001040	30005791
12065_MXE	ENSG00000162910	MRPL55	mitochondrial ribosomal protein L55 [Source:HGNC Symbol;Acc:HGNC:16686]	MXE	-0.237	0.43	0.58	3.02763e-05	0.00217412	-0.252458	0.643429	46.6	51.5	0.494	0.409	0.388	0.553	0.637	0.774	0.687	0.685	13	21	20	11	25	26	21	51	54	69	50	14	24	13	26	19	NA	NA	NA	NA	228108436	228108474	228108954	228109021	NA	NA	228108318	228109299
120685_SE	ENSG00000274211	SOCS7	suppressor of cytokine signaling 7 [Source:HGNC Symbol;Acc:HGNC:29846]	SE	0.154	0.32	0.22	1.52425e-05	0.00127786	0.327185	0.434278	49.2	36.7	0.308	0.413	0.24	0.273	0.166	0.132	0.152	0.11	28	70	36	31	49	56	16	21	12	32	23	21	52	39	88	92	38365307	38365409	NA	NA	NA	NA	NA	NA	NA	NA	38364856	38366417
12129_MXE	ENSG00000034677	RNF19A	ring finger protein 19A, RBR E3 ubiquitin protein ligase [Source:HGNC Symbol;Acc:HGNC:13432]	MXE	0.136	0.42	0.34	6.22647e-06	0.000643641	0.00318386	0.994688	46.8	42.9	0.475	0.393	0.407	0.292	0.281	0.297	0.26	0.313	90	97	101	113	170	167	48	55	62	40	76	132	160	167	129	189	NA	NA	NA	NA	100259853	100259997	100264670	100264785	NA	NA	100259246	100268947
12130_MXE	ENSG00000034677	RNF19A	ring finger protein 19A, RBR E3 ubiquitin protein ligase [Source:HGNC Symbol;Acc:HGNC:13432]	MXE	0.108	0.48	0.41	0.000270437	0.0108805	0.00318386	0.994688	46.8	42.9	0.487	0.482	0.465	0.31	0.349	0.399	0.445	0.348	138	210	196	113	175	175	78	114	143	133	130	135	165	167	129	189	NA	NA	NA	NA	100259853	100259997	100261541	100261755	NA	NA	100259246	100264785
121800_SE	ENSG00000175061	SNHG29	small nucleolar RNA host gene 29 [Source:HGNC Symbol;Acc:HGNC:28619]	SE	-0.115	0.68	0.75	0.00106264	0.0270823	-0.0521015	0.898997	332.2	319.3	0.669	0.629	0.735	0.812	0.8	0.788	0.832	0.729	70	93	116	24	38	29	50	98	102	165	70	8	17	19	23	18	16439659	16439703	NA	NA	NA	NA	NA	NA	NA	NA	16439414	16440253
12234_MXE	ENSG00000204344	STK19	serine/threonine kinase 19 [Source:HGNC Symbol;Acc:HGNC:11398]	MXE	0.15	0.46	0.36	0.000778149	0.0221516	-0.253501	0.579336	13.2	14.6	0.53	0.39	0.455	0.479	0.297	0.284	0.262	0.222	158	214	238	28	67	57	202	291	208	261	167	44	138	105	147	117	NA	NA	NA	NA	31979413	31980548	31980653	31980801	NA	NA	31978998	31981209
12235_MXE	ENSG00000204344	STK19	serine/threonine kinase 19 [Source:HGNC Symbol;Acc:HGNC:11398]	MXE	0.217	0.6	0.46	1.57411e-08	5.51616e-06	-0.253501	0.579336	13.2	14.6	0.636	0.584	0.581	0.452	0.38	0.394	0.317	0.375	39	75	63	28	67	57	29	67	56	54	56	44	137	108	146	117	NA	NA	NA	NA	31980450	31980548	31980653	31980801	NA	NA	31979553	31981164
12310_MXE	ENSG00000073711	PPP2R3A	protein phosphatase 2 regulatory subunit B''alpha [Source:HGNC Symbol;Acc:HGNC:9307]	MXE	0.17	0.65	0.54	0.000946773	0.0250413	-0.0142387	0.986758	20	18.9	0.662	0.628	0.649	0.484	0.482	0.401	0.58	0.434	41	53	43	18	27	20	12	27	35	61	41	11	25	45	38	46	NA	NA	NA	NA	136049258	136049361	136070477	136070552	NA	NA	136040962	136078453
123674_SE	ENSG00000078018	MAP2	microtubule associated protein 2 [Source:HGNC Symbol;Acc:HGNC:6839]	SE	0.156	0.51	0.41	0.000334592	0.0126621	0.999763	0.111314	438.2	205.5	0.595	0.454	0.467	0.373	0.448	0.182	0.345	0.4	576	477	447	264	386	343	75	172	56	170	277	85	143	169	217	280	209703986	209704034	NA	NA	NA	NA	NA	NA	NA	NA	209700338	209705690
12375_A3SS	ENSG00000175061	SNHG29	small nucleolar RNA host gene 29 [Source:HGNC Symbol;Acc:HGNC:28619]	A3SS	-0.123	0.42	0.49	2.66104e-07	5.45326e-05	-0.0521015	0.898997	332.2	319.3	0.399	0.409	0.439	0.502	0.547	0.557	0.5	0.585	163	294	320	160	277	266	195	674	963	1554	630	126	363	499	1011	291	NA	NA	NA	NA	NA	NA	NA	NA	16439527	16439703	NA	NA
12376_A3SS	ENSG00000175061	SNHG29	small nucleolar RNA host gene 29 [Source:HGNC Symbol;Acc:HGNC:28619]	A3SS	-0.178	0.61	0.73	1.16573e-14	4.08508e-11	-0.0521015	0.898997	332.2	319.3	0.604	0.624	0.615	0.688	0.789	0.827	0.83	0.827	334	549	622	94	142	167	350	1171	1661	2733	1038	68	134	149	240	93	NA	NA	NA	NA	NA	NA	NA	NA	16439527	16439703	NA	NA
12378_A3SS	ENSG00000175061	SNHG29	small nucleolar RNA host gene 29 [Source:HGNC Symbol;Acc:HGNC:28619]	A3SS	-0.194	0.51	0.63	4.1613e-11	3.39127e-08	-0.0521015	0.898997	332.2	319.3	0.502	0.518	0.51	0.581	0.701	0.75	0.748	0.74	217	350	398	94	142	167	216	722	1026	1632	606	68	134	149	240	93	NA	NA	NA	NA	NA	NA	NA	NA	16439531	16439703	NA	NA
12379_A3SS	ENSG00000175061	SNHG29	small nucleolar RNA host gene 29 [Source:HGNC Symbol;Acc:HGNC:28619]	A3SS	-0.123	0.66	0.74	3.01639e-09	1.22911e-06	-0.0521015	0.898997	332.2	319.3	0.662	0.676	0.654	0.697	0.781	0.817	0.835	0.807	331	532	568	94	142	167	281	860	1197	2190	699	68	134	149	240	93	NA	NA	NA	NA	NA	NA	NA	NA	16439580	16439703	NA	NA
12384_MXE	ENSG00000185250	PPIL6	peptidylprolyl isomerase like 6 [Source:HGNC Symbol;Acc:HGNC:21557]	MXE	-0.173	0.15	0.25	0.000787454	0.0222778	0.405293	0.483274	10.6	7.3	0.16	0.118	0.16	0.183	0.267	0.354	0.403	0.388	6	9	10	24	51	40	10	11	18	8	15	34	23	25	9	18	NA	NA	NA	NA	109419186	109419243	109426846	109426952	NA	NA	109400170	109431345
12386_A3SS	ENSG00000175061	SNHG29	small nucleolar RNA host gene 29 [Source:HGNC Symbol;Acc:HGNC:28619]	A3SS	0.157	0.47	0.37	5.67515e-05	0.00354126	-0.0521015	0.898997	332.2	319.3	0.491	0.49	0.432	0.408	0.3	0.272	0.437	0.153	182	263	286	170	246	339	111	133	96	230	47	145	279	231	267	234	NA	NA	NA	NA	NA	NA	NA	NA	16441356	16442018	NA	NA
124264_SE	ENSG00000141219	C17orf80	chromosome 17 open reading frame 80 [Source:HGNC Symbol;Acc:HGNC:29601]	SE	-0.189	0.35	0.47	2.95712e-07	5.88786e-05	-0.134293	0.674443	50.1	51.3	0.364	0.303	0.377	0.479	0.537	0.586	0.558	0.525	55	71	72	46	78	57	52	102	77	95	90	27	42	26	36	39	73242243	73242351	NA	NA	NA	NA	NA	NA	NA	NA	73236995	73243003
12440_MXE	ENSG00000214021	TTLL3	tubulin tyrosine ligase like 3 [Source:HGNC Symbol;Acc:HGNC:24483]	MXE	0.217	0.61	0.48	0.000560891	0.0178528	-0.326758	0.61642	6.4	7.4	0.612	0.533	0.698	0.354	0.497	0.492	0.251	0.394	40	50	40	22	38	15	24	67	29	22	33	38	59	26	57	44	NA	NA	NA	NA	9816073	9816202	9818821	9818920	NA	NA	9813345	9820741
12451_MXE	ENSG00000182606	TRAK1	trafficking kinesin protein 1 [Source:HGNC Symbol;Acc:HGNC:29947]	MXE	0.12	0.5	0.43	6.8305e-08	1.87001e-05	0.280759	0.365102	124.5	95.3	0.47	0.53	0.504	0.371	0.392	0.408	0.412	0.324	301	554	492	290	421	414	122	221	215	291	276	177	293	267	355	492	NA	NA	NA	NA	42189015	42189124	42191557	42191636	NA	NA	42188145	42193205
12456_SE	ENSG00000107186	MPDZ	multiple PDZ domain crumbs cell polarity complex component [Source:HGNC Symbol;Acc:HGNC:7208]	SE	0.155	0.39	0.3	6.25875e-05	0.00380217	0.345429	0.367381	63.2	46.2	0.385	0.397	0.398	0.417	0.191	0.156	0.188	0.24	45	79	66	36	60	50	20	18	23	26	41	14	38	62	56	65	13143465	13143564	NA	NA	NA	NA	NA	NA	NA	NA	13140149	13147658
124699_SE	ENSG00000171298	GAA	glucosidase alpha, acid [Source:HGNC Symbol;Acc:HGNC:4065]	SE	0.202	0.77	0.65	0.000541731	0.0174837	0.0838295	0.796997	64.5	56.4	0.665	0.836	0.82	0.718	0.532	0.625	0.471	0.512	30	66	59	7	6	6	22	32	36	50	34	4	13	10	26	15	80101810	80101925	NA	NA	NA	NA	NA	NA	NA	NA	80101625	80105132
12510_MXE	ENSG00000120925	RNF170	ring finger protein 170 [Source:HGNC Symbol;Acc:HGNC:25358]	MXE	-0.103	0.43	0.49	0.00164727	0.0359258	0.287368	0.365102	46	34.8	0.45	0.445	0.393	0.559	0.475	0.502	0.543	0.582	64	75	79	93	111	145	65	61	50	67	110	61	80	59	67	94	NA	NA	NA	NA	42870003	42870112	42873930	42874006	NA	NA	42865489	42887871
126121_SE	ENSG00000106771	TMEM245	transmembrane protein 245 [Source:HGNC Symbol;Acc:HGNC:1363]	SE	0.147	0.42	0.32	0.00087077	0.0237466	0.316507	0.469058	81.8	61.1	0.499	0.38	0.372	0.34	0.332	0.163	0.287	0.226	57	70	53	46	92	72	16	21	14	24	20	25	34	58	48	55	109085996	109086020	NA	NA	NA	NA	NA	NA	NA	NA	109080943	109087342
1263_MXE	ENSG00000197586	ENTPD6	ectonucleoside triphosphate diphosphohydrolase 6 [Source:HGNC Symbol;Acc:HGNC:3368]	MXE	-0.134	0.31	0.4	4.06743e-05	0.00275164	-0.00857766	0.986108	40.7	38	0.32	0.312	0.304	0.368	0.397	0.434	0.52	0.51	56	81	74	164	247	234	49	86	95	130	83	116	180	171	166	110	NA	NA	NA	NA	25209848	25209925	25213262	25213406	NA	NA	25207397	25214942
126596_SE	ENSG00000205581	HMGN1	high mobility group nucleosome binding domain 1 [Source:HGNC Symbol;Acc:HGNC:4984]	SE	-0.124	0.36	0.44	2.07668e-07	4.49217e-05	0.265076	0.809448	629.3	478.9	0.381	0.374	0.339	0.522	0.517	0.494	0.445	0.467	521	689	482	164	223	182	777	747	267	389	774	138	135	53	94	171	39346880	39347292	NA	NA	NA	NA	NA	NA	NA	NA	39345274	39347483
126599_SE	ENSG00000205581	HMGN1	high mobility group nucleosome binding domain 1 [Source:HGNC Symbol;Acc:HGNC:4984]	SE	-0.203	0.31	0.43	1.66533e-15	8.3369e-12	0.265076	0.809448	629.3	478.9	0.308	0.355	0.258	0.458	0.543	0.494	0.541	0.513	527	693	489	229	244	272	781	747	267	389	777	179	122	53	64	143	39346880	39347292	NA	NA	NA	NA	NA	NA	NA	NA	39345958	39347483
126601_SE	ENSG00000205581	HMGN1	high mobility group nucleosome binding domain 1 [Source:HGNC Symbol;Acc:HGNC:4984]	SE	-0.115	0.22	0.3	0.000164765	0.0076072	0.265076	0.809448	629.3	478.9	0.228	0.256	0.188	0.311	0.315	0.27	0.288	0.51	426	527	394	279	296	329	648	630	204	323	651	278	265	107	155	121	39346880	39347292	NA	NA	NA	NA	NA	NA	NA	NA	39345958	39348339
126603_SE	ENSG00000205581	HMGN1	high mobility group nucleosome binding domain 1 [Source:HGNC Symbol;Acc:HGNC:4984]	SE	-0.141	0.22	0.31	3.27837e-10	2.0888e-07	0.265076	0.809448	629.3	478.9	0.225	0.25	0.185	0.32	0.413	0.326	0.382	0.362	163	200	152	229	244	272	207	211	63	97	199	179	122	53	64	143	39347113	39347257	NA	NA	NA	NA	NA	NA	NA	NA	39345958	39347483
126605_SE	ENSG00000205581	HMGN1	high mobility group nucleosome binding domain 1 [Source:HGNC Symbol;Acc:HGNC:4984]	SE	-0.133	0.2	0.29	5.16885e-10	3.12296e-07	0.265076	0.809448	629.3	478.9	0.205	0.234	0.168	0.295	0.393	0.3	0.354	0.335	163	206	152	229	244	272	207	219	63	97	199	179	122	53	64	143	39347113	39347288	NA	NA	NA	NA	NA	NA	NA	NA	39345958	39347483
12697_RI	ENSG00000079819	EPB41L2	erythrocyte membrane protein band 4.1 like 2 [Source:HGNC Symbol;Acc:HGNC:3379]	RI	-0.213	0.57	0.7	2.96069e-06	0.000352896	0.211056	0.714795	217.7	174.6	0.497	0.629	0.579	0.802	0.852	0.815	0.773	0.664	105	159	208	35	31	50	172	192	80	124	192	14	11	6	12	32	NA	NA	130870038	130870379	NA	NA	NA	NA	NA	NA	130870126	130870379
12748_MXE	ENSG00000141447	OSBPL1A	oxysterol binding protein like 1A [Source:HGNC Symbol;Acc:HGNC:16398]	MXE	0.122	0.5	0.42	6.61277e-06	0.000678313	0.229153	0.462313	41.4	32.6	0.487	0.474	0.529	0.416	0.363	0.412	0.358	0.326	133	208	215	118	194	161	78	109	139	94	112	92	161	167	142	195	NA	NA	NA	NA	24179737	24179835	24181144	24181279	NA	NA	24178195	24196200
12854_MXE	ENSG00000105287	PRKD2	protein kinase D2 [Source:HGNC Symbol;Acc:HGNC:17293]	MXE	0.132	0.6	0.52	0.000277074	0.0110461	-0.275405	0.693072	15.6	17.7	0.583	0.613	0.609	0.493	0.513	0.489	0.455	0.398	30	82	52	43	104	67	17	31	43	104	31	35	59	90	250	94	NA	NA	NA	NA	46678365	46678663	46681649	46681748	NA	NA	46675118	46689698
12855_MXE	ENSG00000105287	PRKD2	protein kinase D2 [Source:HGNC Symbol;Acc:HGNC:17293]	MXE	0.107	0.47	0.4	0.00194553	0.0397767	-0.275405	0.693072	15.6	17.7	0.473	0.487	0.454	0.368	0.39	0.403	0.361	0.299	30	82	52	62	160	116	17	31	43	104	31	54	90	118	341	135	NA	NA	NA	NA	46678395	46678663	46681649	46681748	NA	NA	46675118	46689698
128738_SE	ENSG00000283103	AC010642.2	novel transcript, antisense to ERVK3-1	SE	0.209	0.41	0.28	1.61887e-07	3.78201e-05	-0.107876	0.911653	9	8.9	0.46	0.366	0.412	0.39	0.147	0.171	0.123	0.188	82	81	92	33	48	45	95	51	41	27	44	51	101	68	66	65	58325171	58325361	NA	NA	NA	NA	NA	NA	NA	NA	58315036	58326859
128739_SE	ENSG00000283103	AC010642.2	novel transcript, antisense to ERVK3-1	SE	0.232	0.49	0.34	1.06406e-06	0.000163543	-0.107876	0.911653	9	8.9	0.532	0.438	0.491	0.471	0.195	0.218	0.159	0.234	81	81	94	33	48	45	98	53	41	27	43	51	101	68	66	65	58325246	58325361	NA	NA	NA	NA	NA	NA	NA	NA	58315036	58326859
12879_MXE	ENSG00000147475	ERLIN2	ER lipid raft associated 2 [Source:HGNC Symbol;Acc:HGNC:1356]	MXE	0.146	0.37	0.27	1.11631e-05	0.00100332	0.225848	0.386685	42.6	33.8	0.285	0.411	0.401	0.215	0.234	0.201	0.215	0.231	29	77	80	112	170	184	16	26	22	30	33	90	131	135	169	169	NA	NA	NA	NA	37741771	37741818	37744570	37744696	NA	NA	37740446	37749632
12883_A5SS	ENSG00000171858	RPS21	ribosomal protein S21 [Source:HGNC Symbol;Acc:HGNC:10409]	A5SS	-0.201	0.17	0.3	2.45034e-05	0.00183477	-0.691315	0.366428	415	605.8	0.2	0.155	0.161	0.234	0.279	0.321	0.5	0.533	25	35	34	35	67	62	75	64	46	60	49	86	58	34	21	15	NA	NA	NA	NA	NA	NA	NA	NA	62387610	62387858	NA	NA
12884_A5SS	ENSG00000171858	RPS21	ribosomal protein S21 [Source:HGNC Symbol;Acc:HGNC:10409]	A5SS	-0.189	0.17	0.29	7.65839e-05	0.00437576	-0.691315	0.366428	415	605.8	0.195	0.158	0.149	0.201	0.267	0.305	0.487	0.522	29	43	37	35	67	62	74	72	51	68	56	86	58	34	21	15	NA	NA	NA	NA	NA	NA	NA	NA	62387610	62387913	NA	NA
128886_SE	ENSG00000188785	ZNF548	zinc finger protein 548 [Source:HGNC Symbol;Acc:HGNC:26561]	SE	-0.189	0.17	0.29	0.000532477	0.0172934	-0.108418	0.75224	20.9	20.8	0.189	0.212	0.103	0.333	0.344	0.237	0.31	0.561	17	29	13	25	37	39	16	29	19	34	26	11	19	21	26	7	57392759	57392948	NA	NA	NA	NA	NA	NA	NA	NA	57390114	57394223
1302_RI	ENSG00000048740	CELF2	CUGBP Elav-like family member 2 [Source:HGNC Symbol;Acc:HGNC:2550]	RI	0.163	0.67	0.57	0.000230089	0.00967946	0.404736	0.403043	65.7	46.3	0.715	0.678	0.623	0.676	0.494	0.472	0.365	0.539	1217	1552	1530	33	50	63	429	632	631	737	1686	14	44	48	87	98	NA	NA	11328925	11334358	NA	NA	NA	NA	NA	NA	11329097	11334358
13043_MXE	ENSG00000031003	FAM13B	family with sequence similarity 13 member B [Source:HGNC Symbol;Acc:HGNC:1335]	MXE	0.118	0.49	0.42	0.00117874	0.028745	0.180817	0.574682	43	34.8	0.527	0.465	0.481	0.332	0.401	0.396	0.341	0.393	73	85	130	57	85	122	40	47	55	22	64	70	61	73	37	86	NA	NA	NA	NA	138011007	138011149	138011767	138011945	NA	NA	138007147	138018514
13079_MXE	ENSG00000111731	C2CD5	C2 calcium dependent domain containing 5 [Source:HGNC Symbol;Acc:HGNC:29062]	MXE	-0.151	0.48	0.57	7.5052e-05	0.00431863	-0.178657	0.665265	48.4	50.5	0.542	0.431	0.468	0.67	0.567	0.673	0.658	0.587	85	89	64	71	116	72	80	85	96	117	102	39	64	46	60	71	NA	NA	NA	NA	22472285	22472347	22472743	22472807	NA	NA	22472065	22474891
13081_MXE	ENSG00000111731	C2CD5	C2 calcium dependent domain containing 5 [Source:HGNC Symbol;Acc:HGNC:29062]	MXE	0.142	0.49	0.4	0.000228405	0.00963178	-0.178657	0.665265	48.4	50.5	0.532	0.479	0.461	0.393	0.323	0.252	0.31	0.466	73	133	93	72	162	122	48	58	46	88	103	83	136	153	219	132	NA	NA	NA	NA	22517985	22518137	22519114	22519239	NA	NA	22513379	22523624
130930_SE	ENSG00000196268	ZNF493	zinc finger protein 493 [Source:HGNC Symbol;Acc:HGNC:23708]	SE	0.248	0.52	0.36	0.000513786	0.0169216	0.111618	0.837105	26.5	22.2	0.603	0.467	0.48	0.422	0.114	0.304	0.208	0.296	26	45	29	6	18	11	23	7	15	9	6	11	19	12	12	5	21413465	21413649	NA	NA	NA	NA	NA	NA	NA	NA	21405856	21427573
13130_MXE	ENSG00000108559	NUP88	nucleoporin 88 [Source:HGNC Symbol;Acc:HGNC:8067]	MXE	0.12	0.44	0.36	6.80596e-05	0.00403106	-0.0909413	0.810348	27.9	27.3	0.452	0.42	0.439	0.339	0.332	0.343	0.288	0.283	67	98	101	78	130	124	53	45	56	70	56	99	87	103	166	136	NA	NA	NA	NA	5394890	5394981	5399551	5399650	NA	NA	5391662	5404246
13165_MXE	ENSG00000164944	VIRMA	vir like m6A methyltransferase associated [Source:HGNC Symbol;Acc:HGNC:24500]	MXE	-0.112	0.48	0.55	0.0023457	0.0445049	0.0789648	0.815973	33.2	29.3	0.513	0.511	0.422	0.544	0.622	0.592	0.575	0.638	67	87	71	55	72	84	29	59	47	86	102	21	31	28	55	50	NA	NA	NA	NA	94538259	94538346	94543826	94543942	NA	NA	94537151	94553469
13200_MXE	ENSG00000066427	ATXN3	ataxin 3 [Source:HGNC Symbol;Acc:HGNC:7106]	MXE	0.138	0.39	0.31	0.00232779	0.0442129	-0.0511379	0.912984	12.7	12.1	0.37	0.367	0.44	0.252	0.263	0.245	0.281	0.229	19	21	29	42	47	48	14	11	10	25	11	54	40	40	83	48	NA	NA	NA	NA	92088729	92088817	92096092	92096137	NA	NA	92083258	92096838
13204_MXE	ENSG00000066427	ATXN3	ataxin 3 [Source:HGNC Symbol;Acc:HGNC:7106]	MXE	0.16	0.44	0.34	0.000331505	0.0125979	-0.0511379	0.912984	12.7	12.1	0.452	0.396	0.478	0.339	0.33	0.239	0.254	0.25	25	27	37	39	53	52	18	18	11	26	13	45	47	45	98	50	NA	NA	NA	NA	92093745	92093831	92096092	92096137	NA	NA	92093318	92096838
132211_SE	ENSG00000174652	ZNF266	zinc finger protein 266 [Source:HGNC Symbol;Acc:HGNC:13059]	SE	-0.273	0.34	0.51	0.000859951	0.0235616	-0.116488	0.742555	33.2	33.2	0.36	0.327	0.324	0.62	0.701	0.492	0.856	0.381	23	32	24	18	29	22	26	16	11	27	7	7	3	5	2	5	9434109	9434235	NA	NA	NA	NA	NA	NA	NA	NA	9420218	9434859
13261_MXE	ENSG00000176406	RIMS2	regulating synaptic membrane exocytosis 2 [Source:HGNC Symbol;Acc:HGNC:17283]	MXE	0.181	0.4	0.28	2.86785e-05	0.00208936	0.406872	0.640861	25.4	17.9	0.315	0.415	0.455	0.211	0.284	0.266	0.132	0.178	28	34	42	103	81	85	6	26	6	10	12	38	111	28	111	94	NA	NA	NA	NA	103998184	103998250	104013441	104013621	NA	NA	103989421	104014615
133402_SE	ENSG00000101150	TPD52L2	TPD52 like 2 [Source:HGNC Symbol;Acc:HGNC:12007]	SE	0.106	0.34	0.27	0.00145997	0.0331789	-0.339175	0.376921	72.3	84.2	0.355	0.39	0.277	0.268	0.286	0.178	0.135	0.308	44	81	69	55	87	124	48	63	36	58	48	90	108	114	255	74	63887560	63887605	NA	NA	NA	NA	NA	NA	NA	NA	63882820	63889238
13386_SE	ENSG00000106462	EZH2	enhancer of zeste 2 polycomb repressive complex 2 subunit [Source:HGNC Symbol;Acc:HGNC:3527]	SE	-0.149	0.62	0.71	5.30728e-05	0.00336316	-0.048016	0.954617	48.8	45.9	0.647	0.576	0.636	0.658	0.714	0.801	0.78	0.892	204	244	233	41	66	49	256	156	208	251	225	49	23	19	26	10	148817221	148817391	NA	NA	NA	NA	NA	NA	NA	NA	148816778	148818117
13403_RI	ENSG00000122566	HNRNPA2B1	heterogeneous nuclear ribonucleoprotein A2/B1 [Source:HGNC Symbol;Acc:HGNC:5033]	RI	-0.162	0.31	0.42	0.000192436	0.00843997	-0.202447	0.63338	290.9	307.6	0.304	0.392	0.245	0.413	0.376	0.444	0.59	0.556	145	235	152	84	92	118	466	284	209	359	312	167	119	66	63	63	NA	NA	26190992	26191678	NA	NA	NA	NA	NA	NA	26191128	26191678
135100_SE	ENSG00000197586	ENTPD6	ectonucleoside triphosphate diphosphohydrolase 6 [Source:HGNC Symbol;Acc:HGNC:3368]	SE	-0.19	0.49	0.61	0.000125505	0.00615976	-0.00857766	0.986108	40.7	38	0.446	0.455	0.569	0.536	0.698	0.757	0.779	0.63	142	272	262	32	59	36	153	268	241	350	254	24	21	14	18	27	25207075	25207522	NA	NA	NA	NA	NA	NA	NA	NA	25195867	25209925
135104_SE	ENSG00000197586	ENTPD6	ectonucleoside triphosphate diphosphohydrolase 6 [Source:HGNC Symbol;Acc:HGNC:3368]	SE	-0.202	0.45	0.57	0.000121979	0.00600351	-0.00857766	0.986108	40.7	38	0.404	0.41	0.529	0.499	0.673	0.723	0.76	0.591	119	225	222	32	59	36	131	237	200	312	214	24	21	14	18	27	25207078	25207522	NA	NA	NA	NA	NA	NA	NA	NA	25195867	25209925
13592_MXE	ENSG00000213930	GALT	galactose-1-phosphate uridylyltransferase [Source:HGNC Symbol;Acc:HGNC:4135]	MXE	-0.106	0.68	0.75	0.00121451	0.0293923	0.125298	0.881062	26.9	22.8	0.603	0.709	0.735	0.819	0.793	0.736	0.822	0.771	114	210	171	55	63	45	130	183	84	152	161	21	35	22	24	35	NA	NA	NA	NA	34647491	34647705	34647831	34647961	NA	NA	34647258	34648456
136218_SE	ENSG00000108848	LUC7L3	LUC7 like 3 pre-mRNA splicing factor [Source:HGNC Symbol;Acc:HGNC:24309]	SE	0.156	0.49	0.39	0.00158426	0.0350582	-0.0281123	0.973105	195.5	181.5	0.509	0.549	0.418	0.456	0.325	0.366	0.371	0.16	54	99	62	32	50	53	64	51	46	45	26	47	65	49	47	84	50751296	50751358	NA	NA	NA	NA	NA	NA	NA	NA	50750852	50752709
136220_SE	ENSG00000108848	LUC7L3	LUC7 like 3 pre-mRNA splicing factor [Source:HGNC Symbol;Acc:HGNC:24309]	SE	0.173	0.54	0.43	0.00110362	0.0276245	-0.0281123	0.973105	195.5	181.5	0.566	0.589	0.453	0.492	0.364	0.389	0.407	0.161	75	129	79	32	50	53	82	67	56	58	29	47	65	49	47	84	50751296	50751375	NA	NA	NA	NA	NA	NA	NA	NA	50750852	50752709
13630_MXE	ENSG00000147912	FBXO10	F-box protein 10 [Source:HGNC Symbol;Acc:HGNC:13589]	MXE	-0.104	0.57	0.63	0.00232568	0.0441968	0.120397	0.789432	13.7	11.7	0.602	0.517	0.586	0.709	0.669	0.605	0.701	0.676	103	122	155	49	82	79	71	115	87	104	174	21	41	41	32	60	NA	NA	NA	NA	37525101	37525172	37529123	37529260	NA	NA	37522977	37532058
13631_MXE	ENSG00000147912	FBXO10	F-box protein 10 [Source:HGNC Symbol;Acc:HGNC:13589]	MXE	-0.167	0.28	0.39	7.30487e-05	0.00425931	0.120397	0.789432	13.7	11.7	0.32	0.237	0.286	0.548	0.436	0.367	0.419	0.47	32	35	44	49	81	79	32	44	33	28	74	19	41	41	28	60	NA	NA	NA	NA	37525101	37525172	37529123	37529260	NA	NA	37522977	37537943
13661_MXE	ENSG00000142330	CAPN10	calpain 10 [Source:HGNC Symbol;Acc:HGNC:1477]	MXE	0.113	0.37	0.3	0.00142868	0.0327223	0.268687	0.612115	24.1	18.5	0.349	0.333	0.433	0.364	0.289	0.235	0.239	0.165	47	109	100	53	132	79	55	74	28	62	33	58	110	55	119	101	NA	NA	NA	NA	240595933	240596152	240596849	240596942	NA	NA	240595304	240598087
1369_MXE	ENSG00000129682	FGF13	fibroblast growth factor 13 [Source:HGNC Symbol;Acc:HGNC:3670]	MXE	-0.108	0.25	0.32	1.78185e-05	0.00143874	0.505126	0.258328	10.4	6.7	0.294	0.229	0.236	0.339	0.324	0.347	0.36	0.434	70	72	113	132	191	288	73	42	54	98	121	112	69	80	137	124	NA	NA	NA	NA	138708817	138708928	138857511	138857679	NA	NA	138703087	139204271
136954_SE	ENSG00000007062	PROM1	prominin 1 [Source:HGNC Symbol;Acc:HGNC:9454]	SE	-0.11	0.37	0.44	0.001658	0.0359984	0.544288	0.285066	318.3	202.4	0.374	0.386	0.359	0.407	0.457	0.596	0.535	0.419	208	284	238	283	367	345	88	166	100	186	307	104	160	55	131	345	15979881	15979904	NA	NA	NA	NA	NA	NA	NA	NA	15971082	15980537
137_RI	ENSG00000161179	YDJC	YdjC chitooligosaccharide deacetylase homolog [Source:HGNC Symbol;Acc:HGNC:27158]	RI	-0.245	0.4	0.55	0.000655807	0.0197435	-0.128934	0.790653	21.2	21.6	0.422	0.297	0.473	0.792	0.728	0.552	0.559	0.579	31	24	36	18	24	17	45	38	32	39	39	5	6	11	13	12	NA	NA	21629307	21629761	NA	NA	NA	NA	NA	NA	21629407	21629761
137010_SE	ENSG00000007062	PROM1	prominin 1 [Source:HGNC Symbol;Acc:HGNC:9454]	SE	0.207	0.7	0.57	0.000480906	0.0162198	0.544288	0.285066	318.3	202.4	0.78	0.713	0.615	0.54	0.501	0.289	0.487	0.66	109	138	142	25	45	72	42	83	32	69	127	29	67	64	59	53	16035734	16035757	NA	NA	NA	NA	NA	NA	NA	NA	16033509	16039001
137011_SE	ENSG00000007062	PROM1	prominin 1 [Source:HGNC Symbol;Acc:HGNC:9454]	SE	0.2	0.71	0.58	0.000261472	0.010642	0.544288	0.285066	318.3	202.4	0.774	0.704	0.652	0.575	0.507	0.293	0.523	0.65	142	177	223	25	45	72	65	114	44	107	163	29	67	64	59	53	16035734	16035799	NA	NA	NA	NA	NA	NA	NA	NA	16033509	16039001
137012_SE	ENSG00000007062	PROM1	prominin 1 [Source:HGNC Symbol;Acc:HGNC:9454]	SE	0.199	0.71	0.58	0.00031619	0.0122164	0.544288	0.285066	318.3	202.4	0.771	0.7	0.647	0.578	0.5	0.29	0.523	0.646	142	177	223	25	45	72	67	113	44	109	163	29	67	64	59	53	16035734	16035802	NA	NA	NA	NA	NA	NA	NA	NA	16033509	16039001
137014_SE	ENSG00000007062	PROM1	prominin 1 [Source:HGNC Symbol;Acc:HGNC:9454]	SE	0.199	0.7	0.57	0.000368234	0.0134838	0.544288	0.285066	318.3	202.4	0.764	0.692	0.639	0.579	0.49	0.281	0.508	0.639	142	178	224	25	45	72	70	113	44	107	165	29	67	64	59	53	16035734	16035809	NA	NA	NA	NA	NA	NA	NA	NA	16033509	16039001
137015_SE	ENSG00000007062	PROM1	prominin 1 [Source:HGNC Symbol;Acc:HGNC:9454]	SE	0.178	0.44	0.33	0.000119972	0.00594649	0.544288	0.285066	318.3	202.4	0.53	0.43	0.373	0.329	0.244	0.122	0.261	0.378	149	179	226	25	45	72	75	114	47	110	170	29	67	64	59	53	16035734	16036158	NA	NA	NA	NA	NA	NA	NA	NA	16033509	16039001
13752_A5SS	ENSG00000100987	VSX1	visual system homeobox 1 [Source:HGNC Symbol;Acc:HGNC:12723]	A5SS	-0.109	0.23	0.3	2.68795e-07	5.45736e-05	0.79566	0.586446	188.9	100	0.235	0.234	0.227	0.328	0.311	0.315	0.384	0.368	338	656	306	228	446	216	273	429	91	193	247	116	197	41	64	88	NA	NA	NA	NA	NA	NA	NA	NA	25078449	25078947	NA	NA
13797_MXE	ENSG00000148110	MFSD14B	major facilitator superfamily domain containing 14B [Source:HGNC Symbol;Acc:HGNC:23376]	MXE	0.101	0.4	0.34	0.000774434	0.0221178	0.0904227	0.815503	49	42.7	0.378	0.467	0.368	0.34	0.306	0.303	0.3	0.267	47	110	75	95	154	158	26	33	56	86	53	62	92	158	247	179	NA	NA	NA	NA	94456239	94456337	94458321	94458464	NA	NA	94454070	94461042
13830_A5SS	ENSG00000125870	SNRPB2	small nuclear ribonucleoprotein polypeptide B2 [Source:HGNC Symbol;Acc:HGNC:11155]	A5SS	0.141	0.52	0.43	9.01844e-05	0.00489215	-0.370717	0.339387	82.7	98.1	0.546	0.492	0.518	0.412	0.302	0.34	0.431	0.402	101	133	119	41	67	54	109	87	76	107	80	76	98	72	69	58	NA	NA	NA	NA	NA	NA	NA	NA	16729960	16730168	NA	NA
13831_A5SS	ENSG00000125870	SNRPB2	small nuclear ribonucleoprotein polypeptide B2 [Source:HGNC Symbol;Acc:HGNC:11155]	A5SS	0.137	0.46	0.38	6.57073e-05	0.00394954	-0.370717	0.339387	82.7	98.1	0.49	0.441	0.463	0.361	0.256	0.29	0.375	0.354	99	133	117	41	67	54	108	85	74	104	80	76	98	72	69	58	NA	NA	NA	NA	NA	NA	NA	NA	16729960	16730214	NA	NA
13832_A5SS	ENSG00000125870	SNRPB2	small nuclear ribonucleoprotein polypeptide B2 [Source:HGNC Symbol;Acc:HGNC:11155]	A5SS	0.115	0.34	0.27	3.14085e-05	0.00224429	-0.370717	0.339387	82.7	98.1	0.361	0.318	0.336	0.249	0.168	0.196	0.26	0.244	99	134	117	41	67	54	108	85	75	104	80	76	98	72	69	58	NA	NA	NA	NA	NA	NA	NA	NA	16729960	16730389	NA	NA
13863_RI	ENSG00000137133	HINT2	histidine triad nucleotide binding protein 2 [Source:HGNC Symbol;Acc:HGNC:18344]	RI	-0.136	0.14	0.22	5.12659e-08	1.51572e-05	-0.0807624	0.920357	7.2	7	0.136	0.125	0.159	0.293	0.247	0.206	0.251	0.381	34	45	61	98	142	146	86	82	55	72	132	94	113	96	97	97	NA	NA	35812959	35813331	NA	NA	NA	NA	NA	NA	35813145	35813331
139041_SE	ENSG00000259439	LINC01833	long intergenic non-protein coding RNA 1833 [Source:HGNC Symbol;Acc:HGNC:52644]	SE	-0.108	0.25	0.32	0.000381879	0.0138675	0.401443	0.323634	110.5	76.9	0.279	0.257	0.209	0.31	0.331	0.312	0.363	0.464	65	89	74	81	124	135	54	42	48	53	136	58	41	51	45	76	44930141	44930247	NA	NA	NA	NA	NA	NA	NA	NA	44923579	44935359
1401_MXE	ENSG00000115687	PASK	PAS domain containing serine/threonine kinase [Source:HGNC Symbol;Acc:HGNC:17270]	MXE	-0.107	0.52	0.59	0.00273084	0.0491718	0.0758104	0.881764	12.4	10.9	0.552	0.501	0.506	0.659	0.614	0.579	0.682	0.6	56	89	78	37	72	62	57	47	44	111	96	24	24	26	42	52	NA	NA	NA	NA	241139884	241140055	241140520	241140753	NA	NA	241138794	241143074
140431_SE	ENSG00000106462	EZH2	enhancer of zeste 2 polycomb repressive complex 2 subunit [Source:HGNC Symbol;Acc:HGNC:3527]	SE	-0.18	0.42	0.54	0.000641416	0.019431	-0.048016	0.954617	48.8	45.9	0.441	0.387	0.447	0.461	0.529	0.649	0.605	0.783	143	184	175	41	66	49	185	114	155	176	159	49	23	19	26	10	148817053	148817391	NA	NA	NA	NA	NA	NA	NA	NA	148816778	148818117
140434_SE	ENSG00000106462	EZH2	enhancer of zeste 2 polycomb repressive complex 2 subunit [Source:HGNC Symbol;Acc:HGNC:3527]	SE	-0.178	0.34	0.46	0.000879499	0.0239288	-0.048016	0.954617	48.8	45.9	0.371	0.309	0.355	0.4	0.442	0.523	0.528	0.722	118	144	132	41	66	49	160	89	102	142	127	49	23	19	26	10	148817221	148817606	NA	NA	NA	NA	NA	NA	NA	NA	148816778	148818117
141059_SE	ENSG00000011275	RNF216	ring finger protein 216 [Source:HGNC Symbol;Acc:HGNC:21698]	SE	-0.19	0.21	0.33	8.84758e-05	0.00483691	0.151722	0.541287	42.1	35.3	0.249	0.162	0.217	0.502	0.417	0.383	0.348	0.346	14	15	21	25	46	45	17	29	23	27	25	10	24	22	30	28	5741747	5741815	NA	NA	NA	NA	NA	NA	NA	NA	5741644	5752979
141066_SE	ENSG00000261801	LOXL1-AS1	LOXL1 antisense RNA 1 [Source:HGNC Symbol;Acc:HGNC:44169]	SE	-0.128	0.15	0.23	0.00133542	0.0312816	-0.223128	0.788332	13.5	14.6	0.181	0.133	0.133	0.349	0.246	0.205	0.237	0.346	20	24	17	18	31	22	27	23	26	36	40	10	14	20	23	15	73918806	73919206	NA	NA	NA	NA	NA	NA	NA	NA	73916447	73920038
14185_MXE	ENSG00000160360	GPSM1	G protein signaling modulator 1 [Source:HGNC Symbol;Acc:HGNC:17858]	MXE	0.106	0.39	0.32	2.10239e-07	4.51989e-05	0.00985665	0.982404	170.9	157.9	0.389	0.389	0.382	0.289	0.309	0.286	0.284	0.235	182	281	294	430	666	717	100	199	144	182	188	371	669	541	692	923	NA	NA	NA	NA	136348696	136348767	136355689	136355846	NA	NA	136340993	136356550
14229_MXE	ENSG00000185507	IRF7	interferon regulatory factor 7 [Source:HGNC Symbol;Acc:HGNC:6122]	MXE	0.194	0.58	0.46	0.00084591	0.0233411	0.167971	0.811871	13.5	11.1	0.61	0.579	0.553	0.309	0.465	0.3	0.451	0.41	41	48	54	15	20	25	18	35	15	56	40	23	23	20	39	33	NA	NA	NA	NA	613950	614037	614173	614399	NA	NA	613865	614534
142659_SE	ENSG00000145912	NHP2	NHP2 ribonucleoprotein [Source:HGNC Symbol;Acc:HGNC:14377]	SE	0.113	0.7	0.63	0.000479129	0.016191	0.0458983	0.911401	167.4	150.7	0.728	0.675	0.705	0.685	0.496	0.548	0.627	0.593	595	846	777	43	79	63	482	639	495	1017	655	43	126	79	117	87	178150581	178150993	NA	NA	NA	NA	NA	NA	NA	NA	178149838	178153560
142661_SE	ENSG00000145912	NHP2	NHP2 ribonucleoprotein [Source:HGNC Symbol;Acc:HGNC:14377]	SE	0.109	0.79	0.72	7.41629e-05	0.00429514	0.0458983	0.911401	167.4	150.7	0.809	0.757	0.79	0.769	0.607	0.628	0.716	0.661	297	400	386	43	79	63	233	316	217	479	276	43	126	79	117	87	178150931	178150993	NA	NA	NA	NA	NA	NA	NA	NA	178149838	178153560
142978_SE	ENSG00000164924	YWHAZ	tyrosine 3-monooxygenase/tryptophan 5-monooxygenase activation protein zeta [Source:HGNC Symbol;Acc:HGNC:12855]	SE	0.161	0.46	0.36	0.000460569	0.0158801	0.159226	0.651998	421.9	350.6	0.468	0.459	0.446	0.349	0.25	0.36	0.188	0.338	43	56	63	20	27	32	21	22	22	21	20	16	27	16	37	16	100950405	100950548	NA	NA	NA	NA	NA	NA	NA	NA	100948900	100951449
142981_SE	ENSG00000164924	YWHAZ	tyrosine 3-monooxygenase/tryptophan 5-monooxygenase activation protein zeta [Source:HGNC Symbol;Acc:HGNC:12855]	SE	0.173	0.5	0.39	0.000192423	0.00843997	0.159226	0.651998	421.9	350.6	0.541	0.474	0.472	0.367	0.329	0.367	0.201	0.349	66	68	80	20	27	32	26	37	26	26	24	16	27	16	37	16	100950405	100950583	NA	NA	NA	NA	NA	NA	NA	NA	100948900	100951449
1431_RI	ENSG00000165282	PIGO	phosphatidylinositol glycan anchor biosynthesis class O [Source:HGNC Symbol;Acc:HGNC:23215]	RI	0.134	0.6	0.52	0.00200336	0.04044	-0.0221992	0.95444	15.1	14.2	0.562	0.585	0.661	0.489	0.542	0.444	0.457	0.41	227	403	453	13	21	17	209	323	250	413	417	16	20	23	36	44	NA	NA	35091239	35092767	NA	NA	NA	NA	NA	NA	35091291	35092767
143276_SE	ENSG00000184465	WDR27	WD repeat domain 27 [Source:HGNC Symbol;Acc:HGNC:21248]	SE	-0.323	0.14	0.34	4.33097e-08	1.3431e-05	0.336034	0.580131	17	12.3	0.105	0.134	0.183	0.17	0.487	0.686	0.509	0.465	22	42	35	66	96	55	35	62	62	50	37	60	23	10	17	15	169663562	169663744	NA	NA	NA	NA	NA	NA	NA	NA	169662424	169664632
143278_SE	ENSG00000184465	WDR27	WD repeat domain 27 [Source:HGNC Symbol;Acc:HGNC:21248]	SE	-0.308	0.14	0.33	8.58998e-08	2.19722e-05	0.336034	0.580131	17	12.3	0.111	0.13	0.176	0.16	0.464	0.672	0.487	0.451	28	49	40	66	96	55	39	68	70	55	42	60	23	10	17	15	169663562	169663801	NA	NA	NA	NA	NA	NA	NA	NA	169662424	169664632
1444_RI	ENSG00000198830	HMGN2	high mobility group nucleosomal binding domain 2 [Source:HGNC Symbol;Acc:HGNC:4986]	RI	-0.116	0.69	0.76	4.59288e-05	0.00302534	0.126582	0.798892	592.2	498.5	0.673	0.726	0.677	0.845	0.793	0.733	0.837	0.834	148	214	178	33	37	39	214	267	108	235	361	18	32	18	21	33	NA	NA	26473482	26473732	NA	NA	NA	NA	NA	NA	26473585	26473732
14464_MXE	ENSG00000148950	IMMP1L	inner mitochondrial membrane peptidase subunit 1 [Source:HGNC Symbol;Acc:HGNC:26317]	MXE	-0.155	0.6	0.7	0.000340955	0.0128061	-0.517998	0.393852	14.3	18.5	0.512	0.652	0.65	0.83	0.838	0.725	0.746	0.661	16	40	28	98	137	97	57	67	30	38	27	75	83	73	83	89	NA	NA	NA	NA	31447982	31449091	31460625	31460714	NA	NA	31433570	31463305
14506_MXE	ENSG00000120697	ALG5	ALG5 dolichyl-phosphate beta-glucosyltransferase [Source:HGNC Symbol;Acc:HGNC:20266]	MXE	-0.113	0.52	0.59	0.00072196	0.0211006	-0.325001	0.625873	40.2	45.8	0.495	0.534	0.543	0.617	0.593	0.679	0.565	0.733	112	162	178	127	157	166	242	200	160	129	141	167	152	84	110	57	NA	NA	NA	NA	36985626	36985740	36989483	36989576	NA	NA	36972036	36993672
14518_MXE	ENSG00000157985	AGAP1	ArfGAP with GTPase domain, ankyrin repeat and PH domain 1 [Source:HGNC Symbol;Acc:HGNC:16922]	MXE	0.121	0.33	0.26	3.56022e-06	0.000407857	0.309966	0.594414	129.3	98.1	0.337	0.312	0.35	0.18	0.267	0.148	0.204	0.261	97	107	135	278	344	366	15	82	34	59	105	100	328	286	337	434	NA	NA	NA	NA	236014804	236014879	236036560	236036715	NA	NA	235968623	236049281
14519_MXE	ENSG00000157985	AGAP1	ArfGAP with GTPase domain, ankyrin repeat and PH domain 1 [Source:HGNC Symbol;Acc:HGNC:16922]	MXE	0.113	0.32	0.25	2.44218e-05	0.00183257	0.309966	0.594414	129.3	98.1	0.326	0.286	0.362	0.175	0.261	0.149	0.212	0.263	97	107	135	219	292	260	15	82	34	59	105	77	253	212	240	322	NA	NA	NA	NA	236014804	236014879	236040750	236040841	NA	NA	235968623	236049281
145347_SE	ENSG00000112763	BTN2A1	butyrophilin subfamily 2 member A1 [Source:HGNC Symbol;Acc:HGNC:1136]	SE	0.243	0.54	0.38	0.000414931	0.0147469	-0.176946	0.448822	23.1	24.2	0.521	0.53	0.557	0.321	0.287	0.155	0.264	0.439	15	26	29	6	10	10	12	13	8	19	27	11	14	19	23	15	26462768	26462897	NA	NA	NA	NA	NA	NA	NA	NA	26459828	26463525
145560_SE	ENSG00000175279	CENPS	centromere protein S [Source:HGNC Symbol;Acc:HGNC:23163]	SE	0.275	0.83	0.66	0.000318938	0.0122954	0.21409	0.729776	5.3	4.2	0.881	0.842	0.781	0.663	0.704	0.467	0.27	0.692	53	57	51	2	3	4	21	34	25	25	32	3	4	8	19	4	10431147	10431401	NA	NA	NA	NA	NA	NA	NA	NA	10430568	10433965
14625_MXE	ENSG00000166111	SVOP	SV2 related protein [Source:HGNC Symbol;Acc:HGNC:25417]	MXE	-0.131	0.48	0.56	0.000212367	0.00918763	0.634345	0.208959	62	37.1	0.504	0.461	0.473	0.522	0.573	0.688	0.674	0.593	117	154	169	120	188	197	66	104	78	85	216	63	81	37	43	155	NA	NA	NA	NA	108915782	108915872	108918042	108918124	NA	NA	108912741	108919786
1463_A3SS	ENSG00000077454	LRCH4	leucine rich repeats and calponin homology domain containing 4 [Source:HGNC Symbol;Acc:HGNC:6691]	A3SS	-0.154	0.54	0.64	6.54833e-05	0.00394284	-0.279845	0.715907	9.2	10.4	0.518	0.568	0.541	0.594	0.69	0.795	0.763	0.641	522	946	672	46	68	54	912	1035	699	1394	831	59	44	17	41	44	NA	NA	NA	NA	NA	NA	NA	NA	100574010	100575304	NA	NA
146321_SE	ENSG00000023171	GRAMD1B	GRAM domain containing 1B [Source:HGNC Symbol;Acc:HGNC:29214]	SE	0.179	0.44	0.33	3.76535e-05	0.00260164	0.0900678	0.852983	54.8	47.9	0.439	0.456	0.432	0.423	0.252	0.145	0.235	0.263	34	49	52	35	47	55	20	26	15	24	46	22	62	71	63	104	123580945	123580969	NA	NA	NA	NA	NA	NA	NA	NA	123577577	123584332
146445_SE	ENSG00000175416	CLTB	clathrin light chain B [Source:HGNC Symbol;Acc:HGNC:2091]	SE	0.11	0.55	0.48	0.00184533	0.0385144	0.0914147	0.880724	179.3	155.6	0.556	0.556	0.542	0.416	0.487	0.42	0.327	0.556	218	371	328	114	194	182	153	265	180	162	317	141	183	163	219	166	176396480	176396532	NA	NA	NA	NA	NA	NA	NA	NA	176392945	176397718
146773_SE	ENSG00000038274	MAT2B	methionine adenosyltransferase 2B [Source:HGNC Symbol;Acc:HGNC:6905]	SE	0.13	0.49	0.41	0.00178455	0.0378546	-0.1147	0.764703	58	57.9	0.546	0.418	0.502	0.404	0.395	0.314	0.273	0.406	167	203	221	24	49	38	98	102	119	169	138	25	27	45	78	35	163505276	163505749	NA	NA	NA	NA	NA	NA	NA	NA	163503424	163512196
146937_SE	ENSG00000111445	RFC5	replication factor C subunit 5 [Source:HGNC Symbol;Acc:HGNC:9973]	SE	0.169	0.34	0.24	4.29199e-05	0.00286484	-0.0932168	0.820489	36.5	35.8	0.413	0.36	0.26	0.176	0.185	0.147	0.173	0.198	35	49	35	20	35	40	25	18	18	41	40	47	32	42	79	65	118017689	118017836	NA	NA	NA	NA	NA	NA	NA	NA	118016892	118019136
147037_SE	ENSG00000135525	MAP7	microtubule associated protein 7 [Source:HGNC Symbol;Acc:HGNC:6869]	SE	0.174	0.74	0.63	0.00273242	0.0491718	-0.0304748	0.962442	81.5	77.4	0.724	0.735	0.765	0.806	0.432	0.535	0.37	0.692	177	260	294	36	50	48	109	130	106	168	262	14	91	49	152	62	136387618	136387705	NA	NA	NA	NA	NA	NA	NA	NA	136383781	136388529
147038_SE	ENSG00000135525	MAP7	microtubule associated protein 7 [Source:HGNC Symbol;Acc:HGNC:6869]	SE	0.192	0.58	0.46	0.00224698	0.0431061	-0.0304748	0.962442	81.5	77.4	0.565	0.582	0.592	0.681	0.234	0.328	0.214	0.482	86	128	128	36	50	48	55	51	44	76	106	14	91	49	152	62	136387622	136387705	NA	NA	NA	NA	NA	NA	NA	NA	136383781	136388529
147039_SE	ENSG00000135525	MAP7	microtubule associated protein 7 [Source:HGNC Symbol;Acc:HGNC:6869]	SE	0.197	0.59	0.47	0.00166384	0.036058	-0.0304748	0.962442	81.5	77.4	0.58	0.604	0.597	0.683	0.241	0.342	0.22	0.495	86	132	123	36	50	48	52	50	44	74	105	14	91	49	152	62	136387633	136387705	NA	NA	NA	NA	NA	NA	NA	NA	136383781	136388529
14709_MXE	ENSG00000092020	PPP2R3C	protein phosphatase 2 regulatory subunit B''gamma [Source:HGNC Symbol;Acc:HGNC:17485]	MXE	0.103	0.54	0.47	0.000332222	0.0125979	-0.263938	0.514909	35	38.3	0.567	0.541	0.508	0.444	0.395	0.452	0.444	0.445	142	201	202	73	115	132	224	179	209	146	137	189	185	171	123	115	NA	NA	NA	NA	35087950	35088010	35095047	35095184	NA	NA	35085778	35096633
14759_MXE	ENSG00000011347	SYT7	synaptotagmin 7 [Source:HGNC Symbol;Acc:HGNC:11514]	MXE	-0.119	0.49	0.56	0.00148498	0.0335731	0.116925	0.842493	75.4	64.5	0.5	0.538	0.423	0.545	0.663	0.562	0.632	0.629	57	89	67	80	107	128	29	70	54	76	86	34	50	59	62	71	NA	NA	NA	NA	61546030	61546255	61547176	61547308	NA	NA	61533124	61551463
14910_MXE	ENSG00000197345	MRPL21	mitochondrial ribosomal protein L21 [Source:HGNC Symbol;Acc:HGNC:14479]	MXE	0.102	0.49	0.43	0.000407972	0.014529	-0.719651	0.362455	26.4	39.7	0.52	0.482	0.467	0.409	0.37	0.38	0.432	0.345	77	126	136	95	181	207	164	156	101	144	103	316	354	220	253	261	NA	NA	NA	NA	68892889	68892993	68893402	68893455	NA	NA	68891395	68896678
149173_SE	ENSG00000247828	TMEM161B-AS1	TMEM161B antisense RNA 1 [Source:HGNC Symbol;Acc:HGNC:43839]	SE	-0.259	0.38	0.54	0.00166339	0.036058	-0.448782	0.340954	9.7	12.3	0.45	0.401	0.295	0.463	0.537	0.597	0.819	0.791	13	23	21	6	13	19	48	83	51	36	40	21	27	13	3	4	88285740	88285903	NA	NA	NA	NA	NA	NA	NA	NA	88282866	88290200
14964_A5SS	ENSG00000130066	SAT1	spermidine/spermine N1-acetyltransferase 1 [Source:HGNC Symbol;Acc:HGNC:10540]	A5SS	-0.161	0.15	0.25	1.18336e-08	4.29513e-06	-0.407111	0.376102	360.7	438.8	0.127	0.153	0.156	0.232	0.264	0.279	0.295	0.462	44	67	62	209	256	232	133	135	87	67	140	305	260	156	111	113	NA	NA	NA	NA	NA	NA	NA	NA	23783643	23783927	NA	NA
14965_A5SS	ENSG00000130066	SAT1	spermidine/spermine N1-acetyltransferase 1 [Source:HGNC Symbol;Acc:HGNC:10540]	A5SS	-0.147	0.22	0.31	0.00137991	0.0321089	-0.407111	0.376102	360.7	438.8	0.201	0.264	0.202	0.247	0.278	0.27	0.463	0.591	189	330	211	209	256	232	358	359	207	343	585	305	260	156	111	113	NA	NA	NA	NA	NA	NA	NA	NA	23783643	23784139	NA	NA
150075_SE	ENSG00000273841	TAF9	TATA-box binding protein associated factor 9 [Source:HGNC Symbol;Acc:HGNC:11542]	SE	-0.287	0.4	0.58	0.0019738	0.0400741	-0.572308	0.176739	72.7	98.6	0.374	0.511	0.313	0.561	0.861	0.759	0.721	0.528	6	21	11	5	10	12	18	25	19	26	9	7	2	3	5	4	69368626	69368726	NA	NA	NA	NA	NA	NA	NA	NA	69366595	69369477
150076_SE	ENSG00000273841	TAF9	TATA-box binding protein associated factor 9 [Source:HGNC Symbol;Acc:HGNC:11542]	SE	-0.285	0.25	0.43	0.00260916	0.047895	-0.572308	0.176739	72.7	98.6	0.232	0.345	0.187	0.393	0.759	0.614	0.525	0.409	6	21	11	5	10	12	18	25	19	22	11	7	2	3	5	4	69368626	69368921	NA	NA	NA	NA	NA	NA	NA	NA	69366595	69369477
150077_SE	ENSG00000273841	TAF9	TATA-box binding protein associated factor 9 [Source:HGNC Symbol;Acc:HGNC:11542]	SE	-0.277	0.23	0.4	0.00276249	0.0495425	-0.572308	0.176739	72.7	98.6	0.205	0.311	0.165	0.356	0.729	0.577	0.486	0.372	6	21	11	5	10	12	18	25	19	22	11	7	2	3	5	4	69368626	69368987	NA	NA	NA	NA	NA	NA	NA	NA	69366595	69369477
15015_MXE	ENSG00000103260	METRN	meteorin, glial cell differentiation regulator [Source:HGNC Symbol;Acc:HGNC:14151]	MXE	0.132	0.71	0.63	7.88432e-06	0.000780481	0.133477	0.862924	85.4	71	0.68	0.719	0.732	0.551	0.68	0.637	0.469	0.555	669	1425	2366	100	177	276	755	1122	804	477	882	196	168	146	172	225	NA	NA	NA	NA	715583	715984	716932	716992	NA	NA	715393	719655
150151_SE	ENSG00000071626	DAZAP1	DAZ associated protein 1 [Source:HGNC Symbol;Acc:HGNC:2683]	SE	-0.116	0.67	0.74	5.18574e-05	0.00332219	-0.285428	0.350194	38.4	43.6	0.666	0.702	0.636	0.668	0.781	0.742	0.875	0.853	175	328	271	48	76	85	158	267	221	498	392	43	41	42	39	37	1425877	1425959	NA	NA	NA	NA	NA	NA	NA	NA	1422396	1428995
15075_SE	ENSG00000135976	ANKRD36	ankyrin repeat domain 36 [Source:HGNC Symbol;Acc:HGNC:24079]	SE	-0.312	0.39	0.59	0.000303181	0.0118049	0.0298061	0.974561	16.8	15	0.402	0.434	0.335	0.324	0.752	0.781	0.832	0.822	21	16	14	18	12	16	25	58	31	43	40	30	11	5	5	5	97198585	97198658	NA	NA	NA	NA	NA	NA	NA	NA	97198491	97200362
151633_SE	ENSG00000275052	PPP4R3B	protein phosphatase 4 regulatory subunit 3B [Source:HGNC Symbol;Acc:HGNC:29267]	SE	0.192	0.7	0.58	0.000651564	0.0196531	-0.0676164	0.863932	71.7	69.7	0.653	0.662	0.786	0.511	0.416	0.474	0.471	0.668	116	155	178	14	18	11	55	94	91	125	177	12	30	23	32	20	55598703	55599039	NA	NA	NA	NA	NA	NA	NA	NA	55588956	55604076
151691_SE	ENSG00000286699	AC084198.2	novel transcript	SE	-0.255	0.39	0.55	0.00225167	0.0431411	-1.14855	0.221215	17.8	37.3	0.256	0.46	0.464	0.576	0.736	0.634	0.835	0.46	5	11	7	9	8	5	11	18	14	197	11	5	4	5	24	8	101698271	101698332	NA	NA	NA	NA	NA	NA	NA	NA	101692969	101700926
152571_SE	ENSG00000188732	FAM221A	family with sequence similarity 221 member A [Source:HGNC Symbol;Acc:HGNC:27977]	SE	-0.131	0.26	0.35	0.000691578	0.0204791	0.0706006	0.913265	10.5	9.2	0.275	0.284	0.233	0.378	0.409	0.439	0.412	0.336	29	59	41	37	72	65	34	43	34	45	21	27	30	21	31	20	23698193	23698299	NA	NA	NA	NA	NA	NA	NA	NA	23691596	23700868
15280_RI	ENSG00000176261	ZBTB8OS	zinc finger and BTB domain containing 8 opposite strand [Source:HGNC Symbol;Acc:HGNC:24094]	RI	-0.286	0.21	0.39	7.26234e-05	0.00424157	-0.214088	0.744843	30.1	31.8	0.137	0.238	0.25	0.389	0.64	0.547	0.497	0.398	10	27	17	16	22	13	30	21	19	35	13	12	3	4	9	5	NA	NA	32633261	32633669	NA	NA	NA	NA	NA	NA	32633354	32633669
153099_SE	ENSG00000196683	TOMM7	translocase of outer mitochondrial membrane 7 [Source:HGNC Symbol;Acc:HGNC:21648]	SE	-0.264	0.16	0.33	5.49976e-06	0.000582878	-0.383106	0.662247	155.7	182.4	0.22	0.143	0.117	0.223	0.397	0.622	0.405	0.475	18	30	29	21	59	72	74	28	25	31	11	85	14	5	15	4	22822153	22822355	NA	NA	NA	NA	NA	NA	NA	NA	22813185	22822852
153691_SE	ENSG00000122566	HNRNPA2B1	heterogeneous nuclear ribonucleoprotein A2/B1 [Source:HGNC Symbol;Acc:HGNC:5033]	SE	-0.115	0.19	0.27	6.49005e-06	0.000668914	-0.202447	0.63338	290.9	307.6	0.197	0.155	0.23	0.435	0.264	0.266	0.296	0.286	113	139	173	139	228	175	232	150	108	113	102	91	126	90	81	77	26191421	26191650	NA	NA	NA	NA	NA	NA	NA	NA	26191128	26192577
153694_SE	ENSG00000122566	HNRNPA2B1	heterogeneous nuclear ribonucleoprotein A2/B1 [Source:HGNC Symbol;Acc:HGNC:5033]	SE	-0.106	0.73	0.8	1.25153e-10	8.77147e-08	-0.202447	0.63338	290.9	307.6	0.733	0.707	0.764	0.799	0.799	0.851	0.883	0.872	528	760	784	139	228	175	500	691	713	845	724	91	126	90	81	77	26192300	26192338	NA	NA	NA	NA	NA	NA	NA	NA	26191128	26192577
1537_RI	ENSG00000237765	FAM200B	family with sequence similarity 200 member B [Source:HGNC Symbol;Acc:HGNC:27740]	RI	0.148	0.58	0.49	0.00207175	0.0413441	0.0145594	0.979374	52.3	47.6	0.576	0.548	0.627	0.626	0.441	0.286	0.331	0.493	1110	1376	1557	54	75	61	1244	967	674	735	1298	49	81	111	98	88	NA	NA	15686235	15690447	NA	NA	NA	NA	NA	NA	15687148	15690447
154609_SE	ENSG00000109332	UBE2D3	ubiquitin conjugating enzyme E2 D3 [Source:HGNC Symbol;Acc:HGNC:12476]	SE	0.102	0.42	0.35	0.000244133	0.0101176	0.0454964	0.857515	134.6	120.7	0.395	0.459	0.393	0.271	0.329	0.303	0.354	0.312	184	300	325	59	74	105	128	190	201	309	241	72	81	97	118	111	102827367	102827741	NA	NA	NA	NA	NA	NA	NA	NA	102826636	102828029
154610_SE	ENSG00000109332	UBE2D3	ubiquitin conjugating enzyme E2 D3 [Source:HGNC Symbol;Acc:HGNC:12476]	SE	0.104	0.44	0.38	0.000289413	0.0113954	0.0454964	0.857515	134.6	120.7	0.421	0.485	0.42	0.292	0.354	0.326	0.383	0.336	184	298	325	59	74	105	127	190	201	314	241	72	81	97	118	111	102827416	102827741	NA	NA	NA	NA	NA	NA	NA	NA	102826636	102828029
154611_SE	ENSG00000109332	UBE2D3	ubiquitin conjugating enzyme E2 D3 [Source:HGNC Symbol;Acc:HGNC:12476]	SE	0.105	0.45	0.38	0.000248143	0.0102423	0.0454964	0.857515	134.6	120.7	0.424	0.489	0.423	0.294	0.357	0.33	0.382	0.339	184	300	326	59	74	105	127	191	203	309	241	72	81	97	118	111	102827420	102827741	NA	NA	NA	NA	NA	NA	NA	NA	102826636	102828029
15493_SE	ENSG00000047932	GOPC	golgi associated PDZ and coiled-coil motif containing [Source:HGNC Symbol;Acc:HGNC:17643]	SE	0.153	0.69	0.6	0.00267111	0.0484994	0.038168	0.954525	80.6	72.4	0.736	0.684	0.654	0.505	0.599	0.5	0.426	0.662	59	97	94	17	36	40	33	63	67	36	95	26	34	54	39	39	117577447	117577471	NA	NA	NA	NA	NA	NA	NA	NA	117575352	117579064
15554_MXE	ENSG00000166925	TSC22D4	TSC22 domain family member 4 [Source:HGNC Symbol;Acc:HGNC:21696]	MXE	0.111	0.36	0.29	0.000245731	0.0101666	-0.185408	0.769328	32.2	34.4	0.346	0.373	0.374	0.316	0.215	0.222	0.292	0.221	37	77	69	66	122	109	26	31	46	141	38	53	107	152	323	126	NA	NA	NA	NA	100474273	100474440	100477276	100477459	NA	NA	100467600	100479232
15662_SE	ENSG00000231889	TRAF3IP2-AS1	TRAF3IP2 antisense RNA 1 [Source:HGNC Symbol;Acc:HGNC:40005]	SE	-0.195	0.23	0.36	0.00218895	0.0424077	0.148406	0.67482	13.4	11.2	0.162	0.261	0.282	0.302	0.426	0.511	0.566	0.344	11	24	25	26	31	29	19	26	39	20	23	20	16	17	7	20	111484743	111484861	NA	NA	NA	NA	NA	NA	NA	NA	111483665	111574802
156855_SE	ENSG00000221978	CCNL2	cyclin L2 [Source:HGNC Symbol;Acc:HGNC:20570]	SE	-0.196	0.31	0.44	0.00110744	0.0276607	0.0669266	0.935654	173.2	151.9	0.358	0.335	0.251	0.361	0.426	0.58	0.559	0.629	60	73	56	29	39	45	82	91	36	66	63	39	33	7	14	10	1391306	1391575	NA	NA	NA	NA	NA	NA	NA	NA	1390865	1392716
156861_SE	ENSG00000221978	CCNL2	cyclin L2 [Source:HGNC Symbol;Acc:HGNC:20570]	SE	0.23	0.77	0.63	0.00179425	0.0379914	0.0669266	0.935654	173.2	151.9	0.774	0.85	0.683	0.792	0.573	0.604	0.323	0.404	68	100	105	9	8	22	76	92	27	38	33	9	31	8	36	22	1392678	1392798	NA	NA	NA	NA	NA	NA	NA	NA	1390865	1393460
157452_SE	ENSG00000129244	ATP1B2	ATPase Na+/K+ transporting subunit beta 2 [Source:HGNC Symbol;Acc:HGNC:805]	SE	-0.138	0.26	0.34	0.00194136	0.0397147	0.00511627	0.994803	501.5	465.3	0.313	0.268	0.184	0.27	0.469	0.418	0.342	0.465	20	28	20	35	61	71	13	42	18	26	61	28	38	20	40	56	7654793	7654818	NA	NA	NA	NA	NA	NA	NA	NA	7654684	7655256
1580_MXE	ENSG00000167614	TTYH1	tweety family member 1 [Source:HGNC Symbol;Acc:HGNC:13476]	MXE	0.116	0.49	0.42	5.69648e-08	1.66352e-05	-0.0544095	0.889219	127	122.4	0.498	0.49	0.496	0.373	0.392	0.365	0.411	0.351	392	614	733	349	564	657	186	344	344	408	390	276	470	527	516	637	NA	NA	NA	NA	54426672	54426768	54429306	54429379	NA	NA	54422410	54429957
15808_MXE	ENSG00000223482	NUTM2A-AS1	NUTM2A antisense RNA 1 [Source:HGNC Symbol;Acc:HGNC:45161]	MXE	-0.123	0.7	0.78	0.00124026	0.0298095	-0.153856	0.473814	5.8	5.9	0.661	0.755	0.692	0.782	0.79	0.824	0.89	0.842	38	60	48	21	21	23	30	56	61	60	69	9	16	14	8	14	NA	NA	NA	NA	87288441	87288495	87326629	87326672	NA	NA	87203936	87336889
15856_MXE	ENSG00000052749	RRP12	ribosomal RNA processing 12 homolog [Source:HGNC Symbol;Acc:HGNC:29100]	MXE	-0.13	0.5	0.58	0.00210275	0.0415582	-0.113648	0.84543	18.7	18.9	0.499	0.505	0.493	0.624	0.567	0.637	0.627	0.692	28	49	37	31	53	42	21	32	46	111	69	14	27	29	73	34	NA	NA	NA	NA	97381714	97381826	97385165	97385257	NA	NA	97381483	97385993
158779_SE	ENSG00000171307	ZDHHC16	zinc finger DHHC-type containing 16 [Source:HGNC Symbol;Acc:HGNC:20714]	SE	0.204	0.53	0.4	1.65383e-05	0.0013478	-0.290201	0.314873	33.4	37.9	0.508	0.583	0.491	0.342	0.404	0.218	0.338	0.314	35	64	47	23	31	33	23	29	16	46	46	30	29	39	61	68	97453799	97453846	NA	NA	NA	NA	NA	NA	NA	NA	97453663	97454799
1597_MXE	ENSG00000105983	LMBR1	limb development membrane protein 1 [Source:HGNC Symbol;Acc:HGNC:13243]	MXE	0.125	0.52	0.44	0.000725157	0.0211588	0.241146	0.48689	28.2	22.3	0.486	0.533	0.531	0.417	0.307	0.464	0.389	0.379	60	84	93	75	87	97	20	30	52	56	47	33	80	71	104	91	NA	NA	NA	NA	156796388	156796492	156836812	156836885	NA	NA	156763795	156893183
16005_MXE	ENSG00000203791	EEF1AKMT2	EEF1A lysine methyltransferase 2 [Source:HGNC Symbol;Acc:HGNC:33787]	MXE	0.112	0.47	0.4	0.000917547	0.0246199	-0.0450599	0.907968	13.6	12.9	0.508	0.453	0.445	0.381	0.423	0.345	0.363	0.269	88	135	141	81	155	167	68	85	70	87	47	105	110	126	145	121	NA	NA	NA	NA	124774674	124774782	124789038	124789157	NA	NA	124765608	124790338
16081_MXE	ENSG00000176454	LPCAT4	lysophosphatidylcholine acyltransferase 4 [Source:HGNC Symbol;Acc:HGNC:30059]	MXE	-0.105	0.42	0.49	0.000634836	0.019359	-0.0491477	0.926029	33.4	32	0.468	0.42	0.378	0.522	0.558	0.526	0.52	0.508	76	109	87	107	186	177	75	101	87	133	86	85	99	97	152	103	NA	NA	NA	NA	34362195	34362321	34362572	34362655	NA	NA	34361532	34362890
16139_MXE	ENSG00000139182	CLSTN3	calsyntenin 3 [Source:HGNC Symbol;Acc:HGNC:18371]	MXE	-0.118	0.34	0.42	3.91053e-08	1.23456e-05	-0.0790046	0.822358	161.3	158.4	0.325	0.367	0.341	0.431	0.439	0.46	0.478	0.505	164	279	289	571	810	938	153	291	254	263	502	339	625	501	483	827	NA	NA	NA	NA	7142085	7142139	7142868	7143026	NA	NA	7141404	7143198
16189_SE	ENSG00000184465	WDR27	WD repeat domain 27 [Source:HGNC Symbol;Acc:HGNC:21248]	SE	-0.321	0.15	0.35	3.06633e-07	6.05109e-05	0.336034	0.580131	17	12.3	0.1	0.145	0.206	0.165	0.498	0.688	0.496	0.508	18	40	35	66	96	55	29	56	54	41	38	60	23	10	17	15	169663562	169663706	NA	NA	NA	NA	NA	NA	NA	NA	169662424	169664632
1619_A3SS	ENSG00000102100	SLC35A2	solute carrier family 35 member A2 [Source:HGNC Symbol;Acc:HGNC:11022]	A3SS	0.113	0.8	0.73	0.00133026	0.0311838	-0.351143	0.495369	25.2	30.2	0.773	0.818	0.821	0.654	0.629	0.701	0.681	0.79	260	531	448	11	17	14	171	354	425	1146	525	13	30	26	77	20	NA	NA	NA	NA	NA	NA	NA	NA	48904745	48905482	NA	NA
16191_SE	ENSG00000184465	WDR27	WD repeat domain 27 [Source:HGNC Symbol;Acc:HGNC:21248]	SE	-0.358	0.21	0.44	2.16824e-09	9.99759e-07	0.336034	0.580131	17	12.3	0.2	0.207	0.233	0.291	0.55	0.731	0.67	0.616	69	105	70	66	96	55	103	118	114	145	101	60	23	10	17	15	169663562	169663878	NA	NA	NA	NA	NA	NA	NA	NA	169662424	169664286
16234_MXE	ENSG00000211455	STK38L	serine/threonine kinase 38 like [Source:HGNC Symbol;Acc:HGNC:17848]	MXE	-0.169	0.5	0.61	0.00114679	0.0282535	-0.165017	0.667349	22.4	23.2	0.475	0.517	0.509	0.804	0.635	0.61	0.593	0.705	34	59	65	30	44	50	36	59	55	64	81	7	27	28	35	27	NA	NA	NA	NA	27315014	27315117	27315288	27315350	NA	NA	27314658	27317453
162604_SE	ENSG00000186448	ZNF197	zinc finger protein 197 [Source:HGNC Symbol;Acc:HGNC:12988]	SE	0.246	0.59	0.43	1.46901e-05	0.00123449	0.252605	0.485447	40.2	31.2	0.537	0.615	0.614	0.298	0.316	0.502	0.301	0.294	44	74	87	9	11	13	25	37	34	38	42	14	19	8	21	24	44641899	44642217	NA	NA	NA	NA	NA	NA	NA	NA	44632599	44648471
163721_SE	ENSG00000057757	PITHD1	PITH domain containing 1 [Source:HGNC Symbol;Acc:HGNC:25022]	SE	-0.145	0.64	0.73	0.00136886	0.0319155	-0.213605	0.562721	111.7	118.8	0.648	0.628	0.649	0.837	0.718	0.717	0.844	0.816	67	143	127	9	21	17	166	144	133	197	143	8	14	13	9	8	23779180	23779481	NA	NA	NA	NA	NA	NA	NA	NA	23778713	23779941
16374_MXE	ENSG00000197798	FAM118B	family with sequence similarity 118 member B [Source:HGNC Symbol;Acc:HGNC:26110]	MXE	0.111	0.51	0.44	0.000783409	0.0222292	-0.0461223	0.933589	21.4	20.5	0.519	0.503	0.513	0.395	0.395	0.396	0.47	0.346	79	99	109	134	179	190	51	53	39	93	47	143	149	109	192	163	NA	NA	NA	NA	126234994	126235087	126240791	126241044	NA	NA	126229293	126250733
16383_MXE	ENSG00000136933	RABEPK	Rab9 effector protein with kelch motifs [Source:HGNC Symbol;Acc:HGNC:16896]	MXE	-0.128	0.41	0.49	2.35314e-05	0.00178874	-0.335553	0.37535	25	29	0.461	0.373	0.407	0.53	0.471	0.57	0.613	0.524	102	117	141	114	188	196	175	180	206	254	171	148	193	148	153	148	NA	NA	NA	NA	125220538	125220700	125227909	125228059	NA	NA	125213522	125232745
163897_SE	ENSG00000121310	ECHDC2	enoyl-CoA hydratase domain containing 2 [Source:HGNC Symbol;Acc:HGNC:23408]	SE	0.17	0.65	0.54	0.00110323	0.0276245	-0.0176931	0.981496	25.8	24.2	0.716	0.596	0.629	0.595	0.416	0.496	0.43	0.45	50	72	75	13	32	29	47	51	30	46	50	21	47	20	40	40	52897432	52897484	NA	NA	NA	NA	NA	NA	NA	NA	52896597	52899224
164116_SE	ENSG00000139116	KIF21A	kinesin family member 21A [Source:HGNC Symbol;Acc:HGNC:19349]	SE	0.192	0.53	0.41	0.00024405	0.0101176	0.409717	0.41197	76.2	53.4	0.584	0.522	0.491	0.34	0.412	0.209	0.299	0.44	44	65	80	20	38	53	21	45	19	36	59	26	41	46	54	48	39346448	39346504	NA	NA	NA	NA	NA	NA	NA	NA	39342124	39351980
164117_SE	ENSG00000139116	KIF21A	kinesin family member 21A [Source:HGNC Symbol;Acc:HGNC:19349]	SE	0.188	0.51	0.39	4.08868e-05	0.00276069	0.409717	0.41197	76.2	53.4	0.539	0.499	0.496	0.274	0.356	0.33	0.282	0.374	31	50	69	20	38	53	13	30	30	28	38	26	41	46	54	48	39346465	39346497	NA	NA	NA	NA	NA	NA	NA	NA	39342124	39351980
16418_MXE	ENSG00000100077	GRK3	G protein-coupled receptor kinase 3 [Source:HGNC Symbol;Acc:HGNC:290]	MXE	-0.182	0.27	0.38	0.00188596	0.0391294	0.553019	0.29637	25	15.8	0.231	0.277	0.301	0.454	0.436	0.266	0.525	0.578	14	26	20	54	79	54	10	12	5	20	20	14	18	16	21	17	NA	NA	NA	NA	25644591	25644665	25661575	25661677	NA	NA	25604453	25663704
164266_SE	ENSG00000205758	CRYZL1	crystallin zeta like 1 [Source:HGNC Symbol;Acc:HGNC:2420]	SE	0.232	0.77	0.63	0.000537559	0.0174261	0.0476671	0.913298	28.5	25.5	0.725	0.756	0.836	0.59	0.605	0.563	0.442	0.503	38	67	55	4	6	3	31	44	37	37	40	6	8	8	13	11	33595355	33595612	NA	NA	NA	NA	NA	NA	NA	NA	33591211	33595836
164311_SE	ENSG00000100241	SBF1	SET binding factor 1 [Source:HGNC Symbol;Acc:HGNC:10542]	SE	-0.202	0.21	0.34	3.12427e-08	9.95309e-06	0.40039	0.0862145	116.1	82	0.219	0.232	0.187	0.464	0.512	0.333	0.388	0.375	31	54	42	89	144	147	29	56	36	86	59	27	43	58	109	79	50466977	50467001	NA	NA	NA	NA	NA	NA	NA	NA	50466710	50467448
16434_RI	ENSG00000236782	AL391650.1	novel protein	RI	-0.178	0.42	0.53	0.000367854	0.0134838	0.481306	0.612967	318.5	208.5	0.378	0.461	0.41	0.489	0.656	0.468	0.614	0.745	62	114	116	46	60	75	85	161	43	60	156	40	38	22	17	24	NA	NA	26171616	26171821	NA	NA	NA	NA	NA	NA	26171689	26171821
16475_MXE	ENSG00000110958	PTGES3	prostaglandin E synthase 3 [Source:HGNC Symbol;Acc:HGNC:16049]	MXE	-0.138	0.6	0.68	2.43139e-14	7.10026e-11	-0.104778	0.720657	334	332.8	0.59	0.595	0.607	0.723	0.735	0.759	0.695	0.763	943	1490	1461	537	829	773	872	1231	1504	2023	1523	273	364	390	728	387	NA	NA	NA	NA	56666203	56666266	56671748	56671847	NA	NA	56664800	56672809
16503_SE	ENSG00000082269	FAM135A	family with sequence similarity 135 member A [Source:HGNC Symbol;Acc:HGNC:21084]	SE	-0.19	0.19	0.31	0.000496802	0.0164395	0.43409	0.222743	30.3	20.5	0.132	0.231	0.197	0.235	0.318	0.368	0.586	0.376	9	29	33	33	54	75	17	20	25	48	28	31	24	24	19	26	70486166	70486244	NA	NA	NA	NA	NA	NA	NA	NA	70482154	70491083
16512_RI	ENSG00000215788	TNFRSF25	TNF receptor superfamily member 25 [Source:HGNC Symbol;Acc:HGNC:11910]	RI	0.189	0.44	0.32	0.000116382	0.00580139	-0.109832	0.873054	14.5	14.5	0.421	0.393	0.511	0.14	0.276	0.202	0.148	0.496	80	153	181	33	71	52	25	98	32	51	141	46	77	38	88	43	NA	NA	6461755	6462148	NA	NA	NA	NA	NA	NA	6461762	6462148
16514_RI	ENSG00000215788	TNFRSF25	TNF receptor superfamily member 25 [Source:HGNC Symbol;Acc:HGNC:11910]	RI	0.197	0.64	0.52	2.91934e-05	0.00210933	-0.109832	0.873054	14.5	14.5	0.603	0.644	0.678	0.373	0.471	0.415	0.411	0.553	77	162	132	17	30	21	46	106	36	79	129	26	40	17	38	35	NA	NA	6462458	6462956	NA	NA	NA	NA	NA	NA	6462666	6462956
1656_MXE	ENSG00000090863	GLG1	golgi glycoprotein 1 [Source:HGNC Symbol;Acc:HGNC:4316]	MXE	0.116	0.48	0.41	3.46394e-05	0.00243293	0.0165231	0.982774	57.5	53.2	0.47	0.504	0.481	0.348	0.377	0.395	0.39	0.334	116	208	166	114	178	156	35	86	113	176	104	57	124	151	240	181	NA	NA	NA	NA	74472348	74472411	74474545	74474632	NA	NA	74471286	74477533
16572_MXE	ENSG00000174106	LEMD3	LEM domain containing 3 [Source:HGNC Symbol;Acc:HGNC:28887]	MXE	0.128	0.58	0.5	6.48779e-05	0.00391985	0.173915	0.463281	54	44.2	0.585	0.55	0.592	0.483	0.422	0.428	0.437	0.468	99	138	149	61	98	89	58	68	69	84	166	54	81	80	94	164	NA	NA	NA	NA	65245668	65245774	65245860	65245939	NA	NA	65243469	65248355
1660_MXE	ENSG00000153707	PTPRD	protein tyrosine phosphatase receptor type D [Source:HGNC Symbol;Acc:HGNC:9668]	MXE	0.101	0.5	0.43	0.000179829	0.00806112	0.0211958	0.97304	64	58.5	0.521	0.472	0.496	0.375	0.423	0.393	0.376	0.412	161	230	205	137	238	193	98	163	137	142	166	151	206	196	218	219	NA	NA	NA	NA	8319830	8319966	8331581	8331736	NA	NA	8317942	8339047
166244_SE	ENSG00000144134	RABL2A	RAB, member of RAS oncogene family like 2A [Source:HGNC Symbol;Acc:HGNC:9799]	SE	0.271	0.82	0.65	6.86834e-05	0.00403658	0.105868	0.865448	21.9	18.6	0.792	0.846	0.832	0.881	0.587	0.481	0.369	0.442	74	95	75	9	8	7	48	46	34	43	48	3	15	17	34	28	113635050	113635165	NA	NA	NA	NA	NA	NA	NA	NA	113634232	113641480
16631_MXE	ENSG00000137522	RNF121	ring finger protein 121 [Source:HGNC Symbol;Acc:HGNC:21070]	MXE	-0.108	0.29	0.36	0.000543617	0.0175028	0.0065338	0.986377	41.7	38.4	0.28	0.299	0.292	0.439	0.303	0.385	0.43	0.436	50	80	76	118	172	169	70	73	67	135	143	82	154	98	164	170	NA	NA	NA	NA	71982760	71982915	71994718	71994852	NA	NA	71962289	71995551
166432_SE	ENSG00000067057	PFKP	phosphofructokinase, platelet [Source:HGNC Symbol;Acc:HGNC:8878]	SE	0.151	0.83	0.74	2.25872e-06	0.000287826	0.164181	0.705798	215.3	179.1	0.811	0.805	0.874	0.78	0.717	0.603	0.618	0.675	168	252	272	18	28	18	108	177	106	198	204	14	32	32	56	45	3105042	3105159	NA	NA	NA	NA	NA	NA	NA	NA	3103944	3105473
167347_SE	ENSG00000235194	PPP1R3E	protein phosphatase 1 regulatory subunit 3E [Source:HGNC Symbol;Acc:HGNC:14943]	SE	-0.17	0.44	0.55	0.000532266	0.0172934	-0.0233058	0.978551	44.1	41.5	0.416	0.444	0.457	0.586	0.646	0.653	0.531	0.631	58	96	74	25	37	27	69	107	49	92	89	15	18	8	25	16	23300102	23300325	NA	NA	NA	NA	NA	NA	NA	NA	23299541	23300864
167348_SE	ENSG00000235194	PPP1R3E	protein phosphatase 1 regulatory subunit 3E [Source:HGNC Symbol;Acc:HGNC:14943]	SE	-0.176	0.41	0.52	0.000325623	0.0124572	-0.0233058	0.978551	44.1	41.5	0.384	0.416	0.428	0.553	0.624	0.622	0.511	0.617	58	98	75	25	37	27	69	111	49	97	96	15	18	8	25	16	23300102	23300371	NA	NA	NA	NA	NA	NA	NA	NA	23299541	23300864
167359_SE	ENSG00000235194	PPP1R3E	protein phosphatase 1 regulatory subunit 3E [Source:HGNC Symbol;Acc:HGNC:14943]	SE	-0.162	0.5	0.6	0.000338238	0.0127313	-0.0233058	0.978551	44.1	41.5	0.483	0.502	0.504	0.64	0.692	0.692	0.602	0.667	86	137	101	25	37	27	98	149	66	139	118	15	18	8	25	16	23300106	23300371	NA	NA	NA	NA	NA	NA	NA	NA	23299541	23300864
167713_SE	ENSG00000160679	CHTOP	chromatin target of PRMT1 [Source:HGNC Symbol;Acc:HGNC:24511]	SE	0.135	0.81	0.73	0.00135243	0.0316376	0.0275684	0.931005	91.3	83.1	0.758	0.824	0.858	0.552	0.575	0.731	0.841	0.692	196	320	341	21	23	19	110	169	194	362	275	30	42	24	23	41	153643168	153643364	NA	NA	NA	NA	NA	NA	NA	NA	153642429	153645470
16792_MXE	ENSG00000111231	GPN3	GPN-loop GTPase 3 [Source:HGNC Symbol;Acc:HGNC:30186]	MXE	0.114	0.5	0.42	2.68377e-05	0.00198832	-0.142144	0.787158	28	28.5	0.453	0.531	0.503	0.36	0.422	0.38	0.393	0.351	94	179	187	97	135	158	96	117	89	164	116	146	137	124	216	183	NA	NA	NA	NA	110453742	110453871	110459694	110459862	NA	NA	110453096	110465214
16813_MXE	ENSG00000105968	H2AFV	H2A histone family member V [Source:HGNC Symbol;Acc:HGNC:20664]	MXE	0.103	0.53	0.46	5.81545e-05	0.00360054	0.588761	0.0525998	200.2	123.3	0.53	0.53	0.517	0.402	0.371	0.438	0.469	0.432	206	324	308	236	371	373	103	106	137	233	157	198	233	227	341	267	NA	NA	NA	NA	44835528	44835658	44843276	44843354	NA	NA	44830163	44848077
16841_MXE	ENSG00000077616	NAALAD2	N-acetylated alpha-linked acidic dipeptidase 2 [Source:HGNC Symbol;Acc:HGNC:14526]	MXE	-0.199	0.48	0.6	0.000225921	0.00956028	0.142913	0.84619	13.8	11.4	0.495	0.44	0.506	0.696	0.755	0.628	0.775	0.542	21	36	26	22	47	26	29	30	23	37	15	13	10	14	11	13	NA	NA	NA	NA	90158144	90158238	90159238	90159337	NA	NA	90152484	90163034
16873_MXE	ENSG00000110871	COQ5	coenzyme Q5, methyltransferase [Source:HGNC Symbol;Acc:HGNC:28722]	MXE	-0.115	0.61	0.68	5.40754e-06	0.000575977	-0.238158	0.535123	56.8	61.2	0.597	0.628	0.6	0.693	0.706	0.719	0.725	0.776	148	231	220	91	125	134	242	229	235	263	251	98	87	84	91	66	NA	NA	NA	NA	120504894	120504983	120510016	120510123	NA	NA	120504081	120516788
168900_SE	ENSG00000163875	MEAF6	MYST/Esa1 associated factor 6 [Source:HGNC Symbol;Acc:HGNC:25674]	SE	0.275	0.49	0.32	0.000115263	0.00577847	0.0810275	0.740581	111.6	97.7	0.649	0.532	0.297	0.335	0.258	0.112	0.174	0.21	34	43	31	17	35	68	12	21	9	20	17	22	56	66	88	59	37496728	37496736	NA	NA	NA	NA	NA	NA	NA	NA	37495918	37501996
169276_SE	ENSG00000088448	ANKRD10	ankyrin repeat domain 10 [Source:HGNC Symbol;Acc:HGNC:20265]	SE	-0.342	0.25	0.46	5.74002e-06	0.000600092	-0.0842987	0.886103	108.6	105.2	0.188	0.329	0.234	0.364	0.716	0.681	0.639	0.561	11	32	20	8	11	11	17	135	76	105	114	5	9	6	10	15	110904744	110905233	NA	NA	NA	NA	NA	NA	NA	NA	110900661	110906124
169790_SE	ENSG00000134330	IAH1	isoamyl acetate hydrolyzing esterase 1 (putative) [Source:HGNC Symbol;Acc:HGNC:27696]	SE	0.239	0.81	0.66	0.000592925	0.0184857	-0.485965	0.431079	13.8	17.8	0.784	0.893	0.746	0.731	0.45	0.522	0.426	0.715	33	38	58	6	3	13	33	26	38	27	57	8	21	23	24	15	9475986	9476037	NA	NA	NA	NA	NA	NA	NA	NA	9474647	9478370
17025_MXE	ENSG00000119912	IDE	insulin degrading enzyme [Source:HGNC Symbol;Acc:HGNC:5381]	MXE	-0.137	0.51	0.6	0.0016636	0.036058	0.28619	0.518708	35.1	26.7	0.469	0.479	0.593	0.628	0.653	0.701	0.563	0.71	70	94	129	58	75	65	53	59	99	102	137	23	23	31	58	41	NA	NA	NA	NA	92508112	92508205	92508727	92508890	NA	NA	92507666	92510162
170443_SE	ENSG00000147162	OGT	O-linked N-acetylglucosamine (GlcNAc) transferase [Source:HGNC Symbol;Acc:HGNC:8127]	SE	-0.187	0.4	0.52	0.00239783	0.0451274	-0.100875	0.829192	110.8	108.8	0.34	0.381	0.487	0.723	0.626	0.479	0.48	0.64	95	181	153	32	51	28	90	135	74	101	92	6	14	14	19	9	71544566	71545037	NA	NA	NA	NA	NA	NA	NA	NA	71538072	71548023
17052_MXE	ENSG00000139496	NUP58	nucleoporin 58 [Source:HGNC Symbol;Acc:HGNC:20261]	MXE	-0.171	0.39	0.5	1.06191e-06	0.000163543	0.0123167	0.97304	52.9	48.4	0.355	0.423	0.4	0.539	0.511	0.612	0.619	0.538	36	77	83	87	140	166	50	88	89	104	99	57	112	75	85	113	NA	NA	NA	NA	25319325	25319350	25320529	25320595	NA	NA	25315467	25321093
17061_MXE	ENSG00000214140	PRCD	photoreceptor disc component [Source:HGNC Symbol;Acc:HGNC:32528]	MXE	0.112	0.32	0.25	0.00161612	0.0354847	0.516518	0.693493	39.1	25.2	0.284	0.288	0.376	0.128	0.222	0.213	0.239	0.22	17	24	48	49	68	91	9	19	9	14	20	70	76	38	51	81	NA	NA	NA	NA	76542552	76542633	76545529	76545636	NA	NA	76540573	76553194
170929_SE	ENSG00000127914	AKAP9	A-kinase anchoring protein 9 [Source:HGNC Symbol;Acc:HGNC:379]	SE	0.159	0.76	0.66	0.00157666	0.0349246	0.672691	0.142447	137.1	80.2	0.757	0.83	0.705	0.676	0.665	0.463	0.465	0.755	188	247	219	31	26	47	57	89	79	117	210	14	23	47	69	35	92043281	92043375	NA	NA	NA	NA	NA	NA	NA	NA	92042771	92045213
170931_SE	ENSG00000127914	AKAP9	A-kinase anchoring protein 9 [Source:HGNC Symbol;Acc:HGNC:379]	SE	0.169	0.71	0.6	0.00270041	0.0487785	0.672691	0.142447	137.1	80.2	0.7	0.784	0.638	0.609	0.602	0.389	0.397	0.697	196	256	224	31	26	47	59	94	81	123	218	14	23	47	69	35	92043281	92043450	NA	NA	NA	NA	NA	NA	NA	NA	92042771	92045213
17096_MXE	ENSG00000244754	N4BP2L2	NEDD4 binding protein 2 like 2 [Source:HGNC Symbol;Acc:HGNC:26916]	MXE	0.102	0.65	0.59	1.35297e-05	0.00116492	-0.132151	0.740563	37.3	37.3	0.658	0.651	0.655	0.544	0.569	0.526	0.556	0.567	237	348	367	135	205	212	332	284	257	217	262	306	236	254	190	220	NA	NA	NA	NA	32517856	32518003	32527407	32527532	NA	NA	32444126	32537027
17103_MXE	ENSG00000137877	SPTBN5	spectrin beta, non-erythrocytic 5 [Source:HGNC Symbol;Acc:HGNC:15680]	MXE	0.111	0.53	0.46	0.000464881	0.015909	1.32851	0.138327	59.4	21.7	0.509	0.511	0.575	0.354	0.459	0.425	0.435	0.43	106	176	161	105	173	122	56	66	18	33	86	105	80	25	44	117	NA	NA	NA	NA	41849868	41849959	41850853	41850939	NA	NA	41848628	41851150
17109_MXE	ENSG00000137877	SPTBN5	spectrin beta, non-erythrocytic 5 [Source:HGNC Symbol;Acc:HGNC:15680]	MXE	0.11	0.4	0.34	0.000321642	0.0123725	1.32851	0.138327	59.4	21.7	0.398	0.431	0.384	0.271	0.277	0.35	0.271	0.303	111	181	124	118	168	140	27	30	13	18	42	51	55	17	34	68	NA	NA	NA	NA	41876808	41876948	41877115	41877356	NA	NA	41876647	41878629
17113_MXE	ENSG00000172915	NBEA	neurobeachin [Source:HGNC Symbol;Acc:HGNC:7648]	MXE	-0.104	0.4	0.47	4.03913e-06	0.000455122	0.761413	0.111154	147.9	81.4	0.383	0.401	0.426	0.493	0.464	0.568	0.532	0.481	485	692	546	713	945	671	222	324	401	336	711	208	341	278	270	699	NA	NA	NA	NA	35583897	35584038	35593327	35593447	NA	NA	35567017	35606578
171236_SE	ENSG00000072182	ASIC4	acid sensing ion channel subunit family member 4 [Source:HGNC Symbol;Acc:HGNC:21263]	SE	-0.168	0.58	0.68	0.00218765	0.0424077	0.127008	0.914702	61.1	50.9	0.576	0.578	0.576	0.802	0.754	0.854	0.761	0.55	60	92	60	23	35	23	109	100	45	49	68	14	17	4	8	29	219533317	219533408	NA	NA	NA	NA	NA	NA	NA	NA	219532477	219535324
171287_SE	ENSG00000204463	BAG6	BCL2 associated athanogene 6 [Source:HGNC Symbol;Acc:HGNC:13919]	SE	0.131	0.66	0.58	7.35212e-06	0.000740785	0.128032	0.716397	296.6	253.7	0.658	0.668	0.664	0.486	0.529	0.549	0.611	0.489	402	641	567	59	90	81	227	432	383	712	612	68	109	89	128	181	31639499	31639750	NA	NA	NA	NA	NA	NA	NA	NA	31639226	31640306
171342_SE	ENSG00000071082	RPL31	ribosomal protein L31 [Source:HGNC Symbol;Acc:HGNC:10334]	SE	-0.286	0.4	0.58	0.00110594	0.0276607	-0.753763	0.30275	338.9	513.1	0.468	0.423	0.304	0.207	0.853	0.775	0.858	0.73	43	56	36	16	25	27	54	300	357	277	206	68	17	34	15	25	101018997	101019200	NA	NA	NA	NA	NA	NA	NA	NA	101006071	101024032
171888_SE	ENSG00000102001	CACNA1F	calcium voltage-gated channel subunit alpha1 F [Source:HGNC Symbol;Acc:HGNC:1393]	SE	0.257	0.77	0.61	1.79539e-07	4.03306e-05	0.122771	0.92579	67.6	57.1	0.799	0.753	0.749	0.601	0.447	0.45	0.491	0.559	63	75	84	9	14	16	53	54	23	56	87	20	38	16	33	39	49210964	49211039	NA	NA	NA	NA	NA	NA	NA	NA	49210686	49211481
171890_SE	ENSG00000102001	CACNA1F	calcium voltage-gated channel subunit alpha1 F [Source:HGNC Symbol;Acc:HGNC:1393]	SE	0.295	0.82	0.64	3.2215e-09	1.28285e-06	0.122771	0.92579	67.6	57.1	0.851	0.797	0.817	0.692	0.567	0.432	0.439	0.503	105	113	146	9	14	16	92	102	25	53	81	20	38	16	33	39	49210988	49211092	NA	NA	NA	NA	NA	NA	NA	NA	49210686	49211481
172474_SE	ENSG00000197119	SLC25A29	solute carrier family 25 member 29 [Source:HGNC Symbol;Acc:HGNC:20116]	SE	-0.137	0.45	0.54	0.000541384	0.0174837	-0.147692	0.904432	100.5	102.1	0.493	0.444	0.412	0.644	0.676	0.518	0.488	0.605	82	121	143	34	61	82	117	218	64	97	114	26	42	24	41	30	100295846	100295993	NA	NA	NA	NA	NA	NA	NA	NA	100295697	100298885
17269_A3SS	ENSG00000011243	AKAP8L	A-kinase anchoring protein 8 like [Source:HGNC Symbol;Acc:HGNC:29857]	A3SS	0.159	0.37	0.27	4.25015e-05	0.00284439	-0.0826829	0.81584	97.4	95.6	0.432	0.326	0.358	0.313	0.199	0.194	0.172	0.185	32	37	39	33	60	55	18	19	19	22	20	31	60	62	83	69	NA	NA	NA	NA	NA	NA	NA	NA	15403474	15403582	NA	NA
17302_MXE	ENSG00000140521	POLG	DNA polymerase gamma, catalytic subunit [Source:HGNC Symbol;Acc:HGNC:9179]	MXE	-0.111	0.41	0.48	0.000214925	0.00925261	-0.0116487	0.973752	34.7	32.6	0.427	0.385	0.425	0.515	0.507	0.544	0.486	0.564	76	95	101	123	183	165	58	92	100	159	132	66	108	101	203	123	NA	NA	NA	NA	89318930	89319099	89319227	89319350	NA	NA	89318749	89321012
173169_SE	ENSG00000090097	PCBP4	poly(rC) binding protein 4 [Source:HGNC Symbol;Acc:HGNC:8652]	SE	-0.118	0.49	0.56	7.47166e-05	0.0043064	0.204987	0.838452	1777.9	1421.7	0.493	0.531	0.444	0.616	0.668	0.562	0.6	0.589	195	289	265	81	103	134	238	254	92	204	245	60	51	29	55	69	51961748	51961894	NA	NA	NA	NA	NA	NA	NA	NA	51961304	51967227
173566_SE	ENSG00000246922	UBAP1L	ubiquitin associated protein 1 like [Source:HGNC Symbol;Acc:HGNC:40028]	SE	-0.433	0.3	0.57	1.24047e-07	3.01874e-05	0.532247	0.464073	71.6	45.8	0.278	0.305	0.324	0.347	0.881	0.77	0.858	0.821	46	80	57	57	87	57	20	31	14	38	48	18	2	2	3	5	65113632	65113740	NA	NA	NA	NA	NA	NA	NA	NA	65106359	65115197
173567_SE	ENSG00000246922	UBAP1L	ubiquitin associated protein 1 like [Source:HGNC Symbol;Acc:HGNC:40028]	SE	-0.201	0.23	0.35	0.000396503	0.0142671	0.532247	0.464073	71.6	45.8	0.221	0.264	0.193	0.266	0.432	0.397	0.615	0.427	32	57	34	54	76	68	22	27	11	30	39	29	17	8	9	25	65113632	65113740	NA	NA	NA	NA	NA	NA	NA	NA	65106388	65115197
17376_MXE	ENSG00000126217	MCF2L	MCF.2 cell line derived transforming sequence like [Source:HGNC Symbol;Acc:HGNC:14576]	MXE	0.103	0.37	0.31	0.00248904	0.0464697	0.37902	0.216707	45.1	32.2	0.406	0.355	0.361	0.241	0.32	0.28	0.29	0.222	46	74	54	64	128	91	17	44	20	27	37	51	89	49	63	123	NA	NA	NA	NA	113090067	113090151	113091120	113091195	NA	NA	113089728	113094635
174040_SE	ENSG00000157827	FMNL2	formin like 2 [Source:HGNC Symbol;Acc:HGNC:18267]	SE	0.219	0.63	0.5	1.4001e-05	0.00118798	0.079661	0.894354	69.4	60.9	0.676	0.628	0.599	0.387	0.416	0.413	0.288	0.572	99	124	110	20	31	31	36	71	65	50	92	24	42	39	52	29	152643418	152643554	NA	NA	NA	NA	NA	NA	NA	NA	152640914	152649826
17417_MXE	ENSG00000163104	SMARCAD1	SWI/SNF-related, matrix-associated actin-dependent regulator of chromatin, subfamily a, containing DEAD/H box 1 [Source:HGNC Symbol;Acc:HGNC:18398]	MXE	0.1	0.44	0.38	7.10771e-05	0.00415819	-0.0804458	0.759645	57.7	56.3	0.462	0.432	0.432	0.374	0.339	0.297	0.381	0.317	150	189	163	226	322	277	106	102	81	148	129	230	257	248	311	359	NA	NA	NA	NA	94281471	94281590	94283120	94283303	NA	NA	94280780	94285069
174630_SE	ENSG00000173660	UQCRH	ubiquinol-cytochrome c reductase hinge protein [Source:HGNC Symbol;Acc:HGNC:12590]	SE	0.322	0.84	0.64	2.2391e-09	1.01902e-06	-0.324283	0.546542	351.2	400.5	0.85	0.849	0.834	0.826	0.384	0.484	0.535	0.382	141	273	256	20	39	41	353	263	192	207	138	60	339	165	145	180	46309100	46309124	NA	NA	NA	NA	NA	NA	NA	NA	46303820	46310316
174631_SE	ENSG00000173660	UQCRH	ubiquinol-cytochrome c reductase hinge protein [Source:HGNC Symbol;Acc:HGNC:12590]	SE	0.318	0.85	0.65	2.11591e-09	9.88638e-07	-0.324283	0.546542	351.2	400.5	0.86	0.85	0.837	0.829	0.387	0.489	0.555	0.394	155	279	265	20	39	41	366	270	199	228	148	60	339	165	145	180	46309100	46309126	NA	NA	NA	NA	NA	NA	NA	NA	46303820	46310316
174632_SE	ENSG00000173660	UQCRH	ubiquinol-cytochrome c reductase hinge protein [Source:HGNC Symbol;Acc:HGNC:12590]	SE	0.32	0.86	0.66	7.31047e-10	4.15122e-07	-0.324283	0.546542	351.2	400.5	0.878	0.855	0.847	0.837	0.4	0.51	0.561	0.393	246	392	387	20	39	41	527	385	293	316	199	60	339	165	145	180	46309100	46309170	NA	NA	NA	NA	NA	NA	NA	NA	46303820	46310316
17533_MXE	ENSG00000165516	KLHDC2	kelch domain containing 2 [Source:HGNC Symbol;Acc:HGNC:20231]	MXE	0.176	0.7	0.59	4.74809e-12	5.1996e-09	0.0120219	0.982713	85.8	78	0.691	0.689	0.708	0.504	0.51	0.506	0.587	0.492	162	260	236	96	155	129	172	183	161	198	178	224	233	208	184	243	NA	NA	NA	NA	49779747	49779806	49780212	49780322	NA	NA	49779675	49782457
17535_MXE	ENSG00000165516	KLHDC2	kelch domain containing 2 [Source:HGNC Symbol;Acc:HGNC:20231]	MXE	-0.145	0.26	0.35	1.0201e-10	7.44736e-08	0.0120219	0.982713	85.8	78	0.288	0.252	0.25	0.406	0.391	0.418	0.388	0.438	96	155	129	195	378	319	224	233	208	184	243	270	299	238	239	257	NA	NA	NA	NA	49780212	49780322	49780702	49780775	NA	NA	49779675	49782457
176_MXE	ENSG00000130638	ATXN10	ataxin 10 [Source:HGNC Symbol;Acc:HGNC:10549]	MXE	0.1	0.46	0.4	1.07579e-05	0.000984247	-0.140729	0.458765	107.2	109.4	0.482	0.454	0.452	0.315	0.341	0.356	0.43	0.372	474	604	661	315	450	495	280	434	410	644	545	376	518	459	527	570	NA	NA	NA	NA	45689711	45689903	45718412	45718493	NA	NA	45672179	45729590
177809_SE	ENSG00000113269	RNF130	ring finger protein 130 [Source:HGNC Symbol;Acc:HGNC:18280]	SE	-0.168	0.41	0.52	0.000302859	0.0118049	0.305969	0.368143	39.8	29.8	0.376	0.46	0.4	0.549	0.63	0.496	0.6	0.623	99	193	130	32	44	38	75	114	76	162	102	12	13	15	21	12	179955259	179955669	NA	NA	NA	NA	NA	NA	NA	NA	179920426	179967010
17857_MXE	ENSG00000157800	SLC37A3	solute carrier family 37 member 3 [Source:HGNC Symbol;Acc:HGNC:20651]	MXE	-0.125	0.43	0.51	0.00211507	0.0417099	0.0270283	0.931005	20.9	18.9	0.374	0.483	0.426	0.56	0.517	0.546	0.588	0.552	37	96	70	59	98	90	52	63	58	87	75	39	56	46	58	58	NA	NA	NA	NA	140364407	140364491	140369589	140369682	NA	NA	140358785	140380390
17935_MXE	ENSG00000269713	NBPF9	NBPF member 9 [Source:HGNC Symbol;Acc:HGNC:31991]	MXE	0.307	0.61	0.42	0.000170941	0.0077865	0.113179	0.74438	14.5	12.5	0.526	0.594	0.71	0.714	0.143	0.125	0.222	0.31	10	19	22	9	13	9	5	6	5	6	13	2	36	35	21	29	NA	NA	NA	NA	149058924	149059097	149062092	149062265	NA	NA	149058215	149064482
18074_MXE	ENSG00000128923	MINDY2	MINDY lysine 48 deubiquitinase 2 [Source:HGNC Symbol;Acc:HGNC:26954]	MXE	0.104	0.37	0.31	0.00148232	0.0335344	0.127965	0.804351	67.1	57	0.329	0.378	0.414	0.222	0.277	0.364	0.229	0.255	54	71	99	132	140	168	10	30	52	48	40	42	94	109	194	140	NA	NA	NA	NA	58821716	58821819	58831773	58831916	NA	NA	58810388	58847470
18151_MXE	ENSG00000137821	LRRC49	leucine rich repeat containing 49 [Source:HGNC Symbol;Acc:HGNC:25965]	MXE	0.135	0.47	0.39	3.43406e-06	0.000397161	0.0126814	0.982305	19.7	17.8	0.476	0.508	0.426	0.335	0.4	0.322	0.283	0.333	100	157	114	133	184	186	115	116	58	60	82	276	211	148	184	199	NA	NA	NA	NA	71012803	71012913	71037178	71037332	NA	NA	71009992	71049629
18195_A5SS	ENSG00000146282	RARS2	arginyl-tRNA synthetase 2, mitochondrial [Source:HGNC Symbol;Acc:HGNC:21406]	A5SS	0.107	0.44	0.38	0.00249299	0.0465186	-0.0892808	0.798253	97.9	95.6	0.469	0.414	0.446	0.348	0.283	0.368	0.28	0.401	97	135	143	34	59	55	81	70	79	83	78	47	55	42	66	36	NA	NA	NA	NA	NA	NA	NA	NA	87589700	87589987	NA	NA
18239_MXE	ENSG00000041357	PSMA4	proteasome subunit alpha 4 [Source:HGNC Symbol;Acc:HGNC:9533]	MXE	0.107	0.5	0.43	2.49909e-07	5.18198e-05	-0.433304	0.408261	63.4	77.5	0.521	0.472	0.497	0.403	0.379	0.402	0.4	0.362	415	518	598	704	1071	1118	575	356	339	392	326	1573	1074	930	1085	1062	NA	NA	NA	NA	78542176	78542219	78542482	78542645	NA	NA	78541930	78544267
18326_SE	ENSG00000112763	BTN2A1	butyrophilin subfamily 2 member A1 [Source:HGNC Symbol;Acc:HGNC:1136]	SE	0.26	0.72	0.56	0.000101283	0.00529593	-0.176946	0.448822	23.1	24.2	0.731	0.735	0.69	0.448	0.515	0.307	0.408	0.613	33	56	45	6	10	10	18	30	17	32	48	11	14	19	23	15	26462796	26462897	NA	NA	NA	NA	NA	NA	NA	NA	26459828	26463525
18333_MXE	ENSG00000185418	TARSL2	threonyl-tRNA synthetase like 2 [Source:HGNC Symbol;Acc:HGNC:24728]	MXE	0.116	0.54	0.47	0.000691928	0.0204791	-0.00888478	0.98105	42.9	39.8	0.544	0.552	0.528	0.43	0.383	0.4	0.459	0.453	74	123	89	46	74	59	59	62	88	63	95	58	74	98	55	85	NA	NA	NA	NA	101705682	101705747	101711879	101712001	NA	NA	101703937	101714963
18339_MXE	ENSG00000185596	WASH3P	WASP family homolog 3, pseudogene [Source:HGNC Symbol;Acc:HGNC:24362]	MXE	0.13	0.43	0.35	0.00155179	0.0345705	-0.238814	0.718768	34.6	38.1	0.378	0.488	0.435	0.445	0.223	0.268	0.315	0.268	42	89	92	37	50	64	51	37	28	37	50	34	69	41	43	73	NA	NA	NA	NA	101965952	101966223	101972595	101972694	NA	NA	101961641	101973047
18372_RI	ENSG00000270647	TAF15	TATA-box binding protein associated factor 15 [Source:HGNC Symbol;Acc:HGNC:11547]	RI	0.158	0.46	0.36	8.41252e-05	0.0046868	-0.00480993	0.993689	74.1	69.3	0.456	0.444	0.465	0.288	0.263	0.312	0.283	0.337	34	54	84	21	35	50	25	31	42	35	53	32	45	48	46	54	NA	NA	35820046	35820437	NA	NA	NA	NA	NA	NA	35820239	35820437
18385_MXE	ENSG00000206503	HLA-A	major histocompatibility complex, class I, A [Source:HGNC Symbol;Acc:HGNC:4931]	MXE	0.149	0.72	0.62	1.16025e-11	1.16168e-08	-0.768525	0.265806	145.3	229.7	0.751	0.689	0.714	0.635	0.536	0.542	0.578	0.555	346	967	1227	66	252	283	574	1340	1428	1405	720	190	668	695	591	332	NA	NA	NA	NA	29943267	29943543	29944499	29944616	NA	NA	29943026	29945091
18387_MXE	ENSG00000206503	HLA-A	major histocompatibility complex, class I, A [Source:HGNC Symbol;Acc:HGNC:4931]	MXE	0.185	0.77	0.66	1.74083e-13	3.05019e-10	-0.768525	0.265806	145.3	229.7	0.806	0.747	0.763	0.701	0.562	0.55	0.58	0.542	476	1295	1578	66	252	283	773	1487	1476	1419	682	190	668	695	591	332	NA	NA	NA	NA	29944121	29944397	29944499	29944616	NA	NA	29943543	29945091
18446_MXE	ENSG00000153066	TXNDC11	thioredoxin domain containing 11 [Source:HGNC Symbol;Acc:HGNC:28030]	MXE	0.106	0.56	0.5	0.000515427	0.0169584	0.0946501	0.814888	44.7	38.9	0.561	0.592	0.536	0.444	0.495	0.442	0.446	0.46	117	251	204	57	108	110	55	137	113	124	168	43	87	89	96	123	NA	NA	NA	NA	11733981	11734079	11736016	11736233	NA	NA	11730774	11742838
18459_MXE	ENSG00000166780	BMERB1	bMERB domain containing 1 [Source:HGNC Symbol;Acc:HGNC:19213]	MXE	0.103	0.55	0.49	0.000134706	0.00645761	-0.0290898	0.942267	89.9	84.7	0.577	0.558	0.522	0.412	0.42	0.48	0.513	0.422	255	353	310	145	217	220	141	181	214	174	181	156	194	180	128	192	NA	NA	NA	NA	15515304	15515428	15567982	15568056	NA	NA	15434759	15581331
1847_RI	ENSG00000100897	DCAF11	DDB1 and CUL4 associated factor 11 [Source:HGNC Symbol;Acc:HGNC:20258]	RI	-0.142	0.53	0.62	0.000195819	0.00856689	0.12283	0.586446	61.2	52.2	0.484	0.552	0.543	0.687	0.617	0.563	0.768	0.708	146	260	263	62	84	88	127	186	178	291	244	23	46	55	35	40	NA	NA	24115381	24115726	NA	NA	NA	NA	NA	NA	24115392	24115726
185141_SE	ENSG00000082515	MRPL22	mitochondrial ribosomal protein L22 [Source:HGNC Symbol;Acc:HGNC:14480]	SE	-0.184	0.27	0.39	0.000103215	0.00536641	-0.529856	0.385287	16.1	21.2	0.299	0.338	0.179	0.462	0.371	0.484	0.458	0.506	35	58	29	34	47	55	85	74	77	53	52	41	52	34	26	21	154950802	154950942	NA	NA	NA	NA	NA	NA	NA	NA	154941265	154956436
185142_SE	ENSG00000082515	MRPL22	mitochondrial ribosomal protein L22 [Source:HGNC Symbol;Acc:HGNC:14480]	SE	-0.181	0.27	0.38	9.24816e-05	0.00496299	-0.529856	0.385287	16.1	21.2	0.292	0.331	0.174	0.454	0.366	0.476	0.45	0.488	35	58	29	34	47	55	85	75	77	53	50	41	52	34	26	21	154950802	154950950	NA	NA	NA	NA	NA	NA	NA	NA	154941265	154956436
185225_SE	ENSG00000126822	PLEKHG3	pleckstrin homology and RhoGEF domain containing G3 [Source:HGNC Symbol;Acc:HGNC:20364]	SE	0.157	0.36	0.26	0.0010854	0.0273834	-0.172427	0.79647	9.9	10.5	0.333	0.437	0.311	0.191	0.194	0.167	0.281	0.184	21	58	40	9	16	19	11	28	30	53	21	10	25	32	29	20	64737861	64738224	NA	NA	NA	NA	NA	NA	NA	NA	64737375	64738855
1854_MXE	ENSG00000105793	GTPBP10	GTP binding protein 10 [Source:HGNC Symbol;Acc:HGNC:25106]	MXE	0.173	0.38	0.27	8.0319e-06	0.000788271	0.175128	0.483129	17.2	14.1	0.391	0.312	0.426	0.243	0.169	0.138	0.194	0.271	39	46	45	43	72	43	28	21	18	20	33	62	73	80	59	63	NA	NA	NA	NA	90355085	90355230	90372154	90372228	NA	NA	90353009	90374354
18553_MXE	ENSG00000174943	KCTD13	potassium channel tetramerization domain containing 13 [Source:HGNC Symbol;Acc:HGNC:22234]	MXE	0.113	0.43	0.36	0.000622413	0.0191663	0.0449615	0.901426	16.3	14.7	0.451	0.391	0.438	0.378	0.331	0.336	0.269	0.252	41	51	70	97	154	174	25	36	30	28	44	80	141	115	148	253	NA	NA	NA	NA	29910977	29911173	29911814	29911867	NA	NA	29907108	29912049
18565_MXE	ENSG00000099385	BCL7C	BAF chromatin remodeling complex subunit BCL7C [Source:HGNC Symbol;Acc:HGNC:1006]	MXE	0.139	0.37	0.28	2.43783e-09	1.08822e-06	-0.310284	0.519703	26.3	30	0.356	0.383	0.371	0.195	0.277	0.254	0.224	0.205	70	116	141	186	274	350	67	115	93	69	77	406	440	400	351	437	NA	NA	NA	NA	30892585	30892747	30893211	30893290	NA	NA	30888945	30893942
18566_MXE	ENSG00000099385	BCL7C	BAF chromatin remodeling complex subunit BCL7C [Source:HGNC Symbol;Acc:HGNC:1006]	MXE	0.143	0.42	0.33	7.32828e-08	1.94421e-05	-0.310284	0.519703	26.3	30	0.43	0.399	0.428	0.243	0.321	0.306	0.256	0.256	71	116	144	110	204	225	70	119	96	69	77	255	294	255	234	261	NA	NA	NA	NA	30892839	30892948	30893211	30893290	NA	NA	30892747	30893942
18621_SE	ENSG00000112137	PHACTR1	phosphatase and actin regulator 1 [Source:HGNC Symbol;Acc:HGNC:20990]	SE	-0.193	0.53	0.65	0.0026385	0.0481317	0.222694	0.753388	7	5.6	0.579	0.503	0.511	0.678	0.8	0.647	0.836	0.66	34	47	42	8	15	13	13	37	34	63	84	2	3	6	4	14	13184798	13185005	NA	NA	NA	NA	NA	NA	NA	NA	13182686	13206136
186853_SE	ENSG00000205464	ATP6AP1L	ATPase H+ transporting accessory protein 1 like [Source:HGNC Symbol;Acc:HGNC:28091]	SE	-0.225	0.18	0.32	0.000223875	0.00949356	-0.063582	0.861581	7.3	7	0.128	0.227	0.196	0.423	0.55	0.348	0.271	0.45	7	14	10	21	21	18	15	25	17	11	26	9	9	14	13	14	82305355	82305481	NA	NA	NA	NA	NA	NA	NA	NA	82304850	82310207
186888_SE	ENSG00000116793	PHTF1	putative homeodomain transcription factor 1 [Source:HGNC Symbol;Acc:HGNC:8939]	SE	-0.215	0.27	0.41	0.000141895	0.00673476	0.32957	0.381954	29.1	21.2	0.263	0.253	0.306	0.336	0.56	0.497	0.508	0.543	20	20	22	37	39	33	23	27	27	25	27	30	14	18	16	15	113700192	113700243	NA	NA	NA	NA	NA	NA	NA	NA	113699799	113700949
187098_SE	ENSG00000105552	BCAT2	branched chain amino acid transaminase 2 [Source:HGNC Symbol;Acc:HGNC:977]	SE	-0.114	0.22	0.29	0.000809318	0.0227069	0.109636	0.775876	26.4	22.6	0.252	0.245	0.163	0.288	0.38	0.274	0.307	0.422	54	108	59	28	58	53	58	116	52	119	113	25	33	24	47	27	48807768	48808236	NA	NA	NA	NA	NA	NA	NA	NA	48807074	48811027
18720_MXE	ENSG00000102901	CENPT	centromere protein T [Source:HGNC Symbol;Acc:HGNC:25787]	MXE	-0.187	0.53	0.65	5.53187e-05	0.00348031	-0.206606	0.788159	30.2	32.1	0.489	0.624	0.481	0.725	0.711	0.785	0.722	0.648	44	89	62	42	49	61	104	121	68	142	111	36	45	17	50	55	NA	NA	NA	NA	67831575	67831612	67831840	67831890	NA	NA	67831358	67832108
1873_MXE	ENSG00000198755	RPL10A	ribosomal protein L10a [Source:HGNC Symbol;Acc:HGNC:10299]	MXE	0.144	0.45	0.36	1.53499e-08	5.43873e-06	-0.252858	0.534586	1369.7	1499.4	0.477	0.406	0.468	0.299	0.365	0.296	0.316	0.257	127	156	169	351	575	483	69	87	76	147	58	407	381	454	800	422	NA	NA	NA	NA	35468798	35468873	35468946	35469285	NA	NA	35468439	35469529
187786_SE	ENSG00000143486	EIF2D	eukaryotic translation initiation factor 2D [Source:HGNC Symbol;Acc:HGNC:6583]	SE	-0.144	0.61	0.7	0.0012558	0.0300185	-0.383011	0.289627	20.4	24.5	0.57	0.588	0.68	0.72	0.75	0.797	0.732	0.782	109	148	156	19	24	17	156	169	220	283	171	14	13	13	24	11	206599283	206599612	NA	NA	NA	NA	NA	NA	NA	NA	206599092	206599836
18781_MXE	ENSG00000100979	PLTP	phospholipid transfer protein [Source:HGNC Symbol;Acc:HGNC:9093]	MXE	0.1	0.56	0.5	0.000137195	0.00655003	-0.407555	0.653675	74.9	93.2	0.521	0.596	0.563	0.47	0.468	0.466	0.487	0.41	172	323	262	101	140	130	75	205	268	513	185	54	149	196	346	170	NA	NA	NA	NA	45907840	45907904	45909515	45909671	NA	NA	45907755	45910070
18782_MXE	ENSG00000100979	PLTP	phospholipid transfer protein [Source:HGNC Symbol;Acc:HGNC:9093]	MXE	0.119	0.39	0.31	8.97612e-06	0.00086263	-0.407555	0.653675	74.9	93.2	0.361	0.439	0.363	0.352	0.217	0.278	0.234	0.26	75	149	98	95	136	123	41	54	100	137	80	54	139	186	321	163	NA	NA	NA	NA	45907840	45907904	45909941	45910070	NA	NA	45907755	45910937
18797_MXE	ENSG00000103175	WFDC1	WAP four-disulfide core domain 1 [Source:HGNC Symbol;Acc:HGNC:15466]	MXE	0.137	0.49	0.4	0.000171093	0.0077865	-0.167703	0.801565	13.8	14.4	0.489	0.474	0.508	0.317	0.473	0.41	0.264	0.301	129	190	250	111	173	199	56	352	148	63	98	99	322	175	144	187	NA	NA	NA	NA	84312960	84313153	84319430	84319571	NA	NA	84295115	84324460
18814_MXE	ENSG00000103264	FBXO31	F-box protein 31 [Source:HGNC Symbol;Acc:HGNC:16510]	MXE	0.107	0.47	0.41	0.00138597	0.0321858	0.279039	0.362443	68.2	51.9	0.511	0.447	0.463	0.323	0.387	0.387	0.344	0.39	73	116	119	72	148	142	37	49	59	54	92	80	80	96	106	148	NA	NA	NA	NA	87347173	87347250	87360294	87360366	NA	NA	87343765	87383776
188261_SE	ENSG00000163331	DAPL1	death associated protein like 1 [Source:HGNC Symbol;Acc:HGNC:21490]	SE	0.222	0.79	0.65	0.000912973	0.0245724	-1.06894	0.259174	172.3	323.7	0.789	0.784	0.802	0.757	0.458	0.652	0.594	0.386	36	49	47	5	7	6	36	31	83	31	23	6	19	23	11	19	158826395	158826487	NA	NA	NA	NA	NA	NA	NA	NA	158807115	158862781
190113_SE	ENSG00000143549	TPM3	tropomyosin 3 [Source:HGNC Symbol;Acc:HGNC:12012]	SE	0.129	0.43	0.34	0.00264007	0.0481353	-0.395682	0.358423	33.4	41	0.42	0.433	0.424	0.403	0.317	0.338	0.139	0.285	57	83	68	29	40	34	55	29	25	22	66	30	23	18	50	61	154158878	154159048	NA	NA	NA	NA	NA	NA	NA	NA	154157721	154169383
190141_SE	ENSG00000143977	SNRPG	small nuclear ribonucleoprotein polypeptide G [Source:HGNC Symbol;Acc:HGNC:11163]	SE	-0.116	0.5	0.58	0.001242	0.029831	-1.0895	0.303296	95.5	180.5	0.504	0.54	0.465	0.564	0.559	0.593	0.746	0.631	92	178	157	74	124	148	663	331	294	197	268	420	214	165	55	128	70289349	70289371	NA	NA	NA	NA	NA	NA	NA	NA	70288192	70293740
19035_MXE	ENSG00000166912	MTMR10	myotubularin related protein 10 [Source:HGNC Symbol;Acc:HGNC:25999]	MXE	0.118	0.38	0.3	0.000258459	0.0105561	0.139432	0.701746	32.9	27.8	0.343	0.382	0.406	0.257	0.217	0.239	0.347	0.234	36	75	67	109	192	155	19	23	24	45	31	87	131	121	134	161	NA	NA	NA	NA	30948301	30948471	30951967	30952038	NA	NA	30947300	30953631
19037_MXE	ENSG00000126756	UXT	ubiquitously expressed prefoldin like chaperone [Source:HGNC Symbol;Acc:HGNC:12641]	MXE	0.111	0.61	0.55	6.85904e-06	0.000697448	-0.736268	0.115414	73.2	112.8	0.609	0.607	0.628	0.498	0.499	0.535	0.516	0.469	198	296	305	100	151	142	371	518	315	518	278	294	409	216	383	248	NA	NA	NA	NA	47652080	47652144	47657182	47657290	NA	NA	47651895	47657639
19047_MXE	ENSG00000007202	KIAA0100	KIAA0100 [Source:HGNC Symbol;Acc:HGNC:28960]	MXE	0.123	0.48	0.4	0.000185733	0.00823878	0.160696	0.618925	78.2	65.2	0.465	0.446	0.527	0.389	0.322	0.348	0.38	0.341	58	111	132	49	101	87	33	53	45	56	55	38	82	62	67	78	NA	NA	NA	NA	28642274	28642335	28642868	28642987	NA	NA	28642078	28643311
1918_MXE	ENSG00000106610	STAG3L4	stromal antigen 3-like 4 (pseudogene) [Source:HGNC Symbol;Acc:HGNC:33887]	MXE	0.114	0.36	0.29	4.56463e-05	0.00301808	-0.132319	0.651612	23.4	23.8	0.341	0.34	0.4	0.256	0.215	0.195	0.29	0.278	57	62	85	171	187	198	38	54	29	70	54	171	305	186	266	218	NA	NA	NA	NA	67305986	67306083	67308934	67309139	NA	NA	67302885	67309715
19187_MXE	ENSG00000141699	RETREG3	reticulophagy regulator family member 3 [Source:HGNC Symbol;Acc:HGNC:27258]	MXE	-0.106	0.4	0.47	0.000455516	0.0157529	0.643257	0.166974	87.4	52.2	0.416	0.404	0.386	0.486	0.486	0.498	0.52	0.552	61	89	80	149	228	221	19	38	48	66	93	35	70	84	106	131	NA	NA	NA	NA	42586764	42586891	42587833	42587864	NA	NA	42586137	42592162
192013_SE	ENSG00000168970	JMJD7-PLA2G4B	JMJD7-PLA2G4B readthrough [Source:HGNC Symbol;Acc:HGNC:34449]	SE	-0.229	0.48	0.62	0.00103176	0.0265657	0.333101	0.569439	6.1	4.5	0.522	0.535	0.388	0.551	0.678	0.763	0.79	0.773	19	35	22	8	14	16	16	32	21	49	37	6	7	3	6	5	41843107	41843223	NA	NA	NA	NA	NA	NA	NA	NA	41842591	41843811
19237_MXE	ENSG00000167272	POP5	POP5 homolog, ribonuclease P/MRP subunit [Source:HGNC Symbol;Acc:HGNC:17689]	MXE	0.102	0.45	0.39	0.000940628	0.0249874	-0.325981	0.659651	27.4	31.4	0.487	0.451	0.414	0.345	0.371	0.418	0.336	0.271	102	161	164	74	135	160	156	154	106	118	82	204	180	102	161	152	NA	NA	NA	NA	120579773	120579923	120580995	120581257	NA	NA	120579597	120581381
19269_MXE	ENSG00000175175	PPM1E	protein phosphatase, Mg2+/Mn2+ dependent 1E [Source:HGNC Symbol;Acc:HGNC:19322]	MXE	0.127	0.5	0.42	0.00032139	0.0123725	0.379448	0.370879	79.6	57.1	0.485	0.501	0.515	0.337	0.288	0.436	0.444	0.362	109	155	158	159	212	204	20	39	58	77	80	54	132	103	132	193	NA	NA	NA	NA	58955648	58955767	58965693	58965893	NA	NA	58756461	58969727
1934_MXE	ENSG00000198039	ZNF273	zinc finger protein 273 [Source:HGNC Symbol;Acc:HGNC:13067]	MXE	-0.289	0.13	0.31	9.21183e-05	0.00495108	-0.648207	0.0856971	5.9	8.7	0.157	0.104	0.115	0.127	0.378	0.662	0.562	0.341	4	4	5	5	8	9	5	52	42	66	31	8	20	5	12	14	NA	NA	NA	NA	64897347	64898054	64917029	64917118	NA	NA	64893897	64917707
19371_SE	ENSG00000214765	SEPTIN7P2	septin 7 pseudogene 2 [Source:HGNC Symbol;Acc:HGNC:32339]	SE	0.115	0.31	0.24	2.69497e-06	0.000329058	-0.147276	0.760808	24.7	25.2	0.288	0.299	0.336	0.162	0.202	0.199	0.211	0.187	72	113	108	60	89	72	58	78	56	74	76	101	104	76	93	111	45728831	45729026	NA	NA	NA	NA	NA	NA	NA	NA	45728313	45736910
193875_SE	ENSG00000074582	BCS1L	BCS1 homolog, ubiquinol-cytochrome c reductase complex chaperone [Source:HGNC Symbol;Acc:HGNC:1020]	SE	-0.166	0.18	0.28	0.000365271	0.0134174	-0.0143347	0.982774	27.7	25.7	0.143	0.206	0.192	0.483	0.286	0.368	0.303	0.29	20	44	56	22	31	43	51	46	35	38	38	10	21	11	16	17	218660306	218660748	NA	NA	NA	NA	NA	NA	NA	NA	218659743	218661307
19404_MXE	ENSG00000141582	CBX4	chromobox 4 [Source:HGNC Symbol;Acc:HGNC:1554]	MXE	0.115	0.43	0.36	0.000207488	0.00900846	0.0862282	0.866054	94.5	82.9	0.47	0.416	0.418	0.296	0.347	0.345	0.318	0.292	68	119	105	77	168	147	28	57	44	68	69	67	108	84	147	168	NA	NA	NA	NA	79835645	79835712	79837836	79837902	NA	NA	79835395	79839054
19425_MXE	ENSG00000169696	ASPSCR1	ASPSCR1 tether for SLC2A4, UBX domain containing [Source:HGNC Symbol;Acc:HGNC:13825]	MXE	-0.179	0.55	0.67	6.07634e-05	0.00372261	-0.197651	0.693535	9.2	9.8	0.583	0.557	0.521	0.805	0.639	0.802	0.744	0.672	31	57	46	22	45	42	54	57	61	111	66	13	32	15	38	32	NA	NA	NA	NA	82012230	82012283	82016475	82016527	NA	NA	82011605	82016869
195249_SE	ENSG00000269893	SNHG8	small nucleolar RNA host gene 8 [Source:HGNC Symbol;Acc:HGNC:33098]	SE	0.232	0.54	0.39	3.20916e-09	1.28285e-06	-0.350581	0.738968	17.4	19.9	0.566	0.546	0.499	0.274	0.203	0.282	0.484	0.282	281	424	393	47	77	86	548	284	317	323	153	316	243	176	75	85	118278933	118279288	NA	NA	NA	NA	NA	NA	NA	NA	118278792	118279820
195250_SE	ENSG00000269893	SNHG8	small nucleolar RNA host gene 8 [Source:HGNC Symbol;Acc:HGNC:33098]	SE	0.23	0.55	0.41	4.82502e-08	1.46876e-05	-0.350581	0.738968	17.4	19.9	0.572	0.56	0.515	0.283	0.207	0.292	0.519	0.294	282	440	409	47	77	86	558	285	325	363	159	316	243	176	75	85	118278943	118279288	NA	NA	NA	NA	NA	NA	NA	NA	118278792	118279820
195251_SE	ENSG00000269893	SNHG8	small nucleolar RNA host gene 8 [Source:HGNC Symbol;Acc:HGNC:33098]	SE	0.249	0.53	0.38	3.95224e-10	2.47318e-07	-0.350581	0.738968	17.4	19.9	0.568	0.544	0.49	0.272	0.198	0.289	0.459	0.208	169	251	226	47	77	86	324	164	196	174	61	316	243	176	75	85	118278965	118279137	NA	NA	NA	NA	NA	NA	NA	NA	118278792	118279431
195255_SE	ENSG00000269893	SNHG8	small nucleolar RNA host gene 8 [Source:HGNC Symbol;Acc:HGNC:33098]	SE	0.268	0.6	0.44	2.85279e-10	1.8513e-07	-0.350581	0.738968	17.4	19.9	0.631	0.615	0.565	0.326	0.243	0.339	0.517	0.254	156	239	217	47	77	86	296	151	175	156	56	316	243	176	75	85	118279044	118279137	NA	NA	NA	NA	NA	NA	NA	NA	118278792	118279431
195597_SE	ENSG00000214253	FIS1	fission, mitochondrial 1 [Source:HGNC Symbol;Acc:HGNC:21689]	SE	-0.148	0.55	0.64	0.00259234	0.0476886	-0.540592	0.411096	90.7	119.8	0.512	0.608	0.519	0.788	0.627	0.695	0.701	0.663	51	131	112	15	26	32	169	147	111	137	121	14	27	15	18	19	101243917	101244139	NA	NA	NA	NA	NA	NA	NA	NA	101240906	101252133
19637_MXE	ENSG00000106771	TMEM245	transmembrane protein 245 [Source:HGNC Symbol;Acc:HGNC:1363]	MXE	0.108	0.28	0.22	9.12086e-05	0.00492484	0.316507	0.469058	81.8	61.1	0.313	0.302	0.236	0.201	0.166	0.153	0.208	0.149	46	70	47	90	144	136	11	19	17	28	18	39	85	84	95	92	NA	NA	NA	NA	109073355	109073438	109080838	109080943	NA	NA	109064567	109086020
1971_MXE	ENSG00000101972	STAG2	stromal antigen 2 [Source:HGNC Symbol;Acc:HGNC:11355]	MXE	0.111	0.45	0.38	2.11289e-06	0.00027423	0.710185	0.221215	245.5	136.7	0.44	0.445	0.477	0.35	0.418	0.305	0.348	0.292	307	438	456	676	944	862	121	105	83	104	223	388	253	326	337	934	NA	NA	NA	NA	124042568	124042645	124045163	124045368	NA	NA	124037623	124047505
197119_SE	ENSG00000100280	AP1B1	adaptor related protein complex 1 subunit beta 1 [Source:HGNC Symbol;Acc:HGNC:554]	SE	0.198	0.43	0.31	0.000154658	0.00723588	0.0543621	0.920455	75.4	68.1	0.413	0.519	0.363	0.141	0.322	0.196	0.157	0.35	28	47	41	31	34	56	4	28	21	43	58	19	46	67	180	84	29339753	29339781	NA	NA	NA	NA	NA	NA	NA	NA	29339133	29340857
19838_SE	ENSG00000111445	RFC5	replication factor C subunit 5 [Source:HGNC Symbol;Acc:HGNC:9973]	SE	0.194	0.48	0.36	1.39672e-05	0.00118798	-0.0932168	0.820489	36.5	35.8	0.538	0.495	0.409	0.323	0.306	0.233	0.25	0.322	53	78	63	20	35	40	51	32	29	60	70	47	32	42	79	65	118017689	118017815	NA	NA	NA	NA	NA	NA	NA	NA	118016892	118019136
19840_SE	ENSG00000111445	RFC5	replication factor C subunit 5 [Source:HGNC Symbol;Acc:HGNC:9973]	SE	0.19	0.39	0.27	1.02601e-05	0.000946777	-0.0932168	0.820489	36.5	35.8	0.448	0.416	0.298	0.184	0.221	0.146	0.18	0.255	43	66	45	20	35	40	28	24	19	46	59	47	32	42	79	65	118017689	118017852	NA	NA	NA	NA	NA	NA	NA	NA	118016892	118019136
19841_SE	ENSG00000111445	RFC5	replication factor C subunit 5 [Source:HGNC Symbol;Acc:HGNC:9973]	SE	0.177	0.37	0.26	3.05209e-06	0.000360116	-0.0932168	0.820489	36.5	35.8	0.452	0.344	0.305	0.194	0.227	0.159	0.172	0.198	77	86	82	20	35	40	53	44	37	77	75	47	32	42	79	65	118017689	118018053	NA	NA	NA	NA	NA	NA	NA	NA	118016892	118019136
19895_MXE	ENSG00000205581	HMGN1	high mobility group nucleosome binding domain 1 [Source:HGNC Symbol;Acc:HGNC:4984]	MXE	-0.124	0.41	0.49	7.49986e-08	1.96133e-05	0.265076	0.809448	629.3	478.9	0.435	0.444	0.36	0.511	0.538	0.533	0.54	0.563	521	689	482	599	766	761	777	747	267	389	774	658	569	207	294	533	NA	NA	NA	NA	39345604	39345958	39346880	39347292	NA	NA	39345274	39347483
19914_MXE	ENSG00000205581	HMGN1	high mobility group nucleosome binding domain 1 [Source:HGNC Symbol;Acc:HGNC:4984]	MXE	-0.106	0.34	0.41	1.68147e-06	0.000228387	0.265076	0.809448	629.3	478.9	0.365	0.362	0.295	0.43	0.44	0.409	0.427	0.529	420	523	387	649	818	818	644	630	204	323	648	757	712	261	385	511	NA	NA	NA	NA	39345604	39345958	39346880	39347292	NA	NA	39345274	39348339
199624_SE	ENSG00000005379	TSPOAP1	TSPO associated protein 1 [Source:HGNC Symbol;Acc:HGNC:16831]	SE	0.154	0.7	0.6	0.0021828	0.0424077	0.189949	0.755563	40	32.2	0.646	0.691	0.752	0.423	0.645	0.515	0.55	0.579	44	104	73	15	29	15	40	67	41	51	42	34	23	24	26	19	58304337	58304397	NA	NA	NA	NA	NA	NA	NA	NA	58302447	58305171
199640_SE	ENSG00000005379	TSPOAP1	TSPO associated protein 1 [Source:HGNC Symbol;Acc:HGNC:16831]	SE	-0.122	0.75	0.82	0.00108978	0.027415	0.189949	0.755563	40	32.2	0.741	0.738	0.759	0.844	0.884	0.869	0.864	0.878	76	92	90	13	16	14	66	78	54	65	59	6	5	4	5	4	58311891	58311994	NA	NA	NA	NA	NA	NA	NA	NA	58311722	58316132
199641_SE	ENSG00000005379	TSPOAP1	TSPO associated protein 1 [Source:HGNC Symbol;Acc:HGNC:16831]	SE	-0.167	0.62	0.72	0.00120666	0.0292629	0.189949	0.755563	40	32.2	0.604	0.617	0.635	0.748	0.811	0.782	0.783	0.804	69	90	85	13	16	14	62	75	50	63	57	6	5	4	5	4	58311891	58312137	NA	NA	NA	NA	NA	NA	NA	NA	58311722	58316132
20015_RI	ENSG00000180900	SCRIB	scribble planar cell polarity protein [Source:HGNC Symbol;Acc:HGNC:30377]	RI	-0.14	0.18	0.27	0.00263678	0.0481317	0.268659	0.298076	71.6	55.4	0.214	0.165	0.165	0.494	0.318	0.238	0.173	0.383	32	35	35	36	54	54	48	52	44	56	73	15	34	43	82	36	NA	NA	143791388	143791684	NA	NA	NA	NA	NA	NA	143791440	143791684
20019_MXE	ENSG00000205581	HMGN1	high mobility group nucleosome binding domain 1 [Source:HGNC Symbol;Acc:HGNC:4984]	MXE	-0.119	0.34	0.42	1.91107e-08	6.43939e-06	0.265076	0.809448	629.3	478.9	0.361	0.369	0.292	0.434	0.46	0.458	0.462	0.485	521	689	482	599	765	761	777	747	267	389	774	658	570	205	294	533	NA	NA	NA	NA	39345725	39345958	39346880	39347292	NA	NA	39345274	39347483
20122_MXE	ENSG00000205581	HMGN1	high mobility group nucleosome binding domain 1 [Source:HGNC Symbol;Acc:HGNC:4984]	MXE	0.1	0.41	0.34	4.43155e-07	8.43994e-05	0.265076	0.809448	629.3	478.9	0.399	0.417	0.4	0.27	0.259	0.301	0.357	0.338	534	712	651	698	864	847	494	427	183	296	531	1157	1058	368	462	902	NA	NA	NA	NA	39345829	39345907	39347378	39347483	NA	NA	39345274	39348339
201559_SE	ENSG00000087088	BAX	BCL2 associated X, apoptosis regulator [Source:HGNC Symbol;Acc:HGNC:959]	SE	-0.145	0.61	0.7	0.00110993	0.0276756	-0.211751	0.688972	56.4	60.6	0.609	0.556	0.663	0.712	0.801	0.798	0.765	0.695	51	106	129	12	31	24	74	88	86	178	56	11	8	8	20	9	48955428	48955599	NA	NA	NA	NA	NA	NA	NA	NA	48954962	48955833
201563_SE	ENSG00000087088	BAX	BCL2 associated X, apoptosis regulator [Source:HGNC Symbol;Acc:HGNC:959]	SE	-0.139	0.68	0.76	0.000467481	0.0159512	-0.211751	0.688972	56.4	60.6	0.711	0.603	0.713	0.772	0.851	0.855	0.811	0.782	42	67	85	12	31	24	53	65	67	122	46	11	8	8	20	9	48955557	48955599	NA	NA	NA	NA	NA	NA	NA	NA	48954962	48955833
202577_SE	ENSG00000124140	SLC12A5	solute carrier family 12 member 5 [Source:HGNC Symbol;Acc:HGNC:13818]	SE	0.224	0.71	0.57	0.0011119	0.0276756	0.208065	0.788404	16.8	13.4	0.722	0.768	0.634	0.657	0.555	0.528	0.294	0.384	50	85	72	6	8	13	92	80	61	40	72	15	20	17	30	36	46022853	46023071	NA	NA	NA	NA	NA	NA	NA	NA	46021886	46023396
202580_SE	ENSG00000124140	SLC12A5	solute carrier family 12 member 5 [Source:HGNC Symbol;Acc:HGNC:13818]	SE	0.227	0.74	0.6	0.000393234	0.0141771	0.208065	0.788404	16.8	13.4	0.746	0.795	0.686	0.681	0.595	0.544	0.329	0.43	54	95	87	6	8	13	98	90	62	45	83	15	20	17	30	36	46022867	46023071	NA	NA	NA	NA	NA	NA	NA	NA	46021886	46023396
202583_SE	ENSG00000124140	SLC12A5	solute carrier family 12 member 5 [Source:HGNC Symbol;Acc:HGNC:13818]	SE	0.22	0.77	0.63	0.00032554	0.0124572	0.208065	0.788404	16.8	13.4	0.773	0.83	0.707	0.706	0.636	0.592	0.375	0.442	58	111	89	6	8	13	102	99	70	51	81	15	20	17	30	36	46022889	46023071	NA	NA	NA	NA	NA	NA	NA	NA	46021886	46023396
202586_SE	ENSG00000124140	SLC12A5	solute carrier family 12 member 5 [Source:HGNC Symbol;Acc:HGNC:13818]	SE	0.219	0.74	0.61	0.000813057	0.0227923	0.208065	0.788404	16.8	13.4	0.758	0.799	0.675	0.687	0.6	0.574	0.333	0.429	50	85	72	6	8	13	88	80	61	40	72	15	20	17	30	36	46022906	46023071	NA	NA	NA	NA	NA	NA	NA	NA	46021886	46023396
20266_MXE	ENSG00000205581	HMGN1	high mobility group nucleosome binding domain 1 [Source:HGNC Symbol;Acc:HGNC:4984]	MXE	-0.145	0.25	0.34	1.03211e-09	5.36163e-07	0.265076	0.809448	629.3	478.9	0.261	0.289	0.209	0.365	0.455	0.357	0.406	0.408	170	209	151	229	244	272	217	216	62	92	208	179	123	53	64	143	NA	NA	NA	NA	39345831	39345958	39346880	39347257	NA	NA	39345274	39347483
20267_MXE	ENSG00000205581	HMGN1	high mobility group nucleosome binding domain 1 [Source:HGNC Symbol;Acc:HGNC:4984]	MXE	-0.142	0.24	0.33	2.73052e-09	1.15284e-06	0.265076	0.809448	629.3	478.9	0.249	0.282	0.198	0.351	0.448	0.343	0.391	0.393	170	215	151	229	244	272	217	224	62	92	208	179	123	53	64	143	NA	NA	NA	NA	39345831	39345958	39346880	39347288	NA	NA	39345274	39347483
20268_MXE	ENSG00000205581	HMGN1	high mobility group nucleosome binding domain 1 [Source:HGNC Symbol;Acc:HGNC:4984]	MXE	-0.204	0.5	0.63	2.08722e-13	3.38655e-10	0.265076	0.809448	629.3	478.9	0.502	0.555	0.439	0.658	0.729	0.69	0.729	0.705	521	689	482	229	244	272	777	747	267	389	774	179	123	53	64	143	NA	NA	NA	NA	39345831	39345958	39346880	39347292	NA	NA	39345274	39347483
20271_MXE	ENSG00000205581	HMGN1	high mobility group nucleosome binding domain 1 [Source:HGNC Symbol;Acc:HGNC:4984]	MXE	-0.16	0.42	0.52	9.06072e-05	0.00490749	0.265076	0.809448	629.3	478.9	0.375	0.499	0.38	0.491	0.544	0.634	0.627	0.595	88	156	107	229	244	272	111	94	59	69	135	179	123	53	64	143	NA	NA	NA	NA	39345831	39345958	39347246	39347292	NA	NA	39345274	39347483
20287_MXE	ENSG00000205581	HMGN1	high mobility group nucleosome binding domain 1 [Source:HGNC Symbol;Acc:HGNC:4984]	MXE	-0.138	0.39	0.48	0.000236467	0.00990024	0.265076	0.809448	629.3	478.9	0.4	0.439	0.342	0.506	0.512	0.457	0.48	0.703	420	523	387	279	296	329	644	630	204	323	648	278	266	107	155	121	NA	NA	NA	NA	39345831	39345958	39346880	39347292	NA	NA	39345274	39348339
202902_SE	ENSG00000177479	ARIH2	ariadne RBR E3 ubiquitin protein ligase 2 [Source:HGNC Symbol;Acc:HGNC:690]	SE	0.135	0.58	0.5	0.000328322	0.0125429	0.183569	0.465367	77.5	63	0.584	0.544	0.624	0.483	0.506	0.437	0.351	0.47	117	156	183	37	58	49	80	120	89	90	114	38	52	51	74	57	48924717	48924841	NA	NA	NA	NA	NA	NA	NA	NA	48922811	48927956
203133_SE	ENSG00000161149	TUBA3FP	tubulin alpha 3f pseudogene [Source:HGNC Symbol;Acc:HGNC:24067]	SE	-0.294	0.23	0.42	0.000854976	0.0234544	-0.0179581	0.982713	6.8	6.4	0.143	0.238	0.323	0.582	0.612	0.438	0.652	0.357	6	9	12	10	8	7	15	17	14	27	12	3	3	5	4	6	21012927	21013184	NA	NA	NA	NA	NA	NA	NA	NA	21011590	21014292
203719_SE	ENSG00000163618	CADPS	calcium dependent secretion activator [Source:HGNC Symbol;Acc:HGNC:1426]	SE	-0.111	0.17	0.24	0.000347469	0.0129979	0.00291401	0.996953	111.3	102	0.176	0.165	0.165	0.228	0.378	0.265	0.199	0.329	23	33	30	95	148	134	23	46	20	20	51	69	67	49	71	92	62467297	62467310	NA	NA	NA	NA	NA	NA	NA	NA	62466413	62474325
203720_SE	ENSG00000163618	CADPS	calcium dependent secretion activator [Source:HGNC Symbol;Acc:HGNC:1426]	SE	-0.114	0.17	0.24	0.000298293	0.0116992	0.00291401	0.996953	111.3	102	0.175	0.159	0.173	0.226	0.381	0.273	0.198	0.335	23	32	32	95	148	134	23	47	21	20	53	69	67	49	71	92	62467297	62467311	NA	NA	NA	NA	NA	NA	NA	NA	62466413	62474325
2042_A5SS	ENSG00000110514	MADD	MAP kinase activating death domain [Source:HGNC Symbol;Acc:HGNC:6766]	A5SS	0.118	0.51	0.43	0.000581579	0.0182828	0.599328	0.107025	137.8	84.2	0.49	0.503	0.526	0.539	0.361	0.339	0.357	0.346	266	422	342	120	181	134	167	172	110	147	234	62	132	93	115	192	NA	NA	NA	NA	NA	NA	NA	NA	47284940	47285194	NA	NA
205169_SE	ENSG00000162910	MRPL55	mitochondrial ribosomal protein L55 [Source:HGNC Symbol;Acc:HGNC:16686]	SE	0.22	0.48	0.35	1.00927e-06	0.0001586	-0.252458	0.643429	46.6	51.5	0.493	0.497	0.463	0.356	0.293	0.212	0.276	0.185	27	49	41	14	25	24	23	55	32	61	32	21	67	60	81	71	228108436	228108533	NA	NA	NA	NA	NA	NA	NA	NA	228108318	228109055
205172_SE	ENSG00000162910	MRPL55	mitochondrial ribosomal protein L55 [Source:HGNC Symbol;Acc:HGNC:16686]	SE	0.228	0.52	0.38	1.85054e-07	4.13048e-05	-0.252458	0.643429	46.6	51.5	0.515	0.54	0.515	0.388	0.328	0.237	0.309	0.215	39	77	67	14	25	24	35	86	49	95	51	21	67	60	81	71	228108436	228108597	NA	NA	NA	NA	NA	NA	NA	NA	228108318	228109055
205178_SE	ENSG00000162910	MRPL55	mitochondrial ribosomal protein L55 [Source:HGNC Symbol;Acc:HGNC:16686]	SE	0.227	0.57	0.43	1.25565e-06	0.000187241	-0.252458	0.643429	46.6	51.5	0.555	0.591	0.559	0.495	0.36	0.259	0.332	0.263	55	114	96	14	25	24	65	119	66	127	80	21	67	60	81	71	228108436	228108649	NA	NA	NA	NA	NA	NA	NA	NA	228108318	228109055
205188_SE	ENSG00000162910	MRPL55	mitochondrial ribosomal protein L55 [Source:HGNC Symbol;Acc:HGNC:16686]	SE	0.185	0.43	0.32	2.36166e-05	0.00179133	-0.252458	0.643429	46.6	51.5	0.416	0.459	0.42	0.418	0.243	0.165	0.227	0.182	31	66	54	14	25	24	47	67	37	74	49	21	67	60	81	71	228108440	228108649	NA	NA	NA	NA	NA	NA	NA	NA	228108318	228109055
205308_SE	ENSG00000039319	ZFYVE16	zinc finger FYVE-type containing 16 [Source:HGNC Symbol;Acc:HGNC:20756]	SE	0.195	0.48	0.36	0.00253958	0.0471619	0.138208	0.87371	45.9	37.5	0.482	0.504	0.462	0.48	0.416	0.149	0.149	0.243	21	55	31	15	36	24	25	15	5	5	14	18	14	19	19	29	80411723	80411773	NA	NA	NA	NA	NA	NA	NA	NA	80408153	80434217
20544_MXE	ENSG00000205581	HMGN1	high mobility group nucleosome binding domain 1 [Source:HGNC Symbol;Acc:HGNC:4984]	MXE	0.134	0.77	0.68	1.22504e-09	6.1327e-07	0.265076	0.809448	629.3	478.9	0.757	0.734	0.806	0.664	0.58	0.663	0.629	0.622	225	242	269	176	214	158	179	122	50	64	142	221	216	62	92	211	NA	NA	NA	NA	39346880	39347257	39347378	39347474	NA	NA	39345958	39348339
20547_MXE	ENSG00000205581	HMGN1	high mobility group nucleosome binding domain 1 [Source:HGNC Symbol;Acc:HGNC:4984]	MXE	0.143	0.67	0.58	2.81734e-09	1.17533e-06	0.265076	0.809448	629.3	478.9	0.659	0.639	0.715	0.545	0.477	0.544	0.558	0.514	313	349	364	176	214	158	244	181	68	107	205	221	216	62	92	211	NA	NA	NA	NA	39346880	39347257	39347378	39347717	NA	NA	39345958	39348339
205474_SE	ENSG00000165238	WNK2	WNK lysine deficient protein kinase 2 [Source:HGNC Symbol;Acc:HGNC:14542]	SE	0.27	0.77	0.6	0.00142725	0.0327223	0.240807	0.645638	82.3	65.1	0.872	0.766	0.682	0.377	0.573	0.502	0.449	0.615	18	26	17	2	6	6	4	16	12	28	38	5	9	9	26	18	93317872	93317904	NA	NA	NA	NA	NA	NA	NA	NA	93317631	93319204
20558_MXE	ENSG00000205581	HMGN1	high mobility group nucleosome binding domain 1 [Source:HGNC Symbol;Acc:HGNC:4984]	MXE	0.142	0.43	0.34	3.18053e-11	2.78639e-08	0.265076	0.809448	629.3	478.9	0.41	0.426	0.457	0.269	0.264	0.28	0.334	0.298	248	327	274	417	513	380	202	193	68	139	233	641	628	204	323	639	NA	NA	NA	NA	39346880	39347292	39347378	39347717	NA	NA	39345274	39347952
20563_MXE	ENSG00000205581	HMGN1	high mobility group nucleosome binding domain 1 [Source:HGNC Symbol;Acc:HGNC:4984]	MXE	0.136	0.53	0.44	1.83054e-08	6.22791e-06	0.265076	0.809448	629.3	478.9	0.504	0.524	0.552	0.36	0.358	0.405	0.425	0.407	163	220	182	420	523	387	138	134	53	91	170	644	630	204	323	648	NA	NA	NA	NA	39346880	39347292	39347378	39347474	NA	NA	39345274	39348339
20564_MXE	ENSG00000205581	HMGN1	high mobility group nucleosome binding domain 1 [Source:HGNC Symbol;Acc:HGNC:4984]	MXE	0.113	0.7	0.63	2.99508e-08	9.68999e-06	0.265076	0.809448	629.3	478.9	0.683	0.694	0.715	0.54	0.563	0.594	0.624	0.603	353	463	379	420	523	387	294	316	116	209	383	644	630	204	323	648	NA	NA	NA	NA	39346880	39347292	39347378	39347478	NA	NA	39345274	39348339
20565_MXE	ENSG00000205581	HMGN1	high mobility group nucleosome binding domain 1 [Source:HGNC Symbol;Acc:HGNC:4984]	MXE	0.111	0.78	0.71	4.26611e-11	3.39767e-08	0.265076	0.809448	629.3	478.9	0.761	0.773	0.808	0.658	0.629	0.692	0.697	0.672	534	712	651	420	523	387	494	427	183	296	531	644	630	204	323	648	NA	NA	NA	NA	39346880	39347292	39347378	39347483	NA	NA	39345274	39348339
20566_MXE	ENSG00000205581	HMGN1	high mobility group nucleosome binding domain 1 [Source:HGNC Symbol;Acc:HGNC:4984]	MXE	0.14	0.43	0.34	5.53664e-11	4.21783e-08	0.265076	0.809448	629.3	478.9	0.408	0.423	0.452	0.269	0.264	0.28	0.331	0.296	248	328	274	420	523	387	203	194	68	137	233	644	630	204	323	648	NA	NA	NA	NA	39346880	39347292	39347378	39347717	NA	NA	39345274	39348339
20569_MXE	ENSG00000205581	HMGN1	high mobility group nucleosome binding domain 1 [Source:HGNC Symbol;Acc:HGNC:4984]	MXE	0.126	0.56	0.48	1.8447e-05	0.0014797	0.265076	0.809448	629.3	478.9	0.505	0.544	0.621	0.391	0.396	0.484	0.438	0.443	114	166	169	420	523	387	110	110	51	67	137	644	630	204	323	648	NA	NA	NA	NA	39346880	39347292	39347446	39347483	NA	NA	39345274	39348339
20580_MXE	ENSG00000205581	HMGN1	high mobility group nucleosome binding domain 1 [Source:HGNC Symbol;Acc:HGNC:4984]	MXE	0.198	0.48	0.35	0	0	0.265076	0.809448	629.3	478.9	0.463	0.44	0.523	0.305	0.251	0.28	0.282	0.271	313	348	364	423	517	387	243	180	68	109	205	645	628	204	323	642	NA	NA	NA	NA	39346880	39347292	39347378	39347717	NA	NA	39345958	39347952
20585_MXE	ENSG00000205581	HMGN1	high mobility group nucleosome binding domain 1 [Source:HGNC Symbol;Acc:HGNC:4984]	MXE	0.219	0.59	0.45	1.11022e-16	7.78111e-13	0.265076	0.809448	629.3	478.9	0.581	0.546	0.641	0.42	0.337	0.391	0.342	0.364	225	242	269	426	527	394	179	122	50	64	142	648	630	204	323	651	NA	NA	NA	NA	39346880	39347292	39347378	39347474	NA	NA	39345958	39348339
20586_MXE	ENSG00000205581	HMGN1	high mobility group nucleosome binding domain 1 [Source:HGNC Symbol;Acc:HGNC:4984]	MXE	0.146	0.72	0.63	2.42473e-13	3.69434e-10	0.265076	0.809448	629.3	478.9	0.716	0.702	0.753	0.57	0.553	0.594	0.587	0.583	418	484	469	426	527	394	335	303	116	179	355	648	630	204	323	651	NA	NA	NA	NA	39346880	39347292	39347378	39347478	NA	NA	39345958	39348339
20587_MXE	ENSG00000205581	HMGN1	high mobility group nucleosome binding domain 1 [Source:HGNC Symbol;Acc:HGNC:4984]	MXE	0.129	0.79	0.71	8.10463e-15	3.15567e-11	0.265076	0.809448	629.3	478.9	0.779	0.777	0.825	0.674	0.622	0.692	0.674	0.659	599	733	741	426	527	394	535	414	183	266	503	648	630	204	323	651	NA	NA	NA	NA	39346880	39347292	39347378	39347483	NA	NA	39345958	39348339
20588_MXE	ENSG00000205581	HMGN1	high mobility group nucleosome binding domain 1 [Source:HGNC Symbol;Acc:HGNC:4984]	MXE	0.196	0.47	0.35	0	0	0.265076	0.809448	629.3	478.9	0.462	0.436	0.519	0.305	0.251	0.28	0.279	0.269	313	349	364	426	527	394	244	181	68	107	205	648	630	204	323	651	NA	NA	NA	NA	39346880	39347292	39347378	39347717	NA	NA	39345958	39348339
20591_MXE	ENSG00000205581	HMGN1	high mobility group nucleosome binding domain 1 [Source:HGNC Symbol;Acc:HGNC:4984]	MXE	0.128	0.56	0.48	1.38796e-05	0.00118798	0.265076	0.809448	629.3	478.9	0.504	0.544	0.618	0.387	0.398	0.484	0.427	0.442	115	167	170	426	527	394	109	111	51	64	137	648	630	204	323	651	NA	NA	NA	NA	39346880	39347292	39347446	39347483	NA	NA	39345958	39348339
20599_MXE	ENSG00000205581	HMGN1	high mobility group nucleosome binding domain 1 [Source:HGNC Symbol;Acc:HGNC:4984]	MXE	0.169	0.64	0.53	1.95617e-09	9.26351e-07	0.265076	0.809448	629.3	478.9	0.632	0.6	0.688	0.519	0.419	0.497	0.451	0.471	225	242	269	163	201	152	179	122	50	64	142	207	211	63	97	199	NA	NA	NA	NA	39347113	39347257	39347378	39347474	NA	NA	39345958	39348339
2060_RI	ENSG00000163930	BAP1	BRCA1 associated protein 1 [Source:HGNC Symbol;Acc:HGNC:950]	RI	-0.13	0.19	0.27	0.00184339	0.0385139	0.0620906	0.786392	105	93.6	0.231	0.179	0.148	0.433	0.321	0.201	0.274	0.349	26	26	25	29	40	48	32	34	15	26	32	14	24	20	23	20	NA	NA	52402778	52403298	NA	NA	NA	NA	NA	NA	52402940	52403298
20602_MXE	ENSG00000205581	HMGN1	high mobility group nucleosome binding domain 1 [Source:HGNC Symbol;Acc:HGNC:4984]	MXE	0.159	0.53	0.43	7.34457e-10	4.15122e-07	0.265076	0.809448	629.3	478.9	0.516	0.491	0.571	0.395	0.322	0.375	0.38	0.364	313	349	364	163	201	152	244	181	68	107	205	207	211	63	97	199	NA	NA	NA	NA	39347113	39347257	39347378	39347717	NA	NA	39345958	39348339
20613_MXE	ENSG00000205581	HMGN1	high mobility group nucleosome binding domain 1 [Source:HGNC Symbol;Acc:HGNC:4984]	MXE	0.162	0.34	0.23	0	0	0.265076	0.809448	629.3	478.9	0.326	0.305	0.377	0.196	0.155	0.174	0.174	0.171	313	348	364	410	504	381	243	180	68	109	205	631	623	205	328	630	NA	NA	NA	NA	39347113	39347292	39347378	39347717	NA	NA	39345958	39347952
20617_SE	ENSG00000112983	BRD8	bromodomain containing 8 [Source:HGNC Symbol;Acc:HGNC:19874]	SE	0.144	0.83	0.74	0.000336321	0.0127138	-0.0207985	0.955903	54.1	50.8	0.87	0.82	0.789	0.656	0.821	0.629	0.526	0.778	175	265	250	18	40	46	108	174	121	142	168	39	26	49	88	33	138159554	138159599	NA	NA	NA	NA	NA	NA	NA	NA	138157267	138160129
20705_MXE	ENSG00000205581	HMGN1	high mobility group nucleosome binding domain 1 [Source:HGNC Symbol;Acc:HGNC:4984]	MXE	-0.151	0.29	0.39	0.000218401	0.00936529	0.265076	0.809448	629.3	478.9	0.27	0.332	0.277	0.328	0.535	0.471	0.523	0.361	58	84	72	225	242	269	61	98	31	49	56	179	122	50	64	142	NA	NA	NA	NA	39347378	39347474	39347915	39347952	NA	NA	39345958	39348339
20743_MXE	ENSG00000205581	HMGN1	high mobility group nucleosome binding domain 1 [Source:HGNC Symbol;Acc:HGNC:4984]	MXE	-0.148	0.4	0.49	0.000221219	0.00943089	0.265076	0.809448	629.3	478.9	0.374	0.437	0.389	0.446	0.636	0.595	0.596	0.468	58	84	72	313	349	364	61	98	31	49	56	244	181	68	107	205	NA	NA	NA	NA	39347378	39347717	39347915	39347952	NA	NA	39345958	39348339
20745_MXE	ENSG00000205581	HMGN1	high mobility group nucleosome binding domain 1 [Source:HGNC Symbol;Acc:HGNC:4984]	MXE	-0.1	0.35	0.41	0.000260625	0.0106199	0.265076	0.809448	629.3	478.9	0.319	0.39	0.342	0.428	0.506	0.441	0.476	0.402	115	175	148	313	349	364	143	145	42	76	108	244	181	68	107	205	NA	NA	NA	NA	39347378	39347717	39347915	39348159	NA	NA	39345958	39348339
207638_SE	ENSG00000242086	MUC20-OT1	MUC20 overlapping transcript [Source:HGNC Symbol;Acc:HGNC:53807]	SE	-0.298	0.27	0.45	8.84306e-07	0.00014556	-0.304556	0.610857	9.3	10.5	0.248	0.275	0.28	0.502	0.545	0.678	0.452	0.651	27	50	39	18	29	22	69	71	48	30	51	15	13	5	8	6	195698855	195699207	NA	NA	NA	NA	NA	NA	NA	NA	195688797	195708807
207897_SE	ENSG00000174227	PIGG	phosphatidylinositol glycan anchor biosynthesis class G [Source:HGNC Symbol;Acc:HGNC:25985]	SE	-0.242	0.21	0.36	0.0024722	0.0462291	0.197553	0.486838	21.5	17.3	0.113	0.243	0.27	0.423	0.442	0.364	0.722	0.301	8	31	21	11	17	10	25	27	13	59	22	6	6	4	4	9	525170	525634	NA	NA	NA	NA	NA	NA	NA	NA	521941	527230
208346_SE	ENSG00000005893	LAMP2	lysosomal associated membrane protein 2 [Source:HGNC Symbol;Acc:HGNC:6501]	SE	0.146	0.61	0.52	0.00267682	0.0485276	0.256266	0.601857	105.9	82.3	0.721	0.592	0.53	0.422	0.47	0.467	0.448	0.533	198	348	328	24	75	91	91	173	224	220	175	39	61	80	85	48	120439075	120439292	NA	NA	NA	NA	NA	NA	NA	NA	120431462	120441894
209613_SE	ENSG00000263753	LINC00667	long intergenic non-protein coding RNA 667 [Source:HGNC Symbol;Acc:HGNC:27906]	SE	0.327	0.56	0.36	1.56769e-11	1.52602e-08	0.303148	0.166863	53.6	40.3	0.629	0.566	0.487	0.39	0.157	0.204	0.179	0.24	115	170	109	13	25	22	70	59	56	57	79	21	61	42	50	48	5240542	5240959	NA	NA	NA	NA	NA	NA	NA	NA	5239049	5241889
209616_SE	ENSG00000263753	LINC00667	long intergenic non-protein coding RNA 667 [Source:HGNC Symbol;Acc:HGNC:27906]	SE	0.353	0.72	0.5	1.60205e-13	2.95477e-10	0.303148	0.166863	53.6	40.3	0.777	0.716	0.682	0.529	0.29	0.316	0.303	0.421	269	375	280	13	25	22	140	148	115	129	207	21	61	42	50	48	5240542	5241031	NA	NA	NA	NA	NA	NA	NA	NA	5239049	5241889
209617_SE	ENSG00000263753	LINC00667	long intergenic non-protein coding RNA 667 [Source:HGNC Symbol;Acc:HGNC:27906]	SE	0.379	0.67	0.44	2.16493e-14	6.89689e-11	0.303148	0.166863	53.6	40.3	0.713	0.657	0.651	0.469	0.212	0.226	0.224	0.343	134	199	170	13	25	22	77	68	51	60	104	21	61	42	50	48	5240647	5240959	NA	NA	NA	NA	NA	NA	NA	NA	5239049	5241889
209621_SE	ENSG00000263753	LINC00667	long intergenic non-protein coding RNA 667 [Source:HGNC Symbol;Acc:HGNC:27906]	SE	0.357	0.78	0.56	2.86438e-14	7.16974e-11	0.303148	0.166863	53.6	40.3	0.82	0.768	0.761	0.589	0.345	0.349	0.351	0.498	288	404	341	13	25	22	147	157	110	132	232	21	61	42	50	48	5240647	5241031	NA	NA	NA	NA	NA	NA	NA	NA	5239049	5241889
210_MXE	ENSG00000198911	SREBF2	sterol regulatory element binding transcription factor 2 [Source:HGNC Symbol;Acc:HGNC:11290]	MXE	-0.264	0.35	0.51	0.000401403	0.0143828	-0.073278	0.892443	153.2	150.6	0.267	0.418	0.354	0.462	0.761	0.503	0.721	0.607	9	31	35	12	21	31	23	46	25	48	35	13	7	12	9	11	NA	NA	NA	NA	41899236	41899553	41900019	41900122	NA	NA	41898781	41900498
21222_MXE	ENSG00000100380	ST13	ST13 Hsp70 interacting protein [Source:HGNC Symbol;Acc:HGNC:11343]	MXE	-0.103	0.18	0.24	7.02249e-12	7.45725e-09	-0.124659	0.752675	477.1	485.1	0.178	0.163	0.189	0.264	0.266	0.296	0.289	0.283	223	307	333	708	1085	985	217	392	492	659	522	417	746	805	1118	912	NA	NA	NA	NA	40829625	40829674	40830839	40830955	NA	NA	40827229	40832671
212451_SE	ENSG00000100612	DHRS7	dehydrogenase/reductase 7 [Source:HGNC Symbol;Acc:HGNC:21524]	SE	0.169	0.82	0.72	8.22489e-07	0.000137907	0.305682	0.388254	121.7	91.6	0.841	0.825	0.809	0.819	0.591	0.685	0.568	0.619	588	860	835	22	36	39	253	505	431	374	487	11	69	39	56	59	60165176	60165579	NA	NA	NA	NA	NA	NA	NA	NA	60156152	60169856
21429_A5SS	ENSG00000247828	TMEM161B-AS1	TMEM161B antisense RNA 1 [Source:HGNC Symbol;Acc:HGNC:43839]	A5SS	0.227	0.76	0.62	1.06615e-07	2.64973e-05	-0.448782	0.340954	9.7	12.3	0.756	0.735	0.804	0.599	0.517	0.446	0.627	0.5	120	170	185	12	19	14	183	221	109	146	116	38	64	42	27	36	NA	NA	NA	NA	NA	NA	NA	NA	88282718	88283086	NA	NA
21430_A5SS	ENSG00000247828	TMEM161B-AS1	TMEM161B antisense RNA 1 [Source:HGNC Symbol;Acc:HGNC:43839]	A5SS	0.201	0.7	0.57	2.33109e-05	0.00177583	-0.448782	0.340954	9.7	12.3	0.723	0.675	0.703	0.663	0.393	0.441	0.508	0.493	118	167	191	14	25	25	184	209	112	143	119	29	100	44	43	38	NA	NA	NA	NA	NA	NA	NA	NA	88282718	88283086	NA	NA
214330_SE	ENSG00000108528	SLC25A11	solute carrier family 25 member 11 [Source:HGNC Symbol;Acc:HGNC:10981]	SE	0.15	0.89	0.79	3.78159e-06	0.000431655	-0.145246	0.716397	91.1	93.5	0.874	0.896	0.895	0.841	0.71	0.727	0.733	0.682	75	106	119	7	8	9	41	68	66	127	86	5	18	16	30	26	4939158	4939212	NA	NA	NA	NA	NA	NA	NA	NA	4938975	4940046
2148_MXE	ENSG00000205903	ZNF316	zinc finger protein 316 [Source:HGNC Symbol;Acc:HGNC:13843]	MXE	0.157	0.5	0.4	0.000149915	0.00705165	0.519511	0.0355705	49	31.7	0.556	0.449	0.499	0.37	0.357	0.338	0.247	0.412	81	124	121	49	115	92	28	50	31	33	74	36	68	46	76	80	NA	NA	NA	NA	6637845	6638009	6639041	6639141	NA	NA	6637447	6641962
21564_RI	ENSG00000108963	DPH1	diphthamide biosynthesis 1 [Source:HGNC Symbol;Acc:HGNC:3003]	RI	0.175	0.44	0.33	0.000533499	0.0173106	-0.0282337	0.956457	37.5	35.3	0.521	0.376	0.424	0.382	0.265	0.203	0.319	0.157	43	70	50	14	41	24	42	48	39	73	38	24	47	54	55	72	NA	NA	2036528	2036867	NA	NA	NA	NA	NA	NA	2036653	2036867
21578_RI	ENSG00000088205	DDX18	DEAD-box helicase 18 [Source:HGNC Symbol;Acc:HGNC:2741]	RI	-0.188	0.22	0.34	8.22147e-05	0.00460968	-0.0794562	0.758712	69.5	68.3	0.19	0.263	0.206	0.419	0.428	0.469	0.387	0.336	19	55	23	21	40	23	50	69	34	34	35	18	24	10	14	18	NA	NA	117824235	117824708	NA	NA	NA	NA	NA	NA	117824286	117824708
216969_SE	ENSG00000115255	REEP6	receptor accessory protein 6 [Source:HGNC Symbol;Acc:HGNC:30078]	SE	0.135	0.55	0.47	0.000787666	0.0222778	0.0729283	0.93068	218.6	193.6	0.561	0.519	0.569	0.403	0.441	0.326	0.329	0.574	204	257	307	92	137	134	102	155	105	219	351	87	113	125	257	150	1496598	1496671	NA	NA	NA	NA	NA	NA	NA	NA	1496453	1497211
21814_A5SS	ENSG00000152942	RAD17	RAD17 checkpoint clamp loader component [Source:HGNC Symbol;Acc:HGNC:9807]	A5SS	0.151	0.44	0.34	0.00135343	0.03164	0.056165	0.825325	55.3	49.3	0.402	0.43	0.481	0.34	0.27	0.28	0.128	0.415	48	83	78	22	34	26	40	24	24	19	53	24	20	19	40	23	NA	NA	NA	NA	NA	NA	NA	NA	69369817	69370155	NA	NA
219420_SE	ENSG00000104529	EEF1D	eukaryotic translation elongation factor 1 delta [Source:HGNC Symbol;Acc:HGNC:3211]	SE	-0.274	0.34	0.51	0.00131897	0.0310118	-0.192892	0.49391	71.3	75.5	0.392	0.368	0.257	0.735	0.651	0.371	0.609	0.698	26	37	36	7	11	18	32	43	51	81	40	2	4	15	9	3	143592470	143592942	NA	NA	NA	NA	NA	NA	NA	NA	143590738	143597365
219691_SE	ENSG00000023191	RNH1	ribonuclease/angiogenin inhibitor 1 [Source:HGNC Symbol;Acc:HGNC:10074]	SE	-0.109	0.73	0.8	0.0019849	0.040183	0.0831007	0.80068	49.4	43.5	0.748	0.732	0.705	0.782	0.853	0.863	0.85	0.84	52	123	114	7	18	19	54	102	95	171	171	6	7	6	12	13	504823	504972	NA	NA	NA	NA	NA	NA	NA	NA	502249	506821
220_MXE	ENSG00000100380	ST13	ST13 Hsp70 interacting protein [Source:HGNC Symbol;Acc:HGNC:11343]	MXE	-0.105	0.18	0.24	4.5205e-12	5.11006e-09	-0.124659	0.752675	477.1	485.1	0.179	0.165	0.193	0.272	0.268	0.298	0.296	0.284	226	314	343	708	1086	984	226	399	499	687	529	415	745	804	1118	912	NA	NA	NA	NA	40829625	40829674	40830839	40830956	NA	NA	40827229	40835905
222326_SE	ENSG00000172500	FIBP	FGF1 intracellular binding protein [Source:HGNC Symbol;Acc:HGNC:3705]	SE	-0.17	0.48	0.59	0.00126532	0.0301433	-0.476292	0.210206	33.8	43.8	0.552	0.418	0.476	0.52	0.671	0.625	0.632	0.811	107	133	173	15	32	33	100	200	125	268	248	16	17	13	27	10	65885949	65886422	NA	NA	NA	NA	NA	NA	NA	NA	65885663	65887726
22250_MXE	ENSG00000105372	RPS19	ribosomal protein S19 [Source:HGNC Symbol;Acc:HGNC:10402]	MXE	0.17	0.55	0.45	1.06098e-10	7.58776e-08	-0.266925	0.521975	450.1	500.1	0.526	0.561	0.567	0.326	0.351	0.468	0.44	0.324	881	1662	1566	447	732	671	1003	1390	1132	1288	1010	1163	1446	724	923	1185	NA	NA	NA	NA	41869039	41869214	41869698	41869753	NA	NA	41861212	41871416
22268_MXE	ENSG00000090006	LTBP4	latent transforming growth factor beta binding protein 4 [Source:HGNC Symbol;Acc:HGNC:6717]	MXE	-0.184	0.45	0.57	0.00073956	0.021454	-0.739228	0.251223	24.6	38.4	0.402	0.536	0.424	0.632	0.624	0.639	0.609	0.686	16	43	21	41	64	49	16	28	68	67	28	16	29	66	74	22	NA	NA	NA	NA	40605404	40605469	40605469	40605652	NA	NA	40605226	40605831
223081_SE	ENSG00000167280	ENGASE	endo-beta-N-acetylglucosaminidase [Source:HGNC Symbol;Acc:HGNC:24622]	SE	-0.174	0.16	0.27	0.000165891	0.00763905	-0.118789	0.900619	40.6	41	0.128	0.222	0.12	0.226	0.503	0.311	0.26	0.352	15	39	17	35	47	43	17	59	21	47	30	20	20	16	46	19	79082688	79082877	NA	NA	NA	NA	NA	NA	NA	NA	79082063	79083123
223083_SE	ENSG00000167280	ENGASE	endo-beta-N-acetylglucosaminidase [Source:HGNC Symbol;Acc:HGNC:24622]	SE	-0.192	0.17	0.29	5.67928e-05	0.00354126	-0.118789	0.900619	40.6	41	0.145	0.238	0.121	0.252	0.507	0.342	0.297	0.4	15	37	15	35	47	43	17	52	21	49	32	20	20	16	46	19	79082726	79082877	NA	NA	NA	NA	NA	NA	NA	NA	79082063	79083123
223085_SE	ENSG00000167280	ENGASE	endo-beta-N-acetylglucosaminidase [Source:HGNC Symbol;Acc:HGNC:24622]	SE	-0.176	0.18	0.29	0.000256705	0.0104967	-0.118789	0.900619	40.6	41	0.154	0.239	0.143	0.253	0.514	0.344	0.281	0.379	16	37	18	35	47	43	17	53	21	45	29	20	20	16	46	19	79082728	79082877	NA	NA	NA	NA	NA	NA	NA	NA	79082063	79083123
223087_SE	ENSG00000167280	ENGASE	endo-beta-N-acetylglucosaminidase [Source:HGNC Symbol;Acc:HGNC:24622]	SE	-0.184	0.18	0.29	0.000143472	0.00678502	-0.118789	0.900619	40.6	41	0.167	0.246	0.126	0.272	0.519	0.341	0.297	0.387	17	37	15	35	47	43	18	52	20	47	29	20	20	16	46	19	79082737	79082877	NA	NA	NA	NA	NA	NA	NA	NA	79082063	79083123
223089_SE	ENSG00000167280	ENGASE	endo-beta-N-acetylglucosaminidase [Source:HGNC Symbol;Acc:HGNC:24622]	SE	-0.192	0.18	0.3	0.000463902	0.015891	-0.118789	0.900619	40.6	41	0.151	0.265	0.126	0.312	0.581	0.315	0.307	0.349	11	30	11	35	47	43	16	49	13	36	18	20	20	16	46	19	79082801	79082877	NA	NA	NA	NA	NA	NA	NA	NA	79082063	79083123
22312_MXE	ENSG00000105223	PLD3	phospholipase D family member 3 [Source:HGNC Symbol;Acc:HGNC:17158]	MXE	-0.115	0.39	0.47	6.01041e-08	1.72642e-05	-0.350557	0.451323	149.5	178.1	0.38	0.41	0.394	0.504	0.504	0.511	0.473	0.555	316	598	628	408	682	763	307	652	805	1026	879	239	507	609	904	557	NA	NA	NA	NA	40367700	40367879	40369907	40370028	NA	NA	40366915	40370237
2232_MXE	ENSG00000115825	PRKD3	protein kinase D3 [Source:HGNC Symbol;Acc:HGNC:9408]	MXE	-0.114	0.37	0.44	0.00238843	0.0449987	0.461082	0.130401	31.4	21	0.321	0.357	0.438	0.453	0.489	0.483	0.549	0.454	41	70	93	110	160	151	36	40	56	99	67	55	53	76	103	102	NA	NA	NA	NA	37260222	37260384	37267429	37267536	NA	NA	37259681	37269687
224120_SE	ENSG00000021300	PLEKHB1	pleckstrin homology domain containing B1 [Source:HGNC Symbol;Acc:HGNC:19079]	SE	0.111	0.37	0.3	2.54077e-06	0.000316854	0.225216	0.726538	381.7	304.7	0.39	0.349	0.36	0.372	0.258	0.181	0.223	0.245	549	625	689	549	743	784	256	357	188	354	638	276	655	542	789	1257	73655802	73655858	NA	NA	NA	NA	NA	NA	NA	NA	73653014	73660925
22461_MXE	ENSG00000089351	GRAMD1A	GRAM domain containing 1A [Source:HGNC Symbol;Acc:HGNC:29305]	MXE	-0.121	0.48	0.55	0.00187872	0.0390719	-0.126055	0.74018	61.8	63	0.558	0.44	0.429	0.532	0.586	0.619	0.618	0.626	67	117	107	25	70	67	41	84	93	165	89	17	28	27	48	25	NA	NA	NA	NA	35015584	35015967	35019190	35019318	NA	NA	35014387	35019533
224961_SE	ENSG00000007372	PAX6	paired box 6 [Source:HGNC Symbol;Acc:HGNC:8620]	SE	-0.101	0.23	0.3	0.00118438	0.0288225	0.0301327	0.962695	97.9	89	0.251	0.246	0.208	0.38	0.393	0.189	0.349	0.371	132	211	142	116	190	159	167	218	101	177	187	80	99	127	97	93	31801229	31801467	NA	NA	NA	NA	NA	NA	NA	NA	31800856	31801776
224962_SE	ENSG00000007372	PAX6	paired box 6 [Source:HGNC Symbol;Acc:HGNC:8620]	SE	-0.107	0.22	0.29	0.000461426	0.0158801	0.0301327	0.962695	97.9	89	0.241	0.231	0.196	0.374	0.38	0.179	0.334	0.381	195	303	205	116	190	159	253	322	147	258	303	80	99	127	97	93	31801229	31801655	NA	NA	NA	NA	NA	NA	NA	NA	31800856	31801776
22605_RI	ENSG00000177853	ZNF518A	zinc finger protein 518A [Source:HGNC Symbol;Acc:HGNC:29009]	RI	-0.128	0.21	0.29	0.00128707	0.0304747	-0.152665	0.683387	31.3	31.9	0.231	0.206	0.179	0.408	0.287	0.27	0.388	0.315	45	66	54	23	39	38	54	84	41	58	45	12	32	17	14	15	NA	NA	96155342	96156047	NA	NA	NA	NA	NA	NA	96155376	96156047
226980_SE	ENSG00000183570	PCBP3	poly(rC) binding protein 3 [Source:HGNC Symbol;Acc:HGNC:8651]	SE	0.16	0.46	0.36	0.000106462	0.00548004	0.194517	0.61526	62.9	51.3	0.503	0.444	0.436	0.367	0.365	0.279	0.275	0.221	44	62	56	24	43	40	21	27	21	37	38	20	26	30	54	74	45788297	45788377	NA	NA	NA	NA	NA	NA	NA	NA	45735429	45850095
228346_SE	ENSG00000196456	ZNF775	zinc finger protein 775 [Source:HGNC Symbol;Acc:HGNC:28501]	SE	0.143	0.28	0.19	1.61592e-08	5.60662e-06	0.473484	0.307605	69.8	46.5	0.341	0.265	0.24	0.202	0.12	0.106	0.105	0.162	58	80	64	84	166	152	23	20	21	20	31	68	110	133	128	120	150394465	150394498	NA	NA	NA	NA	NA	NA	NA	NA	150388501	150398630
228613_SE	ENSG00000166295	ANAPC16	anaphase promoting complex subunit 16 [Source:HGNC Symbol;Acc:HGNC:26976]	SE	-0.108	0.27	0.33	9.48123e-06	0.000900408	0.214198	0.628168	135	106.4	0.246	0.291	0.261	0.323	0.344	0.36	0.452	0.392	271	513	491	159	240	267	313	405	296	422	319	126	148	101	98	95	72220053	72220470	NA	NA	NA	NA	NA	NA	NA	NA	72216138	72224056
228614_SE	ENSG00000166295	ANAPC16	anaphase promoting complex subunit 16 [Source:HGNC Symbol;Acc:HGNC:26976]	SE	-0.107	0.48	0.54	0.00257596	0.0474948	0.214198	0.628168	135	106.4	0.477	0.486	0.472	0.509	0.641	0.565	0.573	0.637	209	395	392	44	80	84	265	335	257	356	265	49	36	38	51	29	72220053	72220470	NA	NA	NA	NA	NA	NA	NA	NA	72216072	72224056
228994_SE	ENSG00000183077	AFMID	arylformamidase [Source:HGNC Symbol;Acc:HGNC:20910]	SE	-0.166	0.17	0.27	0.000336856	0.0127146	-0.313908	0.363728	15.5	18	0.113	0.284	0.111	0.249	0.256	0.364	0.438	0.371	12	35	22	17	16	32	22	38	41	73	52	12	20	13	17	16	78205602	78206049	NA	NA	NA	NA	NA	NA	NA	NA	78202751	78207701
22910_MXE	ENSG00000254858	MPV17L2	MPV17 mitochondrial inner membrane protein like 2 [Source:HGNC Symbol;Acc:HGNC:28177]	MXE	0.117	0.28	0.21	0.00128686	0.0304747	-0.212118	0.788159	15.3	16.6	0.237	0.328	0.27	0.116	0.179	0.214	0.183	0.117	15	30	24	29	37	39	7	12	15	37	13	32	33	33	99	59	NA	NA	NA	NA	18193840	18194034	18194776	18194853	NA	NA	18193468	18195086
22920_A5SS	ENSG00000135502	SLC26A10	solute carrier family 26 member 10 [Source:HGNC Symbol;Acc:HGNC:14470]	A5SS	0.1	0.31	0.24	0.000631944	0.0193239	-0.362209	0.741466	13.4	15.7	0.357	0.26	0.303	0.127	0.173	0.208	0.237	0.289	61	67	74	38	66	59	44	75	28	35	47	105	124	37	39	40	NA	NA	NA	NA	NA	NA	NA	NA	57624448	57624793	NA	NA
229308_SE	ENSG00000148600	CDHR1	cadherin related family member 1 [Source:HGNC Symbol;Acc:HGNC:14550]	SE	0.278	0.59	0.42	0.00217149	0.0423526	0.373589	0.588234	551.9	394.2	0.556	0.636	0.576	0.385	0.313	0.286	0.172	0.4	5	14	19	2	4	7	20	10	4	5	16	16	11	5	12	12	84215884	84215983	NA	NA	NA	NA	NA	NA	NA	NA	84213348	84219621
229551_SE	ENSG00000269609	RPARP-AS1	RPARP antisense RNA 1 [Source:HGNC Symbol;Acc:HGNC:45238]	SE	0.317	0.62	0.42	1.14246e-06	0.000173313	0.0369391	0.962695	10.6	9.6	0.566	0.627	0.668	0.309	0.427	0.287	0.285	0.209	35	45	36	12	12	8	17	20	9	16	10	17	12	10	18	17	102452065	102452187	NA	NA	NA	NA	NA	NA	NA	NA	102450330	102456265
229712_SE	ENSG00000257621	PSMA3-AS1	PSMA3 antisense RNA 1 [Source:HGNC Symbol;Acc:HGNC:26445]	SE	-0.12	0.14	0.22	0.000484758	0.0162336	-0.280143	0.627652	29.8	33.1	0.165	0.139	0.127	0.198	0.256	0.187	0.327	0.352	12	23	22	21	49	52	25	34	16	24	44	35	34	24	17	28	58286639	58286827	NA	NA	NA	NA	NA	NA	NA	NA	58274010	58291707
22977_MXE	ENSG00000127527	EPS15L1	epidermal growth factor receptor pathway substrate 15 like 1 [Source:HGNC Symbol;Acc:HGNC:24634]	MXE	-0.131	0.65	0.73	0.00100831	0.0261154	-0.136007	0.627652	23.6	24.1	0.623	0.681	0.651	0.699	0.815	0.775	0.805	0.82	42	85	71	16	25	24	48	84	71	92	130	13	12	13	14	18	NA	NA	NA	NA	16361778	16361825	16377121	16377254	NA	NA	16355851	16385211
230221_SE	ENSG00000106733	NMRK1	nicotinamide riboside kinase 1 [Source:HGNC Symbol;Acc:HGNC:26057]	SE	-0.13	0.2	0.28	0.00208492	0.0414888	0.358507	0.632366	13.8	9.7	0.174	0.222	0.197	0.256	0.334	0.36	0.395	0.293	23	60	62	28	54	65	59	37	35	33	21	44	19	16	13	13	75078325	75078611	NA	NA	NA	NA	NA	NA	NA	NA	75077580	75083150
230687_SE	ENSG00000204852	TCTN1	tectonic family member 1 [Source:HGNC Symbol;Acc:HGNC:26113]	SE	-0.201	0.55	0.67	0.00155493	0.0346185	-0.0938504	0.775716	17	16.9	0.507	0.575	0.561	0.895	0.708	0.646	0.621	0.874	37	55	49	15	17	16	41	58	48	51	100	2	10	11	13	6	110644991	110645129	NA	NA	NA	NA	NA	NA	NA	NA	110640517	110647336
231380_SE	ENSG00000151062	CACNA2D4	calcium voltage-gated channel auxiliary subunit alpha2delta 4 [Source:HGNC Symbol;Acc:HGNC:20202]	SE	0.209	0.45	0.32	2.21975e-05	0.00170878	0.399687	0.643038	79.9	55.7	0.541	0.381	0.433	0.373	0.159	0.25	0.137	0.292	87	91	97	14	28	24	66	61	30	36	50	21	61	17	43	23	1874251	1874675	NA	NA	NA	NA	NA	NA	NA	NA	1860206	1875337
231382_SE	ENSG00000151062	CACNA2D4	calcium voltage-gated channel auxiliary subunit alpha2delta 4 [Source:HGNC Symbol;Acc:HGNC:20202]	SE	0.271	0.67	0.5	1.73097e-05	0.00140413	0.399687	0.643038	79.9	55.7	0.735	0.648	0.626	0.614	0.325	0.44	0.246	0.368	58	77	60	14	28	24	50	44	20	21	20	21	61	17	43	23	1874603	1874652	NA	NA	NA	NA	NA	NA	NA	NA	1860206	1875337
231385_SE	ENSG00000151062	CACNA2D4	calcium voltage-gated channel auxiliary subunit alpha2delta 4 [Source:HGNC Symbol;Acc:HGNC:20202]	SE	0.256	0.59	0.43	2.30922e-05	0.00176648	0.399687	0.643038	79.9	55.7	0.673	0.56	0.534	0.538	0.271	0.35	0.191	0.314	85	105	81	14	28	24	72	67	27	30	31	21	61	17	43	23	1874603	1874796	NA	NA	NA	NA	NA	NA	NA	NA	1860206	1875337
231388_SE	ENSG00000151062	CACNA2D4	calcium voltage-gated channel auxiliary subunit alpha2delta 4 [Source:HGNC Symbol;Acc:HGNC:20202]	SE	0.205	0.6	0.47	0.00270597	0.0488539	0.399687	0.643038	79.9	55.7	0.68	0.533	0.593	0.598	0.298	0.368	0.242	0.481	39	42	46	14	28	24	41	34	13	18	28	21	61	17	43	23	1874644	1874675	NA	NA	NA	NA	NA	NA	NA	NA	1860206	1875337
23193_RI	ENSG00000087088	BAX	BCL2 associated X, apoptosis regulator [Source:HGNC Symbol;Acc:HGNC:959]	RI	-0.21	0.4	0.54	0.000425395	0.0149661	-0.211751	0.688972	56.4	60.6	0.38	0.421	0.411	0.603	0.577	0.633	0.574	0.683	33	88	108	8	18	23	82	92	93	299	87	8	10	8	33	6	NA	NA	48960809	48961798	NA	NA	NA	NA	NA	NA	48960914	48961798
2320_MXE	ENSG00000006607	FARP2	FERM, ARH/RhoGEF and pleckstrin domain protein 2 [Source:HGNC Symbol;Acc:HGNC:16460]	MXE	0.167	0.47	0.36	0.000698103	0.0205935	0.00853553	0.982777	16.4	15	0.505	0.408	0.49	0.412	0.279	0.236	0.235	0.343	26	38	46	32	69	60	19	17	15	13	25	34	55	61	53	60	NA	NA	NA	NA	241404798	241404841	241407536	241407615	NA	NA	241403932	241411130
23208_MXE	ENSG00000161847	RAVER1	ribonucleoprotein, PTB binding 1 [Source:HGNC Symbol;Acc:HGNC:30296]	MXE	0.113	0.26	0.19	0.00212972	0.0418408	-0.196354	0.76643	15.6	16.8	0.324	0.227	0.216	0.135	0.155	0.101	0.158	0.166	19	37	25	34	108	78	4	9	10	45	25	22	42	76	206	108	NA	NA	NA	NA	10323144	10323274	10323374	10323542	NA	NA	10322739	10329111
233446_SE	ENSG00000050426	LETMD1	LETM1 domain containing 1 [Source:HGNC Symbol;Acc:HGNC:24241]	SE	-0.125	0.69	0.77	0.00145622	0.0331365	-0.0734349	0.840992	35.1	34.3	0.693	0.673	0.706	0.727	0.844	0.868	0.867	0.772	55	68	50	14	19	12	37	66	80	113	47	8	7	7	10	8	51053787	51053860	NA	NA	NA	NA	NA	NA	NA	NA	51049185	51055848
233581_SE	ENSG00000125835	SNRPB	small nuclear ribonucleoprotein polypeptides B and B1 [Source:HGNC Symbol;Acc:HGNC:11153]	SE	0.139	0.74	0.65	0.000104609	0.00541478	-0.194415	0.738968	210.8	224.2	0.797	0.689	0.72	0.543	0.66	0.606	0.512	0.66	133	161	190	27	58	59	122	163	135	388	246	82	67	70	295	101	2461914	2461939	NA	NA	NA	NA	NA	NA	NA	NA	2461793	2462761
2351_RI	ENSG00000236782	AL391650.1	novel protein	RI	-0.17	0.21	0.32	1.2172e-07	2.99005e-05	0.481306	0.612967	318.5	208.5	0.176	0.237	0.222	0.323	0.4	0.323	0.324	0.539	94	174	171	243	309	331	127	228	76	79	218	147	189	88	91	103	NA	NA	26171616	26171821	NA	NA	NA	NA	NA	NA	26171689	26171821
23514_A3SS	ENSG00000198755	RPL10A	ribosomal protein L10a [Source:HGNC Symbol;Acc:HGNC:10299]	A3SS	0.239	0.8	0.65	2.6905e-05	0.0019891	-0.252858	0.534586	1369.7	1499.4	0.729	0.86	0.821	0.575	0.805	0.538	0.504	0.401	61	108	99	22	17	21	32	85	30	68	20	23	20	25	65	29	NA	NA	NA	NA	NA	NA	NA	NA	35469432	35469529	NA	NA
235172_SE	ENSG00000058272	PPP1R12A	protein phosphatase 1 regulatory subunit 12A [Source:HGNC Symbol;Acc:HGNC:7618]	SE	-0.137	0.43	0.52	0.000833583	0.0231385	0.0514375	0.901692	36.2	32.3	0.44	0.449	0.414	0.495	0.562	0.665	0.558	0.577	68	108	106	34	52	59	45	62	101	135	111	18	19	20	42	32	79806165	79806318	NA	NA	NA	NA	NA	NA	NA	NA	79805768	79807330
235174_SE	ENSG00000058272	PPP1R12A	protein phosphatase 1 regulatory subunit 12A [Source:HGNC Symbol;Acc:HGNC:7618]	SE	-0.145	0.46	0.55	0.000173311	0.00783654	0.0514375	0.901692	36.2	32.3	0.473	0.479	0.435	0.54	0.59	0.691	0.615	0.601	88	138	131	34	52	59	61	79	129	194	139	18	19	20	42	32	79806165	79806352	NA	NA	NA	NA	NA	NA	NA	NA	79805768	79807330
23609_MXE	ENSG00000071564	TCF3	transcription factor 3 [Source:HGNC Symbol;Acc:HGNC:11633]	MXE	-0.109	0.34	0.41	0.0016956	0.0364757	-0.228551	0.624951	76.5	83.5	0.363	0.353	0.309	0.505	0.347	0.397	0.578	0.424	105	168	150	202	337	367	124	114	164	491	160	133	235	273	393	238	NA	NA	NA	NA	1612206	1612430	1615284	1615480	NA	NA	1611849	1615821
23610_MXE	ENSG00000071564	TCF3	transcription factor 3 [Source:HGNC Symbol;Acc:HGNC:11633]	MXE	-0.107	0.29	0.36	0.00107296	0.0272282	-0.228551	0.624951	76.5	83.5	0.317	0.301	0.257	0.431	0.309	0.346	0.544	0.362	105	168	150	250	432	478	124	114	164	491	160	181	282	342	454	312	NA	NA	NA	NA	1612206	1612433	1615284	1615480	NA	NA	1611849	1615821
23611_MXE	ENSG00000071564	TCF3	transcription factor 3 [Source:HGNC Symbol;Acc:HGNC:11633]	MXE	-0.107	0.38	0.44	0.00245156	0.0459658	-0.228551	0.624951	76.5	83.5	0.4	0.394	0.34	0.533	0.385	0.429	0.619	0.458	105	168	150	186	305	343	124	114	164	491	160	128	215	257	357	223	NA	NA	NA	NA	1612206	1612455	1615284	1615480	NA	NA	1611849	1615821
23613_MXE	ENSG00000071564	TCF3	transcription factor 3 [Source:HGNC Symbol;Acc:HGNC:11633]	MXE	-0.108	0.39	0.46	0.00243041	0.045667	-0.228551	0.624951	76.5	83.5	0.413	0.406	0.353	0.547	0.398	0.443	0.632	0.471	105	168	150	186	306	343	124	114	164	491	160	128	215	257	357	224	NA	NA	NA	NA	1612206	1612475	1615284	1615480	NA	NA	1611849	1615821
23617_MXE	ENSG00000071564	TCF3	transcription factor 3 [Source:HGNC Symbol;Acc:HGNC:11633]	MXE	-0.12	0.59	0.66	0.00010296	0.00536641	-0.228551	0.624951	76.5	83.5	0.64	0.581	0.546	0.717	0.648	0.676	0.846	0.66	105	168	150	64	131	135	124	114	164	491	160	53	67	85	97	89	NA	NA	NA	NA	1612213	1612433	1615284	1615480	NA	NA	1611849	1615821
2364_MXE	ENSG00000182149	IST1	IST1 factor associated with ESCRT-III [Source:HGNC Symbol;Acc:HGNC:28977]	MXE	0.113	0.42	0.35	8.27304e-08	2.13171e-05	-0.128998	0.594928	80.7	81.9	0.386	0.417	0.45	0.337	0.33	0.293	0.277	0.286	176	308	315	274	421	377	126	197	185	229	198	243	391	436	584	484	NA	NA	NA	NA	71917046	71917134	71920738	71920822	NA	NA	71916642	71921400
236852_SE	ENSG00000183495	EP400	E1A binding protein p400 [Source:HGNC Symbol;Acc:HGNC:11958]	SE	-0.194	0.18	0.3	0.00054425	0.0175028	-0.0204376	0.971129	32.4	30.6	0.189	0.167	0.176	0.349	0.3	0.347	0.579	0.282	12	26	22	15	38	30	11	22	20	33	39	6	15	11	7	29	132021081	132021321	NA	NA	NA	NA	NA	NA	NA	NA	132020218	132023941
237275_SE	ENSG00000102897	LYRM1	LYR motif containing 1 [Source:HGNC Symbol;Acc:HGNC:25074]	SE	-0.19	0.49	0.61	0.00198223	0.0401755	-0.0430027	0.958343	62.8	58.7	0.506	0.457	0.5	0.621	0.575	0.828	0.766	0.598	85	111	137	17	27	28	120	86	94	80	131	15	13	4	5	18	20915543	20915928	NA	NA	NA	NA	NA	NA	NA	NA	20900535	20920674
237277_SE	ENSG00000102897	LYRM1	LYR motif containing 1 [Source:HGNC Symbol;Acc:HGNC:25074]	SE	-0.193	0.47	0.59	0.00214529	0.0420455	-0.0430027	0.958343	62.8	58.7	0.486	0.438	0.481	0.602	0.556	0.816	0.754	0.579	85	111	137	17	27	28	120	86	94	81	131	15	13	4	5	18	20915543	20915967	NA	NA	NA	NA	NA	NA	NA	NA	20900535	20920674
237280_SE	ENSG00000102897	LYRM1	LYR motif containing 1 [Source:HGNC Symbol;Acc:HGNC:25074]	SE	-0.187	0.49	0.61	0.00218934	0.0424077	-0.0430027	0.958343	62.8	58.7	0.511	0.459	0.504	0.623	0.577	0.826	0.767	0.6	86	111	138	17	27	28	120	86	92	80	131	15	13	4	5	18	20915547	20915928	NA	NA	NA	NA	NA	NA	NA	NA	20900535	20920674
237281_SE	ENSG00000102897	LYRM1	LYR motif containing 1 [Source:HGNC Symbol;Acc:HGNC:25074]	SE	-0.191	0.47	0.59	0.00236389	0.0447078	-0.0430027	0.958343	62.8	58.7	0.491	0.44	0.485	0.604	0.558	0.814	0.756	0.581	86	111	138	17	27	28	120	86	92	81	131	15	13	4	5	18	20915547	20915967	NA	NA	NA	NA	NA	NA	NA	NA	20900535	20920674
23734_A5SS	ENSG00000179387	ELMOD2	ELMO domain containing 2 [Source:HGNC Symbol;Acc:HGNC:28111]	A5SS	0.248	0.73	0.57	0.00130057	0.0307114	0.0297727	0.954617	55	49.5	0.675	0.847	0.654	0.462	0.497	0.463	0.493	0.47	61	81	74	6	3	8	21	29	38	38	39	5	6	9	8	9	NA	NA	NA	NA	NA	NA	NA	NA	140524167	140524660	NA	NA
23738_A5SS	ENSG00000179387	ELMOD2	ELMO domain containing 2 [Source:HGNC Symbol;Acc:HGNC:28111]	A5SS	0.253	0.72	0.56	0.00124987	0.0299575	0.0297727	0.954617	55	49.5	0.663	0.841	0.642	0.449	0.484	0.45	0.479	0.45	61	82	74	6	3	8	21	29	38	38	38	5	6	9	8	9	NA	NA	NA	NA	NA	NA	NA	NA	140524217	140524687	NA	NA
23774_A5SS	ENSG00000122566	HNRNPA2B1	heterogeneous nuclear ribonucleoprotein A2/B1 [Source:HGNC Symbol;Acc:HGNC:5033]	A5SS	-0.188	0.37	0.49	5.85441e-10	3.41927e-07	-0.202447	0.63338	290.9	307.6	0.366	0.36	0.386	0.658	0.534	0.494	0.589	0.52	237	379	325	139	228	175	518	428	260	344	247	91	126	90	81	77	NA	NA	NA	NA	NA	NA	NA	NA	26192300	26192528	NA	NA
237942_SE	ENSG00000120699	EXOSC8	exosome component 8 [Source:HGNC Symbol;Acc:HGNC:17035]	SE	-0.157	0.71	0.81	0.00222563	0.0428532	-0.488829	0.298087	33	42.2	0.582	0.774	0.776	0.887	0.878	0.879	0.861	0.832	27	61	67	12	11	12	89	58	47	80	56	7	5	4	8	7	37002248	37002309	NA	NA	NA	NA	NA	NA	NA	NA	37000822	37002551
23796_MXE	ENSG00000101150	TPD52L2	TPD52 like 2 [Source:HGNC Symbol;Acc:HGNC:12007]	MXE	-0.15	0.48	0.57	0.00223043	0.0428986	-0.339175	0.376921	72.3	84.2	0.465	0.423	0.551	0.599	0.578	0.681	0.788	0.501	44	68	96	42	77	65	72	94	90	224	57	40	57	35	50	47	NA	NA	NA	NA	63882749	63882820	63887563	63887605	NA	NA	63873816	63889238
2390_A3SS	ENSG00000204231	RXRB	retinoid X receptor beta [Source:HGNC Symbol;Acc:HGNC:10478]	A3SS	0.103	0.49	0.42	0.00212424	0.0418387	0.144511	0.626421	71.6	60.1	0.491	0.485	0.486	0.433	0.381	0.36	0.359	0.387	53	96	90	49	91	85	30	62	48	56	56	35	90	76	89	79	NA	NA	NA	NA	NA	NA	NA	NA	33195362	33195466	NA	NA
241666_SE	ENSG00000119688	ABCD4	ATP binding cassette subfamily D member 4 [Source:HGNC Symbol;Acc:HGNC:68]	SE	-0.231	0.48	0.62	0.000249902	0.0103027	-0.0388463	0.939509	33.4	31.7	0.521	0.401	0.52	0.601	0.585	0.889	0.612	0.87	101	116	144	23	43	33	85	125	129	140	135	14	22	4	22	5	74289818	74290118	NA	NA	NA	NA	NA	NA	NA	NA	74289519	74290452
241671_SE	ENSG00000119688	ABCD4	ATP binding cassette subfamily D member 4 [Source:HGNC Symbol;Acc:HGNC:68]	SE	-0.194	0.56	0.68	0.000353584	0.0131536	-0.0388463	0.939509	33.4	31.7	0.559	0.505	0.615	0.666	0.638	0.876	0.69	0.9	75	113	136	23	43	33	72	100	73	126	116	14	22	4	22	5	74290026	74290182	NA	NA	NA	NA	NA	NA	NA	NA	74289519	74290499
241672_SE	ENSG00000119688	ABCD4	ATP binding cassette subfamily D member 4 [Source:HGNC Symbol;Acc:HGNC:68]	SE	-0.191	0.56	0.68	0.000457833	0.0158067	-0.0388463	0.939509	33.4	31.7	0.558	0.506	0.61	0.66	0.632	0.872	0.683	0.9	76	115	135	23	43	33	71	99	71	124	118	14	22	4	22	5	74290026	74290186	NA	NA	NA	NA	NA	NA	NA	NA	74289519	74290499
241673_SE	ENSG00000119688	ABCD4	ATP binding cassette subfamily D member 4 [Source:HGNC Symbol;Acc:HGNC:68]	SE	-0.204	0.53	0.65	0.000481849	0.0162217	-0.0388463	0.939509	33.4	31.7	0.523	0.473	0.583	0.636	0.608	0.858	0.66	0.888	73	112	134	23	43	33	71	99	70	124	115	14	22	4	22	5	74290026	74290214	NA	NA	NA	NA	NA	NA	NA	NA	74289519	74290499
241675_SE	ENSG00000119688	ABCD4	ATP binding cassette subfamily D member 4 [Source:HGNC Symbol;Acc:HGNC:68]	SE	-0.156	0.38	0.48	6.8303e-05	0.00403598	-0.0388463	0.939509	33.4	31.7	0.353	0.402	0.389	0.483	0.59	0.468	0.594	0.553	48	102	107	44	76	84	69	92	74	123	104	37	32	42	42	42	74293149	74293248	NA	NA	NA	NA	NA	NA	NA	NA	74292869	74295198
241683_SE	ENSG00000119688	ABCD4	ATP binding cassette subfamily D member 4 [Source:HGNC Symbol;Acc:HGNC:68]	SE	-0.16	0.39	0.49	4.25323e-05	0.00284439	-0.0388463	0.939509	33.4	31.7	0.364	0.42	0.4	0.501	0.604	0.487	0.607	0.574	48	105	107	44	76	84	71	93	76	124	108	37	32	42	42	42	74293158	74293248	NA	NA	NA	NA	NA	NA	NA	NA	74292869	74295198
242211_SE	ENSG00000165948	IFI27L1	interferon alpha inducible protein 27 like 1 [Source:HGNC Symbol;Acc:HGNC:19754]	SE	0.239	0.42	0.28	8.73047e-05	0.00479533	0.0700984	0.953442	36.1	31.4	0.338	0.472	0.464	0.312	0.195	0.102	0.175	0.145	12	21	28	8	8	11	12	10	5	5	8	9	14	15	8	16	94101867	94102059	NA	NA	NA	NA	NA	NA	NA	NA	94100771	94102641
242217_SE	ENSG00000165948	IFI27L1	interferon alpha inducible protein 27 like 1 [Source:HGNC Symbol;Acc:HGNC:19754]	SE	0.216	0.42	0.29	0.000489688	0.0163274	0.0700984	0.953442	36.1	31.4	0.338	0.468	0.467	0.331	0.192	0.11	0.27	0.14	11	19	26	8	8	11	12	9	5	8	7	9	14	15	8	16	94101891	94102059	NA	NA	NA	NA	NA	NA	NA	NA	94100771	94102641
242220_SE	ENSG00000165948	IFI27L1	interferon alpha inducible protein 27 like 1 [Source:HGNC Symbol;Acc:HGNC:19754]	SE	0.23	0.43	0.28	0.000234235	0.00983031	0.0700984	0.953442	36.1	31.4	0.34	0.471	0.47	0.333	0.194	0.111	0.19	0.158	11	19	26	8	8	11	12	9	5	5	8	9	14	15	8	16	94101894	94102059	NA	NA	NA	NA	NA	NA	NA	NA	94100771	94102641
24319_SE	ENSG00000275052	PPP4R3B	protein phosphatase 4 regulatory subunit 3B [Source:HGNC Symbol;Acc:HGNC:29267]	SE	-0.108	0.16	0.23	5.75382e-06	0.000600092	-0.0676164	0.863932	71.7	69.7	0.119	0.166	0.195	0.185	0.28	0.248	0.275	0.351	33	59	74	124	150	155	34	81	95	86	183	76	106	146	115	172	55578246	55578342	NA	NA	NA	NA	NA	NA	NA	NA	55577356	55579781
243449_SE	ENSG00000269713	NBPF9	NBPF member 9 [Source:HGNC Symbol;Acc:HGNC:31991]	SE	0.215	0.45	0.31	0.000568303	0.0180227	0.113179	0.74438	14.5	12.5	0.382	0.42	0.544	0.288	0.228	0.118	0.258	0.278	16	25	24	9	12	7	7	17	10	12	20	6	20	26	12	18	149100740	149100926	NA	NA	NA	NA	NA	NA	NA	NA	149098706	149101379
24399_RI	ENSG00000168936	TMEM129	transmembrane protein 129 [Source:HGNC Symbol;Acc:HGNC:25137]	RI	0.175	0.6	0.49	8.4023e-05	0.0046868	0.126765	0.763831	67.8	57.6	0.623	0.578	0.584	0.511	0.466	0.384	0.381	0.356	55	86	96	18	34	37	29	42	38	50	52	15	26	33	44	51	NA	NA	1720914	1721331	NA	NA	NA	NA	NA	NA	1720945	1721331
244466_SE	ENSG00000140416	TPM1	tropomyosin 1 [Source:HGNC Symbol;Acc:HGNC:12010]	SE	-0.234	0.29	0.44	9.23946e-07	0.000149897	-0.420587	0.556058	30.4	38.1	0.307	0.275	0.288	0.429	0.51	0.638	0.593	0.452	70	102	90	27	46	38	123	140	72	264	135	28	23	7	31	28	63063662	63064142	NA	NA	NA	NA	NA	NA	NA	NA	63062645	63066091
245099_SE	ENSG00000140400	MAN2C1	mannosidase alpha class 2C member 1 [Source:HGNC Symbol;Acc:HGNC:6827]	SE	-0.113	0.72	0.79	0.000115814	0.00578128	-0.0755031	0.943522	47	45.8	0.723	0.688	0.757	0.851	0.849	0.849	0.825	0.805	175	296	209	21	42	21	182	324	162	301	198	10	18	9	20	15	75363998	75364215	NA	NA	NA	NA	NA	NA	NA	NA	75362748	75364665
245101_SE	ENSG00000140400	MAN2C1	mannosidase alpha class 2C member 1 [Source:HGNC Symbol;Acc:HGNC:6827]	SE	-0.105	0.71	0.78	0.001156	0.0283482	-0.0755031	0.943522	47	45.8	0.711	0.667	0.758	0.836	0.825	0.858	0.78	0.787	114	185	145	21	42	21	112	187	120	156	122	10	18	9	20	15	75364069	75364188	NA	NA	NA	NA	NA	NA	NA	NA	75362748	75364608
246046_SE	ENSG00000146963	LUC7L2	LUC7 like 2, pre-mRNA splicing factor [Source:HGNC Symbol;Acc:HGNC:21608]	SE	0.207	0.82	0.69	0.0018326	0.038363	-0.122322	0.744899	27.1	27.3	0.896	0.775	0.794	0.52	0.635	0.709	0.635	0.572	32	51	50	2	8	7	10	29	18	29	42	5	9	4	9	17	139363175	139363259	NA	NA	NA	NA	NA	NA	NA	NA	139360322	139374555
246312_SE	ENSG00000007541	PIGQ	phosphatidylinositol glycan anchor biosynthesis class Q [Source:HGNC Symbol;Acc:HGNC:14135]	SE	-0.158	0.18	0.28	2.10245e-05	0.00164089	-0.201859	0.572224	23.2	24.8	0.166	0.18	0.197	0.23	0.469	0.289	0.373	0.333	31	45	51	41	54	55	35	87	60	106	119	31	26	39	47	63	582033	582309	NA	NA	NA	NA	NA	NA	NA	NA	580972	582893
24641_RI	ENSG00000075826	SEC31B	SEC31 homolog B, COPII coat complex component [Source:HGNC Symbol;Acc:HGNC:23197]	RI	-0.208	0.21	0.34	0.000105827	0.00546168	-0.33588	0.706057	6.8	7.8	0.197	0.229	0.204	0.414	0.373	0.343	0.613	0.346	17	41	24	17	34	23	69	75	34	71	41	24	31	16	11	19	NA	NA	100489296	100489761	NA	NA	NA	NA	NA	NA	100489398	100489761
247312_SE	ENSG00000248124	RRN3P1	RRN3 homolog, RNA polymerase I transcription factor pseudogene 1 [Source:HGNC Symbol;Acc:HGNC:30548]	SE	-0.255	0.18	0.34	0.000579086	0.018277	-0.030304	0.972571	13.4	12.4	0.161	0.19	0.187	0.267	0.723	0.339	0.327	0.517	28	37	49	26	28	38	45	44	23	30	24	22	3	8	11	4	21819024	21819481	NA	NA	NA	NA	NA	NA	NA	NA	21818761	21820410
247313_SE	ENSG00000248124	RRN3P1	RRN3 homolog, RNA polymerase I transcription factor pseudogene 1 [Source:HGNC Symbol;Acc:HGNC:30548]	SE	-0.282	0.26	0.44	0.000253526	0.010391	-0.030304	0.972571	13.4	12.4	0.244	0.284	0.267	0.368	0.808	0.479	0.433	0.647	40	53	66	26	28	38	61	60	35	40	35	22	3	8	11	4	21819108	21819481	NA	NA	NA	NA	NA	NA	NA	NA	21818761	21820410
249860_SE	ENSG00000223959	AFG3L1P	AFG3 like matrix AAA peptidase subunit 1, pseudogene [Source:HGNC Symbol;Acc:HGNC:314]	SE	-0.217	0.27	0.4	0.00228485	0.0435862	0.154904	0.769328	14.8	12.2	0.187	0.318	0.293	0.567	0.403	0.362	0.6	0.485	20	38	38	17	16	18	60	31	26	23	24	9	9	9	3	5	89978472	89978878	NA	NA	NA	NA	NA	NA	NA	NA	89977802	89980336
25_A3SS	ENSG00000205581	HMGN1	high mobility group nucleosome binding domain 1 [Source:HGNC Symbol;Acc:HGNC:4984]	A3SS	-0.121	0.66	0.74	5.04594e-10	3.10219e-07	0.265076	0.809448	629.3	478.9	0.657	0.714	0.621	0.765	0.817	0.746	0.815	0.784	6342	8821	6450	229	244	272	8453	7901	2259	4080	7518	179	122	53	64	143	NA	NA	NA	NA	NA	NA	NA	NA	39345829	39347292	NA	NA
250135_SE	ENSG00000108509	CAMTA2	calmodulin binding transcription activator 2 [Source:HGNC Symbol;Acc:HGNC:18807]	SE	-0.16	0.13	0.23	7.26629e-07	0.000126056	-0.181866	0.721363	27.5	29.1	0.128	0.116	0.144	0.336	0.217	0.271	0.333	0.291	26	38	37	30	49	37	30	64	33	80	39	10	39	15	27	16	4986953	4987441	NA	NA	NA	NA	NA	NA	NA	NA	4986286	4987675
250246_SE	ENSG00000166797	CIAO2A	cytosolic iron-sulfur assembly component 2A [Source:HGNC Symbol;Acc:HGNC:26235]	SE	0.106	0.42	0.35	0.00103645	0.0266005	-0.283548	0.683908	73.3	81.5	0.393	0.471	0.394	0.385	0.304	0.335	0.241	0.304	73	117	121	66	77	109	140	97	79	83	68	131	130	92	153	91	64081101	64081171	NA	NA	NA	NA	NA	NA	NA	NA	64075537	64088851
250984_SE	ENSG00000173812	EIF1	eukaryotic translation initiation factor 1 [Source:HGNC Symbol;Acc:HGNC:3249]	SE	0.102	0.78	0.72	0.000937335	0.0249597	-0.00889619	0.985548	566.9	527.5	0.798	0.813	0.739	0.687	0.581	0.65	0.805	0.683	413	710	667	36	56	81	384	443	491	671	426	60	110	91	56	68	41689748	41689937	NA	NA	NA	NA	NA	NA	NA	NA	41689069	41690620
25204_SE	ENSG00000188732	FAM221A	family with sequence similarity 221 member A [Source:HGNC Symbol;Acc:HGNC:27977]	SE	-0.166	0.39	0.49	0.000179195	0.00805068	0.0706006	0.913265	10.5	9.2	0.388	0.406	0.365	0.444	0.534	0.593	0.549	0.642	49	103	78	37	72	65	45	72	64	79	75	27	30	21	31	20	23698191	23698299	NA	NA	NA	NA	NA	NA	NA	NA	23691596	23700868
252283_SE	ENSG00000108788	MLX	MAX dimerization protein MLX [Source:HGNC Symbol;Acc:HGNC:11645]	SE	-0.176	0.49	0.6	0.000705854	0.0207685	-0.206672	0.545248	27.5	29.5	0.407	0.552	0.51	0.605	0.671	0.752	0.672	0.627	38	75	67	31	34	36	41	62	76	88	90	15	17	14	24	30	42568481	42568559	NA	NA	NA	NA	NA	NA	NA	NA	42567655	42568943
2523_MXE	ENSG00000184465	WDR27	WD repeat domain 27 [Source:HGNC Symbol;Acc:HGNC:21248]	MXE	-0.185	0.17	0.28	9.00999e-09	3.39502e-06	0.336034	0.580131	17	12.3	0.183	0.158	0.165	0.242	0.287	0.411	0.465	0.362	58	76	49	137	215	131	88	72	75	113	77	146	95	57	69	72	NA	NA	NA	NA	169662303	169662424	169663562	169663878	NA	NA	169660766	169664286
25282_MXE	ENSG00000007062	PROM1	prominin 1 [Source:HGNC Symbol;Acc:HGNC:9454]	MXE	0.189	0.79	0.67	8.14334e-07	0.000137196	0.544288	0.285066	318.3	202.4	0.776	0.817	0.776	0.628	0.627	0.427	0.62	0.701	124	165	154	54	56	67	66	79	42	68	141	59	71	85	63	91	NA	NA	NA	NA	15979394	15979875	15979880	15980165	NA	NA	15971082	15980537
25283_MXE	ENSG00000007062	PROM1	prominin 1 [Source:HGNC Symbol;Acc:HGNC:9454]	MXE	0.21	0.7	0.57	1.29934e-06	0.000191044	0.544288	0.285066	318.3	202.4	0.692	0.737	0.684	0.511	0.518	0.328	0.512	0.603	108	140	129	54	56	67	55	68	37	59	123	59	71	85	63	91	NA	NA	NA	NA	15979394	15979875	15979880	15980298	NA	NA	15971082	15980537
252838_SE	ENSG00000078018	MAP2	microtubule associated protein 2 [Source:HGNC Symbol;Acc:HGNC:6839]	SE	-0.162	0.56	0.66	0.000776005	0.0221295	0.999763	0.111314	438.2	205.5	0.526	0.586	0.572	0.748	0.709	0.653	0.844	0.665	261	270	262	42	34	35	50	123	74	152	301	3	9	7	5	27	209696916	209697372	NA	NA	NA	NA	NA	NA	NA	NA	209696748	209700338
252839_SE	ENSG00000078018	MAP2	microtubule associated protein 2 [Source:HGNC Symbol;Acc:HGNC:6839]	SE	-0.105	0.72	0.79	0.00277358	0.0496397	0.999763	0.111314	438.2	205.5	0.678	0.741	0.745	0.851	0.838	0.768	0.9	0.775	206	227	239	42	34	35	40	109	54	105	217	3	9	7	5	27	209696919	209697051	NA	NA	NA	NA	NA	NA	NA	NA	209696748	209700338
25284_MXE	ENSG00000007062	PROM1	prominin 1 [Source:HGNC Symbol;Acc:HGNC:9454]	MXE	0.209	0.7	0.57	9.54902e-07	0.000152103	0.544288	0.285066	318.3	202.4	0.69	0.739	0.682	0.51	0.517	0.333	0.511	0.601	108	142	129	54	56	67	55	68	38	59	123	59	71	85	63	91	NA	NA	NA	NA	15979394	15979875	15979880	15980301	NA	NA	15971082	15980537
25289_MXE	ENSG00000007062	PROM1	prominin 1 [Source:HGNC Symbol;Acc:HGNC:9454]	MXE	0.226	0.52	0.38	5.47137e-05	0.00344844	0.544288	0.285066	318.3	202.4	0.461	0.563	0.528	0.35	0.309	0.145	0.292	0.363	16	25	26	54	56	67	11	11	5	9	18	59	71	85	63	91	NA	NA	NA	NA	15979394	15979875	15980063	15980165	NA	NA	15971082	15980537
25402_MXE	ENSG00000130066	SAT1	spermidine/spermine N1-acetyltransferase 1 [Source:HGNC Symbol;Acc:HGNC:10540]	MXE	-0.112	0.62	0.69	0.00111899	0.0277712	-0.407111	0.376102	360.7	438.8	0.569	0.613	0.679	0.548	0.698	0.804	0.816	0.797	525	929	995	386	569	457	1052	1429	1387	1330	1118	842	600	329	291	277	NA	NA	NA	NA	23783767	23783883	23784293	23784403	NA	NA	23783709	23785429
2550_SE	ENSG00000283103	AC010642.2	novel transcript, antisense to ERVK3-1	SE	0.227	0.64	0.49	6.67391e-05	0.00398422	-0.107876	0.911653	9	8.9	0.646	0.617	0.643	0.662	0.331	0.379	0.266	0.405	113	145	152	33	48	45	188	94	78	45	83	51	101	68	66	65	58325274	58325361	NA	NA	NA	NA	NA	NA	NA	NA	58315036	58326859
25524_MXE	ENSG00000046651	OFD1	OFD1 centriole and centriolar satellite protein [Source:HGNC Symbol;Acc:HGNC:2567]	MXE	0.11	0.69	0.62	2.00043e-05	0.00157177	-0.146134	0.811015	81.2	82.7	0.692	0.688	0.679	0.612	0.58	0.567	0.594	0.527	102	179	135	135	241	190	106	127	81	131	92	200	274	184	266	246	NA	NA	NA	NA	13760114	13760207	13760248	13760720	NA	NA	13758448	13761211
25525_MXE	ENSG00000046651	OFD1	OFD1 centriole and centriolar satellite protein [Source:HGNC Symbol;Acc:HGNC:2567]	MXE	0.12	0.54	0.47	1.5537e-05	0.00129634	-0.146134	0.811015	81.2	82.7	0.546	0.541	0.533	0.457	0.421	0.412	0.439	0.373	102	179	135	135	241	188	106	127	81	131	92	200	277	184	266	246	NA	NA	NA	NA	13760114	13760207	13760514	13760720	NA	NA	13758448	13761211
25673_RI	ENSG00000147813	NAPRT	nicotinate phosphoribosyltransferase [Source:HGNC Symbol;Acc:HGNC:30450]	RI	0.365	0.63	0.4	9.90206e-06	0.000926433	-2.67521	0.0224065	5.5	33.6	0.701	0.593	0.593	0.656	0.209	0.111	0.148	0.196	18	14	14	4	5	5	11	34	13	31	29	3	67	54	93	62	NA	NA	143576942	143577358	NA	NA	NA	NA	NA	NA	143577177	143577358
2569_RI	ENSG00000167799	NUDT8	nudix hydrolase 8 [Source:HGNC Symbol;Acc:HGNC:8055]	RI	0.223	0.57	0.43	0.0024619	0.0461103	-0.350584	0.738968	8.1	9.6	0.652	0.58	0.48	0.466	0.28	0.285	0.2	0.509	29	45	38	9	19	24	9	18	13	9	41	6	27	19	21	23	NA	NA	67627937	67628400	NA	NA	NA	NA	NA	NA	67628251	67628400
25863_A5SS	ENSG00000129244	ATP1B2	ATPase Na+/K+ transporting subunit beta 2 [Source:HGNC Symbol;Acc:HGNC:805]	A5SS	-0.218	0.5	0.64	5.35912e-10	3.18305e-07	0.00511627	0.994803	501.5	465.3	0.525	0.514	0.459	0.781	0.765	0.71	0.634	0.697	91	152	142	35	61	71	235	291	115	163	303	28	38	20	40	56	NA	NA	NA	NA	NA	NA	NA	NA	7654456	7654818	NA	NA
25889_RI	ENSG00000137154	RPS6	ribosomal protein S6 [Source:HGNC Symbol;Acc:HGNC:10429]	RI	-0.155	0.55	0.65	1.95494e-06	0.000256707	-0.485963	0.207888	1224.6	1577.7	0.542	0.534	0.585	0.648	0.751	0.691	0.67	0.784	168	261	248	58	93	72	256	303	257	407	240	57	41	47	82	27	NA	NA	19379486	19379875	NA	NA	NA	NA	NA	NA	19379618	19379875
25972_MXE	ENSG00000107077	KDM4C	lysine demethylase 4C [Source:HGNC Symbol;Acc:HGNC:17071]	MXE	0.122	0.71	0.63	0.00151422	0.0340584	-0.0626331	0.888431	35.2	34.2	0.762	0.676	0.681	0.659	0.547	0.58	0.517	0.619	159	192	217	20	37	41	120	123	120	165	222	25	41	35	62	55	NA	NA	NA	NA	6805598	6806073	6814630	6814762	NA	NA	6793132	6849700
26631_A5SS	ENSG00000171307	ZDHHC16	zinc finger DHHC-type containing 16 [Source:HGNC Symbol;Acc:HGNC:20714]	A5SS	0.131	0.54	0.46	0.00192676	0.0395777	-0.290201	0.314873	33.4	37.9	0.52	0.561	0.55	0.404	0.498	0.327	0.42	0.416	71	113	115	23	31	33	58	82	54	126	138	30	29	39	61	68	NA	NA	NA	NA	NA	NA	NA	NA	97453507	97453846	NA	NA
2668_MXE	ENSG00000147050	KDM6A	lysine demethylase 6A [Source:HGNC Symbol;Acc:HGNC:12637]	MXE	0.14	0.69	0.61	0.00125157	0.0299575	0.0764792	0.795173	69.2	60.7	0.697	0.708	0.678	0.676	0.558	0.616	0.417	0.505	74	139	109	23	41	37	35	60	47	65	67	12	34	21	65	47	NA	NA	NA	NA	44961283	44961392	44974665	44974715	NA	NA	44873987	45011019
2668_SE	ENSG00000188785	ZNF548	zinc finger protein 548 [Source:HGNC Symbol;Acc:HGNC:26561]	SE	-0.189	0.18	0.3	0.000675961	0.0201255	-0.108418	0.75224	20.9	20.8	0.206	0.23	0.113	0.356	0.359	0.256	0.332	0.556	17	29	13	25	37	39	16	28	19	34	23	11	19	21	26	7	57392787	57392948	NA	NA	NA	NA	NA	NA	NA	NA	57390114	57394223
2669_MXE	ENSG00000147050	KDM6A	lysine demethylase 6A [Source:HGNC Symbol;Acc:HGNC:12637]	MXE	0.119	0.47	0.39	7.57846e-05	0.00434652	0.0764792	0.795173	69.2	60.7	0.416	0.51	0.477	0.366	0.374	0.383	0.315	0.306	70	136	107	104	138	124	35	60	47	64	67	64	106	80	147	161	NA	NA	NA	NA	44961283	44961392	45020609	45020730	NA	NA	44873987	45034985
2675_A3SS	ENSG00000205084	TMEM231	transmembrane protein 231 [Source:HGNC Symbol;Acc:HGNC:37234]	A3SS	0.233	0.46	0.32	0.000745091	0.021554	0.011295	0.983168	22.1	20.3	0.641	0.338	0.403	0.19	0.272	0.219	0.262	0.195	44	40	47	11	35	31	10	31	22	27	32	19	37	35	34	59	NA	NA	NA	NA	NA	NA	NA	NA	75545825	75546077	NA	NA
27114_MXE	ENSG00000135446	CDK4	cyclin dependent kinase 4 [Source:HGNC Symbol;Acc:HGNC:1773]	MXE	0.103	0.68	0.62	9.14529e-05	0.00493044	-0.392279	0.390254	79.7	97.3	0.69	0.694	0.662	0.593	0.627	0.584	0.561	0.532	102	178	197	84	144	185	92	176	163	249	101	116	192	213	357	163	NA	NA	NA	NA	57750937	57751374	57751499	57751692	NA	NA	57750765	57752447
27117_MXE	ENSG00000135446	CDK4	cyclin dependent kinase 4 [Source:HGNC Symbol;Acc:HGNC:1773]	MXE	0.113	0.52	0.45	6.16096e-05	0.0037613	-0.392279	0.390254	79.7	97.3	0.535	0.538	0.5	0.427	0.459	0.42	0.391	0.362	102	178	197	81	140	180	92	176	163	249	101	113	190	206	355	163	NA	NA	NA	NA	57751206	57751374	57751499	57751692	NA	NA	57750765	57752447
27132_A5SS	ENSG00000167612	ANKRD33	ankyrin repeat domain 33 [Source:HGNC Symbol;Acc:HGNC:13788]	A5SS	-0.25	0.24	0.4	0.00140267	0.0324234	0.353536	0.81461	40.6	29.2	0.293	0.285	0.139	0.344	0.584	0.302	0.722	0.493	23	35	16	24	38	43	17	26	3	12	36	14	8	3	2	16	NA	NA	NA	NA	NA	NA	NA	NA	51889153	51889612	NA	NA
2722_RI	ENSG00000163945	UVSSA	UV stimulated scaffold protein A [Source:HGNC Symbol;Acc:HGNC:29304]	RI	-0.108	0.12	0.19	1.07935e-05	0.000984247	-0.0590115	0.948189	17.1	16.5	0.126	0.118	0.111	0.174	0.175	0.221	0.277	0.284	47	96	102	16	35	40	86	174	110	314	138	20	40	19	40	17	NA	NA	1383765	1388049	NA	NA	NA	NA	NA	NA	1383940	1388049
27430_SE	ENSG00000131174	COX7B	cytochrome c oxidase subunit 7B [Source:HGNC Symbol;Acc:HGNC:2291]	SE	0.282	0.68	0.51	7.54599e-05	0.00433498	-0.656646	0.381389	93.3	132.4	0.619	0.74	0.696	0.317	0.392	0.4	0.481	0.425	22	32	31	6	5	6	23	16	12	23	5	22	11	8	11	3	77901743	77901867	NA	NA	NA	NA	NA	NA	NA	NA	77899593	77902767
2787_RI	ENSG00000203875	SNHG5	small nucleolar RNA host gene 5 [Source:HGNC Symbol;Acc:HGNC:21026]	RI	0.22	0.67	0.54	7.52164e-10	4.18383e-07	-0.580483	0.0854498	23.4	32.2	0.677	0.686	0.654	0.375	0.408	0.441	0.424	0.615	894	1291	1225	70	97	106	815	1073	1263	1321	895	223	255	262	294	92	NA	NA	85678135	85678733	NA	NA	NA	NA	NA	NA	85678188	85678733
28679_MXE	ENSG00000197535	MYO5A	myosin VA [Source:HGNC Symbol;Acc:HGNC:7602]	MXE	-0.108	0.24	0.31	0.00064207	0.019431	0.423965	0.222274	58.5	40.6	0.275	0.219	0.228	0.391	0.31	0.336	0.338	0.366	38	44	50	83	130	140	21	44	33	42	69	27	81	54	68	99	NA	NA	NA	NA	52425829	52425974	52428397	52428593	NA	NA	52416301	52433285
29178_RI	ENSG00000166762	CATSPER2	cation channel sperm associated 2 [Source:HGNC Symbol;Acc:HGNC:18810]	RI	-0.265	0.4	0.56	1.15914e-05	0.00102397	-0.0772267	0.961015	10	9.6	0.421	0.352	0.421	0.546	0.555	0.687	0.768	0.761	63	72	73	19	29	22	159	131	40	106	131	29	23	4	7	9	NA	NA	43632270	43632733	NA	NA	NA	NA	NA	NA	43632363	43632733
2937_RI	ENSG00000225177	AL590617.2	novel transcript	RI	-0.152	0.21	0.31	0.00151779	0.0340967	-0.326996	0.637475	14.6	16.8	0.275	0.197	0.162	0.198	0.364	0.395	0.453	0.406	33	45	23	35	74	48	35	27	47	35	39	57	19	29	17	23	NA	NA	138696596	138697288	NA	NA	NA	NA	NA	NA	138696755	138697288
29371_RI	ENSG00000111664	GNB3	G protein subunit beta 3 [Source:HGNC Symbol;Acc:HGNC:4400]	RI	-0.108	0.18	0.25	4.3773e-05	0.00291623	0.389825	0.643423	1288.3	908.8	0.211	0.144	0.184	0.281	0.404	0.327	0.191	0.236	84	126	110	126	300	195	112	169	51	49	120	115	100	42	83	156	NA	NA	6841585	6841896	NA	NA	NA	NA	NA	NA	6841624	6841896
29415_RI	ENSG00000111684	LPCAT3	lysophosphatidylcholine acyltransferase 3 [Source:HGNC Symbol;Acc:HGNC:30244]	RI	0.143	0.36	0.27	7.49409e-06	0.00075248	-0.267955	0.537571	15.2	17	0.385	0.329	0.367	0.263	0.256	0.215	0.131	0.22	40	56	56	37	66	56	16	35	26	32	40	26	59	55	123	82	NA	NA	6977366	6977696	NA	NA	NA	NA	NA	NA	6977525	6977696
29693_RI	ENSG00000181929	PRKAG1	protein kinase AMP-activated non-catalytic subunit gamma 1 [Source:HGNC Symbol;Acc:HGNC:9385]	RI	-0.295	0.23	0.42	0.00131948	0.0310118	-0.175862	0.68805	58.2	60.5	0.467	0.117	0.111	0.481	0.527	0.515	0.665	0.443	11	3	5	5	9	16	14	14	8	15	6	6	5	3	3	3	NA	NA	49005461	49005843	NA	NA	NA	NA	NA	NA	49005592	49005843
29874_SE	ENSG00000048342	CC2D2A	coiled-coil and C2 domain containing 2A [Source:HGNC Symbol;Acc:HGNC:29253]	SE	0.276	0.69	0.52	0.000624683	0.0191856	0.703401	0.398621	84.3	48.3	0.763	0.78	0.526	0.46	0.61	0.215	0.433	0.349	211	232	139	11	11	21	71	121	18	82	67	14	13	11	18	21	15576603	15577094	NA	NA	NA	NA	NA	NA	NA	NA	15574326	15580171
29897_MXE	ENSG00000113648	H2AFY	H2A histone family member Y [Source:HGNC Symbol;Acc:HGNC:4740]	MXE	0.139	0.42	0.34	9.84186e-06	0.000925489	0.127268	0.60717	63.7	54	0.414	0.406	0.454	0.308	0.222	0.239	0.367	0.291	77	107	119	80	115	105	40	49	56	79	66	66	126	131	100	118	NA	NA	NA	NA	135350822	135350913	135360496	135360656	NA	NA	135346057	135369603
29962_SE	ENSG00000129244	ATP1B2	ATPase Na+/K+ transporting subunit beta 2 [Source:HGNC Symbol;Acc:HGNC:805]	SE	-0.186	0.53	0.65	9.24297e-08	2.33023e-05	0.00511627	0.994803	501.5	465.3	0.548	0.511	0.537	0.689	0.764	0.741	0.644	0.752	54	81	105	35	61	71	79	157	73	92	216	28	38	20	40	56	7654791	7654818	NA	NA	NA	NA	NA	NA	NA	NA	7654684	7655256
3_RI	ENSG00000160294	MCM3AP	minichromosome maintenance complex component 3 associated protein [Source:HGNC Symbol;Acc:HGNC:6946]	RI	-0.112	0.19	0.26	0.00256493	0.0474675	0.306339	0.187663	53.5	40.3	0.175	0.213	0.194	0.335	0.426	0.262	0.235	0.272	45	75	69	65	85	88	36	53	30	54	62	22	22	26	54	51	NA	NA	46246306	46246886	NA	NA	NA	NA	NA	NA	46246404	46246886
30260_SE	ENSG00000186283	TOR3A	torsin family 3 member A [Source:HGNC Symbol;Acc:HGNC:11997]	SE	0.103	0.85	0.78	0.00239762	0.0451274	-0.0925097	0.861581	30.1	30	0.853	0.826	0.857	0.779	0.763	0.663	0.776	0.733	150	227	288	7	13	13	104	154	167	256	263	8	13	23	20	26	179085627	179085893	NA	NA	NA	NA	NA	NA	NA	NA	179083053	179088083
30371_MXE	ENSG00000247828	TMEM161B-AS1	TMEM161B antisense RNA 1 [Source:HGNC Symbol;Acc:HGNC:43839]	MXE	0.257	0.71	0.55	1.62661e-10	1.09618e-07	-0.448782	0.340954	9.7	12.3	0.738	0.699	0.697	0.533	0.408	0.456	0.39	0.485	47	94	85	14	34	31	90	158	86	67	82	66	192	86	88	73	NA	NA	NA	NA	88282718	88282866	88285743	88285851	NA	NA	88282106	88287622
30376_MXE	ENSG00000247828	TMEM161B-AS1	TMEM161B antisense RNA 1 [Source:HGNC Symbol;Acc:HGNC:43839]	MXE	0.275	0.79	0.62	2.86438e-14	7.16974e-11	-0.448782	0.340954	9.7	12.3	0.833	0.764	0.78	0.63	0.436	0.476	0.506	0.538	158	248	248	14	34	31	254	335	176	203	192	66	192	86	88	73	NA	NA	NA	NA	88282718	88283086	88285743	88285851	NA	NA	88282106	88287622
31012_SE	ENSG00000100083	GGA1	golgi associated, gamma adaptin ear containing, ARF binding protein 1 [Source:HGNC Symbol;Acc:HGNC:17842]	SE	-0.103	0.17	0.23	0.00169379	0.036459	-0.247182	0.533831	22.3	24.5	0.153	0.17	0.174	0.193	0.306	0.215	0.325	0.305	17	32	34	35	58	60	20	44	28	52	32	31	37	38	40	27	37613023	37613191	NA	NA	NA	NA	NA	NA	NA	NA	37608903	37614274
31311_SE	ENSG00000171307	ZDHHC16	zinc finger DHHC-type containing 16 [Source:HGNC Symbol;Acc:HGNC:20714]	SE	-0.275	0.24	0.41	8.70689e-05	0.00478988	-0.290201	0.314873	33.4	37.9	0.249	0.287	0.17	0.458	0.38	0.677	0.635	0.401	12	13	9	28	25	34	12	19	19	27	26	11	24	7	12	30	97452894	97452923	NA	NA	NA	NA	NA	NA	NA	NA	97452503	97453663
31312_SE	ENSG00000171307	ZDHHC16	zinc finger DHHC-type containing 16 [Source:HGNC Symbol;Acc:HGNC:20714]	SE	0.136	0.72	0.64	0.000269853	0.0108695	-0.290201	0.314873	33.4	37.9	0.701	0.732	0.734	0.57	0.656	0.509	0.595	0.602	80	126	135	23	31	33	59	82	60	133	153	30	29	39	61	68	97453798	97453846	NA	NA	NA	NA	NA	NA	NA	NA	97453663	97454799
31356_MXE	ENSG00000106689	LHX2	LIM homeobox 2 [Source:HGNC Symbol;Acc:HGNC:6594]	MXE	0.107	0.58	0.51	1.34958e-05	0.00116486	0.0505116	0.934965	142.3	127.4	0.535	0.598	0.595	0.485	0.541	0.479	0.419	0.42	268	532	547	248	382	397	177	317	347	254	349	200	287	402	376	513	NA	NA	NA	NA	124013960	124014163	124021098	124021321	NA	NA	124012468	124033301
3140_MXE	ENSG00000135525	MAP7	microtubule associated protein 7 [Source:HGNC Symbol;Acc:HGNC:6869]	MXE	-0.113	0.71	0.78	0.000134039	0.00644326	-0.0304748	0.962442	81.5	77.4	0.787	0.715	0.636	0.753	0.85	0.831	0.881	0.815	51	79	69	14	32	40	18	112	68	183	87	6	20	14	25	20	NA	NA	NA	NA	136377754	136377868	136383670	136383781	NA	NA	136366439	136388510
3141_MXE	ENSG00000170271	FAXDC2	fatty acid hydroxylase domain containing 2 [Source:HGNC Symbol;Acc:HGNC:1334]	MXE	0.199	0.43	0.31	6.77806e-05	0.00402582	-0.194784	0.803676	10.7	11.4	0.469	0.376	0.456	0.268	0.182	0.345	0.207	0.172	16	25	29	21	48	40	6	10	26	16	16	19	52	57	71	89	NA	NA	NA	NA	154830800	154830922	154834842	154834934	NA	NA	154823592	154838178
3144_MXE	ENSG00000198563	DDX39B	DExD-box helicase 39B [Source:HGNC Symbol;Acc:HGNC:13917]	MXE	0.127	0.61	0.53	1.48514e-09	7.2283e-07	-0.189623	0.767724	53.5	56	0.635	0.604	0.603	0.507	0.514	0.492	0.485	0.437	627	916	884	305	509	493	441	636	572	893	567	363	509	499	801	619	NA	NA	NA	NA	31538762	31538855	31539146	31539274	NA	NA	31536683	31540534
3182_RI	ENSG00000012822	CALCOCO1	calcium binding and coiled-coil domain 1 [Source:HGNC Symbol;Acc:HGNC:29306]	RI	-0.11	0.19	0.26	0.00048862	0.0163107	-0.0666493	0.884344	47.6	46.2	0.184	0.255	0.136	0.408	0.339	0.191	0.321	0.249	79	213	98	105	186	186	129	201	89	182	132	56	117	113	115	119	NA	NA	53713700	53714241	NA	NA	NA	NA	NA	NA	53713900	53714241
31898_MXE	ENSG00000135502	SLC26A10	solute carrier family 26 member 10 [Source:HGNC Symbol;Acc:HGNC:14470]	MXE	-0.104	0.68	0.74	3.10967e-05	0.00222847	-0.362209	0.741466	13.4	15.7	0.682	0.708	0.646	0.809	0.761	0.765	0.813	0.763	194	265	194	68	82	80	271	339	134	226	232	48	80	31	39	54	NA	NA	NA	NA	57623835	57624327	57624448	57624793	NA	NA	57623137	57624982
31907_MXE	ENSG00000135502	SLC26A10	solute carrier family 26 member 10 [Source:HGNC Symbol;Acc:HGNC:14470]	MXE	-0.126	0.62	0.7	6.74312e-06	0.000688918	-0.362209	0.741466	13.4	15.7	0.614	0.65	0.609	0.768	0.721	0.741	0.792	0.73	138	194	159	68	82	80	203	263	113	189	186	48	80	31	39	54	NA	NA	NA	NA	57623860	57624327	57624448	57624793	NA	NA	57623137	57624982
3210_SE	ENSG00000126453	BCL2L12	BCL2 like 12 [Source:HGNC Symbol;Acc:HGNC:13787]	SE	-0.167	0.57	0.68	0.00170746	0.0366633	-0.870897	0.28602	10.2	17.4	0.609	0.579	0.529	0.667	0.737	0.672	0.767	0.854	38	47	44	10	14	16	49	41	40	354	57	10	6	8	44	4	49667018	49667161	NA	NA	NA	NA	NA	NA	NA	NA	49666799	49668937
32280_A5SS	ENSG00000160097	FNDC5	fibronectin type III domain containing 5 [Source:HGNC Symbol;Acc:HGNC:20240]	A5SS	0.26	0.71	0.54	0.000123276	0.00605886	0.188395	0.661043	61.7	50.1	0.751	0.636	0.736	0.612	0.424	0.564	0.359	0.278	79	80	73	8	14	8	67	53	55	33	39	13	22	13	18	31	NA	NA	NA	NA	NA	NA	NA	NA	32864438	32864797	NA	NA
32329_RI	ENSG00000183060	LYSMD4	LysM domain containing 4 [Source:HGNC Symbol;Acc:HGNC:26571]	RI	-0.207	0.3	0.43	0.00257167	0.0474948	0.0582881	0.908131	20.6	18.3	0.244	0.362	0.3	0.357	0.459	0.49	0.673	0.567	16	31	29	19	21	26	42	53	25	43	41	29	24	10	8	12	NA	NA	99731172	99731424	NA	NA	NA	NA	NA	NA	99731198	99731424
3237_MXE	ENSG00000162688	AGL	amylo-alpha-1, 6-glucosidase, 4-alpha-glucanotransferase [Source:HGNC Symbol;Acc:HGNC:321]	MXE	-0.104	0.48	0.55	0.000286266	0.0113352	0.793908	0.0476656	77.8	41	0.489	0.472	0.492	0.532	0.63	0.559	0.618	0.604	164	184	243	159	191	233	71	121	119	75	207	58	66	87	43	126	NA	NA	NA	NA	99864385	99864589	99870399	99870581	NA	NA	99862423	99870869
32447_MXE	ENSG00000074935	TUBE1	tubulin epsilon 1 [Source:HGNC Symbol;Acc:HGNC:20775]	MXE	0.107	0.67	0.6	0.000251988	0.0103522	-0.278085	0.651998	24.8	27.2	0.651	0.687	0.675	0.59	0.603	0.563	0.536	0.53	128	198	173	61	80	74	207	125	139	112	108	128	73	96	86	85	NA	NA	NA	NA	112075936	112076092	112076321	112076509	NA	NA	112074850	112079754
3245_A5SS	ENSG00000084636	COL16A1	collagen type XVI alpha 1 chain [Source:HGNC Symbol;Acc:HGNC:2193]	A5SS	-0.186	0.18	0.3	0.000130496	0.00631624	-0.818729	0.332978	11.4	18.4	0.226	0.128	0.185	0.276	0.33	0.287	0.506	0.429	6	9	12	14	42	36	19	31	20	36	22	34	43	34	24	20	NA	NA	NA	NA	NA	NA	NA	NA	31670555	31670646	NA	NA
32507_RI	ENSG00000008710	PKD1	polycystin 1, transient receptor potential channel interacting [Source:HGNC Symbol;Acc:HGNC:9008]	RI	-0.22	0.5	0.63	0.00108399	0.0273795	0.242987	0.550662	93.7	73.2	0.547	0.418	0.521	0.787	0.619	0.695	0.74	0.735	34	48	42	8	19	11	39	40	16	40	39	3	7	2	4	4	NA	NA	2105321	2106024	NA	NA	NA	NA	NA	NA	2105615	2106024
3261_MXE	ENSG00000113648	H2AFY	H2A histone family member Y [Source:HGNC Symbol;Acc:HGNC:4740]	MXE	0.119	0.35	0.28	5.55397e-06	0.000586229	0.127268	0.60717	63.7	54	0.332	0.33	0.386	0.253	0.186	0.19	0.294	0.23	80	114	133	80	115	105	45	58	62	84	71	66	126	131	100	118	NA	NA	NA	NA	135350822	135350913	135360496	135360780	NA	NA	135346057	135369603
3264_A5SS	ENSG00000203875	SNHG5	small nucleolar RNA host gene 5 [Source:HGNC Symbol;Acc:HGNC:21026]	A5SS	-0.186	0.64	0.76	9.31532e-09	3.47273e-06	-0.580483	0.0854498	23.4	32.2	0.592	0.649	0.68	0.721	0.881	0.847	0.898	0.783	219	362	330	34	44	35	597	688	762	818	320	52	21	31	21	20	NA	NA	NA	NA	NA	NA	NA	NA	85677794	85678188	NA	NA
3269_A5SS	ENSG00000203875	SNHG5	small nucleolar RNA host gene 5 [Source:HGNC Symbol;Acc:HGNC:21026]	A5SS	0.245	0.56	0.4	9.21463e-12	9.4973e-09	-0.580483	0.0854498	23.4	32.2	0.552	0.581	0.538	0.232	0.298	0.297	0.257	0.477	340	530	487	70	97	106	266	427	437	401	331	223	255	262	294	92	NA	NA	NA	NA	NA	NA	NA	NA	85678402	85678748	NA	NA
3271_A5SS	ENSG00000203875	SNHG5	small nucleolar RNA host gene 5 [Source:HGNC Symbol;Acc:HGNC:21026]	A5SS	0.244	0.5	0.34	6.66134e-16	3.89055e-12	-0.580483	0.0854498	23.4	32.2	0.494	0.521	0.472	0.182	0.239	0.241	0.219	0.379	204	314	282	70	97	106	148	238	248	246	167	223	255	262	294	92	NA	NA	NA	NA	NA	NA	NA	NA	85678497	85678748	NA	NA
32775_MXE	ENSG00000138688	KIAA1109	KIAA1109 [Source:HGNC Symbol;Acc:HGNC:26953]	MXE	-0.21	0.56	0.69	4.5963e-06	0.00051051	0.420947	0.225661	48.3	33.4	0.537	0.57	0.57	0.824	0.802	0.719	0.746	0.754	67	99	86	24	31	27	45	78	80	92	118	4	8	13	13	16	NA	NA	NA	NA	122286540	122286744	122286758	122286785	NA	NA	122281774	122289192
32933_MXE	ENSG00000156171	DRAM2	DNA damage regulated autophagy modulator 2 [Source:HGNC Symbol;Acc:HGNC:28769]	MXE	0.175	0.43	0.32	1.95117e-06	0.000256707	-0.336638	0.238158	49.4	57.4	0.475	0.457	0.363	0.402	0.162	0.253	0.235	0.229	106	220	151	61	136	138	115	61	104	121	88	89	164	160	205	154	NA	NA	NA	NA	111137522	111137586	111139500	111139714	NA	NA	111131568	111140216
32934_MXE	ENSG00000156171	DRAM2	DNA damage regulated autophagy modulator 2 [Source:HGNC Symbol;Acc:HGNC:28769]	MXE	0.158	0.43	0.33	1.4635e-05	0.00123283	-0.336638	0.238158	49.4	57.4	0.475	0.456	0.362	0.401	0.191	0.267	0.267	0.24	106	217	148	61	135	136	113	60	103	123	88	88	132	147	176	145	NA	NA	NA	NA	111137522	111137586	111139500	111139714	NA	NA	111131568	111140095
33036_RI	ENSG00000166595	CIAO2B	cytosolic iron-sulfur assembly component 2B [Source:HGNC Symbol;Acc:HGNC:24261]	RI	0.137	0.42	0.34	0.000121041	0.00598258	-0.485514	0.40043	142.6	182.9	0.44	0.433	0.391	0.318	0.319	0.239	0.349	0.197	57	119	85	28	60	51	86	84	57	78	65	71	69	70	56	102	NA	NA	66933998	66934402	NA	NA	NA	NA	NA	NA	66934064	66934402
33353_MXE	ENSG00000138744	NAAA	N-acylethanolamine acid amidase [Source:HGNC Symbol;Acc:HGNC:736]	MXE	-0.3	0.43	0.62	0.000272322	0.0108963	0.59568	0.251849	10.4	6.4	0.509	0.314	0.481	0.649	0.69	0.803	0.898	0.634	2	3	5	5	17	14	5	6	11	17	2	7	7	7	5	3	NA	NA	NA	NA	75917540	75917773	75918760	75918789	NA	NA	75914985	75919975
3340_RI	ENSG00000141503	MINK1	misshapen like kinase 1 [Source:HGNC Symbol;Acc:HGNC:17565]	RI	-0.187	0.22	0.34	2.1395e-07	4.57161e-05	-0.0471164	0.94856	101.2	96.3	0.214	0.223	0.229	0.453	0.376	0.393	0.483	0.339	52	124	72	34	77	43	126	112	62	126	107	27	33	17	24	37	NA	NA	4889646	4890735	NA	NA	NA	NA	NA	NA	4889763	4890735
3341_RI	ENSG00000141503	MINK1	misshapen like kinase 1 [Source:HGNC Symbol;Acc:HGNC:17565]	RI	-0.102	0.12	0.18	6.43368e-07	0.000112728	-0.0471164	0.94856	101.2	96.3	0.112	0.129	0.105	0.335	0.204	0.135	0.17	0.245	122	255	159	112	200	158	256	236	120	224	263	59	107	89	127	94	NA	NA	4889646	4890735	NA	NA	NA	NA	NA	NA	4889763	4890735
3342_RI	ENSG00000141503	MINK1	misshapen like kinase 1 [Source:HGNC Symbol;Acc:HGNC:17565]	RI	-0.173	0.37	0.48	8.7668e-06	0.000852298	-0.0471164	0.94856	101.2	96.3	0.389	0.374	0.349	0.553	0.552	0.598	0.459	0.558	77	141	93	39	76	56	142	134	60	108	168	37	35	13	41	43	NA	NA	4890221	4890735	NA	NA	NA	NA	NA	NA	4890308	4890735
3345_MXE	ENSG00000137171	KLC4	kinesin light chain 4 [Source:HGNC Symbol;Acc:HGNC:21624]	MXE	0.108	0.56	0.49	0.00114942	0.0282661	-0.0207608	0.969404	41.1	38.7	0.592	0.5	0.586	0.477	0.438	0.453	0.508	0.381	138	214	220	72	162	118	112	139	130	240	157	93	135	119	176	193	NA	NA	NA	NA	43073222	43073338	43073901	43073965	NA	NA	43072964	43074908
3346_RI	ENSG00000165959	CLMN	calmin [Source:HGNC Symbol;Acc:HGNC:19972]	RI	-0.138	0.23	0.32	0.00032858	0.0125429	0.503276	0.274358	29.9	19.5	0.221	0.299	0.185	0.37	0.307	0.288	0.42	0.478	86	176	131	42	57	80	89	141	105	136	205	21	44	36	26	31	NA	NA	95193848	95194596	NA	NA	NA	NA	NA	NA	95193919	95194596
33563_RI	ENSG00000178971	CTC1	CST telomere replication complex component 1 [Source:HGNC Symbol;Acc:HGNC:26169]	RI	-0.16	0.22	0.32	5.26276e-05	0.00334867	0.0921648	0.853629	29.8	26	0.216	0.227	0.203	0.401	0.29	0.37	0.439	0.379	33	61	42	34	59	47	33	46	33	55	75	14	32	16	20	35	NA	NA	8228724	8229206	NA	NA	NA	NA	NA	NA	8228892	8229206
33805_MXE	ENSG00000075539	FRYL	FRY like transcription coactivator [Source:HGNC Symbol;Acc:HGNC:29127]	MXE	0.146	0.38	0.29	0.00143086	0.0327296	0.221208	0.587586	41.7	33.2	0.432	0.352	0.369	0.314	0.262	0.239	0.149	0.229	18	22	25	42	72	76	8	9	9	7	13	31	45	51	71	78	NA	NA	NA	NA	48501624	48501733	48502827	48502845	NA	NA	48500220	48505615
3424_MXE	ENSG00000247828	TMEM161B-AS1	TMEM161B antisense RNA 1 [Source:HGNC Symbol;Acc:HGNC:43839]	MXE	0.397	0.77	0.52	0	0	-0.448782	0.340954	9.7	12.3	0.791	0.73	0.778	0.526	0.261	0.346	0.328	0.384	42	73	86	14	34	31	58	53	36	34	36	66	189	86	88	73	NA	NA	NA	NA	88282041	88282106	88285743	88285851	NA	NA	88270585	88287622
3427_MXE	ENSG00000247828	TMEM161B-AS1	TMEM161B antisense RNA 1 [Source:HGNC Symbol;Acc:HGNC:43839]	MXE	0.176	0.79	0.68	4.38e-09	1.72459e-06	-0.448782	0.340954	9.7	12.3	0.807	0.786	0.788	0.672	0.582	0.631	0.598	0.604	71	151	140	14	34	31	164	324	178	159	135	66	192	86	88	73	NA	NA	NA	NA	88282714	88282866	88285743	88285851	NA	NA	88282106	88287622
34365_RI	ENSG00000073350	LLGL2	LLGL scribble cell polarity complex component 2 [Source:HGNC Symbol;Acc:HGNC:6629]	RI	0.163	0.29	0.19	8.5367e-07	0.000141778	0.0402225	0.961015	45	40.6	0.378	0.249	0.25	0.149	0.125	0.122	0.126	0.124	41	63	48	22	62	47	21	35	20	23	24	39	80	47	52	55	NA	NA	75574416	75574906	NA	NA	NA	NA	NA	NA	75574668	75574906
3446_MXE	ENSG00000204713	TRIM27	tripartite motif containing 27 [Source:HGNC Symbol;Acc:HGNC:9975]	MXE	-0.123	0.56	0.63	0.00175385	0.0374529	-0.123502	0.559968	35.5	35.9	0.619	0.573	0.481	0.659	0.642	0.727	0.708	0.665	69	83	60	46	67	70	68	96	96	132	99	38	58	39	59	54	NA	NA	NA	NA	28908807	28908840	28911695	28911718	NA	NA	28907262	28920242
34474_SE	ENSG00000136628	EPRS	glutamyl-prolyl-tRNA synthetase [Source:HGNC Symbol;Acc:HGNC:3418]	SE	0.145	0.59	0.5	0.000915666	0.0246108	-0.144578	0.805236	167.1	173.5	0.615	0.567	0.577	0.452	0.484	0.434	0.272	0.567	118	200	164	61	126	99	32	115	106	118	208	32	101	114	261	131	220018125	220018146	NA	NA	NA	NA	NA	NA	NA	NA	220011056	220018508
34557_A5SS	ENSG00000060642	PIGV	phosphatidylinositol glycan anchor biosynthesis class V [Source:HGNC Symbol;Acc:HGNC:26031]	A5SS	0.284	0.7	0.52	0.000367084	0.0134699	0.175281	0.702314	16	13.1	0.641	0.659	0.792	0.462	0.315	0.545	0.293	0.453	29	42	62	3	4	3	14	25	26	27	18	3	10	4	12	4	NA	NA	NA	NA	NA	NA	NA	NA	26787963	26788427	NA	NA
3494_MXE	ENSG00000078053	AMPH	amphiphysin [Source:HGNC Symbol;Acc:HGNC:471]	MXE	-0.115	0.35	0.42	0.00121972	0.029498	0.504798	0.322842	64.9	42.6	0.319	0.367	0.368	0.416	0.541	0.495	0.37	0.509	42	58	60	452	505	521	23	55	38	32	96	163	236	196	275	468	NA	NA	NA	NA	38429055	38429577	38429841	38429865	NA	NA	38426986	38432212
35081_MXE	ENSG00000288075	AC108519.1	novel transcript	MXE	0.221	0.57	0.43	0.00107303	0.0272282	-0.132467	0.778836	5.5	5.6	0.612	0.508	0.598	0.418	0.381	0.372	0.235	0.352	20	34	32	10	26	17	20	14	12	7	11	22	18	16	18	16	NA	NA	NA	NA	9064241	9064330	9144727	9144866	NA	NA	9035545	9151418
36074_MXE	ENSG00000255717	SNHG1	small nucleolar RNA host gene 1 [Source:HGNC Symbol;Acc:HGNC:32688]	MXE	0.113	0.29	0.22	1.4206e-05	0.00120247	-0.389638	0.419719	81.7	98.5	0.297	0.279	0.29	0.199	0.238	0.131	0.141	0.167	54	86	77	38	66	56	86	83	36	82	50	103	79	71	148	74	NA	NA	NA	NA	62854518	62854551	62854887	62855232	NA	NA	62854064	62855885
36075_MXE	ENSG00000255717	SNHG1	small nucleolar RNA host gene 1 [Source:HGNC Symbol;Acc:HGNC:32688]	MXE	0.138	0.33	0.24	1.04536e-06	0.000162091	-0.389638	0.419719	81.7	98.5	0.335	0.323	0.323	0.217	0.269	0.136	0.157	0.166	65	107	91	38	66	56	97	99	38	94	50	103	79	71	148	74	NA	NA	NA	NA	62854518	62854551	62854887	62855237	NA	NA	62854064	62855885
3627_MXE	ENSG00000177058	SLC38A9	solute carrier family 38 member 9 [Source:HGNC Symbol;Acc:HGNC:26907]	MXE	-0.169	0.31	0.42	0.0002166	0.00931328	-0.210093	0.579336	9.3	10	0.316	0.276	0.349	0.485	0.584	0.465	0.422	0.455	17	19	28	48	65	68	34	54	32	41	43	47	50	48	73	67	NA	NA	NA	NA	55649206	55649314	55656714	55656774	NA	NA	55645895	55664863
36275_MXE	ENSG00000136628	EPRS	glutamyl-prolyl-tRNA synthetase [Source:HGNC Symbol;Acc:HGNC:3418]	MXE	-0.117	0.29	0.36	1.77213e-06	0.000236125	-0.144578	0.805236	167.1	173.5	0.287	0.265	0.304	0.422	0.419	0.422	0.325	0.423	101	126	144	546	760	718	68	180	177	246	200	203	544	528	1114	594	NA	NA	NA	NA	220019987	220020221	220022464	220022518	NA	NA	220019079	220024456
36297_A3SS	ENSG00000129244	ATP1B2	ATPase Na+/K+ transporting subunit beta 2 [Source:HGNC Symbol;Acc:HGNC:805]	A3SS	-0.197	0.53	0.65	2.92774e-09	1.20702e-06	0.00511627	0.994803	501.5	465.3	0.56	0.548	0.485	0.799	0.765	0.739	0.671	0.668	244	405	367	35	61	71	612	679	310	448	619	28	38	20	40	56	NA	NA	NA	NA	NA	NA	NA	NA	7654791	7655269	NA	NA
36298_A3SS	ENSG00000129244	ATP1B2	ATPase Na+/K+ transporting subunit beta 2 [Source:HGNC Symbol;Acc:HGNC:805]	A3SS	-0.203	0.47	0.6	6.62298e-07	0.000115467	0.00511627	0.994803	501.5	465.3	0.511	0.503	0.406	0.771	0.723	0.688	0.614	0.588	200	338	265	35	61	71	514	541	241	348	436	28	38	20	40	56	NA	NA	NA	NA	NA	NA	NA	NA	7654793	7655256	NA	NA
36347_A5SS	ENSG00000104177	MYEF2	myelin expression factor 2 [Source:HGNC Symbol;Acc:HGNC:17940]	A5SS	-0.124	0.64	0.72	0.0013663	0.0318983	0.103377	0.741522	56.9	48.9	0.56	0.654	0.718	0.789	0.775	0.758	0.749	0.769	136	263	272	46	60	46	139	168	153	166	186	16	21	21	24	24	NA	NA	NA	NA	NA	NA	NA	NA	48149031	48149380	NA	NA
36569_MXE	ENSG00000117597	UTP25	UTP25 small subunit processor component [Source:HGNC Symbol;Acc:HGNC:28440]	MXE	0.176	0.57	0.46	0.000745468	0.021554	0.0159793	0.977639	8.9	8.2	0.591	0.603	0.528	0.542	0.324	0.398	0.408	0.318	28	35	33	21	25	32	12	15	25	47	28	11	34	41	74	65	NA	NA	NA	NA	209842582	209842695	209843565	209843696	NA	NA	209842447	209857565
36766_SE	ENSG00000139116	KIF21A	kinesin family member 21A [Source:HGNC Symbol;Acc:HGNC:19349]	SE	0.126	0.81	0.73	0.000206822	0.00899212	0.409717	0.41197	76.2	53.4	0.841	0.809	0.783	0.652	0.744	0.63	0.628	0.773	147	225	266	20	38	53	68	166	109	127	228	26	41	46	54	48	39346465	39346504	NA	NA	NA	NA	NA	NA	NA	NA	39342124	39351980
36899_MXE	ENSG00000176261	ZBTB8OS	zinc finger and BTB domain containing 8 opposite strand [Source:HGNC Symbol;Acc:HGNC:24094]	MXE	0.214	0.63	0.49	0.000480576	0.0162198	-0.214088	0.744843	30.1	31.8	0.678	0.622	0.577	0.437	0.254	0.482	0.376	0.511	22	30	20	32	56	45	18	7	10	11	15	71	63	33	56	44	NA	NA	NA	NA	32631826	32632316	32633261	32633354	NA	NA	32627544	32633727
36910_MXE	ENSG00000176261	ZBTB8OS	zinc finger and BTB domain containing 8 opposite strand [Source:HGNC Symbol;Acc:HGNC:24094]	MXE	0.203	0.61	0.49	0.000922916	0.024745	-0.214088	0.744843	30.1	31.8	0.667	0.615	0.558	0.433	0.247	0.484	0.378	0.508	22	30	20	34	58	49	18	7	10	11	15	73	66	33	56	45	NA	NA	NA	NA	32631826	32632321	32633261	32633354	NA	NA	32627544	32633727
3699_MXE	ENSG00000170471	RALGAPB	Ral GTPase activating protein non-catalytic beta subunit [Source:HGNC Symbol;Acc:HGNC:29221]	MXE	0.106	0.58	0.51	0.000985481	0.0256951	0.12593	0.759925	38.6	33	0.558	0.552	0.625	0.52	0.487	0.489	0.481	0.387	86	142	165	55	93	80	47	73	64	109	96	35	62	54	95	123	NA	NA	NA	NA	38499446	38499633	38509076	38509208	NA	NA	38497516	38516370
3712_A3SS	ENSG00000186448	ZNF197	zinc finger protein 197 [Source:HGNC Symbol;Acc:HGNC:12988]	A3SS	0.118	0.86	0.78	0.000527273	0.0172185	0.252605	0.485447	40.2	31.2	0.853	0.875	0.842	0.695	0.691	0.855	0.712	0.741	2482	3664	3286	9	11	13	1512	2012	2241	2465	3254	14	19	8	21	24	NA	NA	NA	NA	NA	NA	NA	NA	44641899	44648471	NA	NA
373_SE	ENSG00000205581	HMGN1	high mobility group nucleosome binding domain 1 [Source:HGNC Symbol;Acc:HGNC:4984]	SE	-0.212	0.44	0.58	3.76366e-14	8.79265e-11	0.265076	0.809448	629.3	478.9	0.444	0.498	0.387	0.604	0.684	0.643	0.687	0.656	514	680	483	229	244	272	767	742	268	394	765	179	122	53	64	143	39347113	39347292	NA	NA	NA	NA	NA	NA	NA	NA	39345958	39347483
3741_RI	ENSG00000164548	TRA2A	transformer 2 alpha homolog [Source:HGNC Symbol;Acc:HGNC:16645]	RI	-0.119	0.26	0.33	3.82167e-05	0.00261568	0.135842	0.698777	143	119.9	0.254	0.302	0.226	0.472	0.306	0.363	0.409	0.348	138	235	180	106	142	161	253	201	153	204	141	74	119	70	77	69	NA	NA	23521706	23522432	NA	NA	NA	NA	NA	NA	23521840	23522432
3742_RI	ENSG00000164548	TRA2A	transformer 2 alpha homolog [Source:HGNC Symbol;Acc:HGNC:16645]	RI	-0.133	0.49	0.58	0.000158011	0.00735349	0.135842	0.698777	143	119.9	0.473	0.484	0.521	0.633	0.661	0.553	0.637	0.643	159	270	206	45	73	48	272	230	166	214	156	40	30	34	31	22	NA	NA	23521706	23522432	NA	NA	NA	NA	NA	NA	23521840	23522432
377_SE	ENSG00000205581	HMGN1	high mobility group nucleosome binding domain 1 [Source:HGNC Symbol;Acc:HGNC:4984]	SE	-0.143	0.3	0.39	9.54218e-07	0.000152103	0.265076	0.809448	629.3	478.9	0.292	0.346	0.261	0.376	0.41	0.481	0.473	0.472	138	189	141	229	244	272	158	124	72	84	187	179	122	53	64	143	39347246	39347292	NA	NA	NA	NA	NA	NA	NA	NA	39345958	39347483
37845_SE	ENSG00000099204	ABLIM1	actin binding LIM protein 1 [Source:HGNC Symbol;Acc:HGNC:78]	SE	-0.173	0.56	0.67	0.00060201	0.0186527	0.105887	0.872352	58.1	50.2	0.529	0.506	0.648	0.763	0.735	0.717	0.781	0.673	67	122	142	24	48	31	48	138	107	71	184	6	20	17	8	36	114447879	114448026	NA	NA	NA	NA	NA	NA	NA	NA	114445403	114451671
37879_MXE	ENSG00000154079	SDHAF4	succinate dehydrogenase complex assembly factor 4 [Source:HGNC Symbol;Acc:HGNC:20957]	MXE	0.288	0.51	0.33	0.00189555	0.0392819	-0.425667	0.337111	34.8	42.9	0.357	0.625	0.55	0.198	0.206	0.25	0.1	0.357	5	6	11	5	2	5	4	7	3	2	2	9	15	5	10	2	NA	NA	NA	NA	70567868	70568025	70576819	70576862	NA	NA	70567004	70579566
3854_A3SS	ENSG00000121310	ECHDC2	enoyl-CoA hydratase domain containing 2 [Source:HGNC Symbol;Acc:HGNC:23408]	A3SS	-0.117	0.24	0.31	4.7198e-07	8.75408e-05	-0.0176931	0.981496	25.8	24.2	0.243	0.243	0.227	0.422	0.337	0.315	0.327	0.373	468	846	671	89	161	140	692	922	444	748	702	58	111	59	94	72	NA	NA	NA	NA	NA	NA	NA	NA	52905033	52906611	NA	NA
3857_A5SS	ENSG00000148337	CIZ1	CDKN1A interacting zinc finger protein 1 [Source:HGNC Symbol;Acc:HGNC:16744]	A5SS	0.166	0.79	0.69	1.52153e-07	3.57845e-05	-0.0408036	0.909198	57.1	54.8	0.8	0.781	0.801	0.693	0.68	0.582	0.601	0.586	155	191	186	21	29	25	75	122	131	189	217	18	31	51	68	83	NA	NA	NA	NA	NA	NA	NA	NA	128178988	128179415	NA	NA
3861_MXE	ENSG00000111364	DDX55	DEAD-box helicase 55 [Source:HGNC Symbol;Acc:HGNC:20085]	MXE	0.114	0.61	0.54	0.00160239	0.0353223	-0.119153	0.736967	23	23.2	0.591	0.584	0.648	0.473	0.466	0.488	0.469	0.573	66	107	91	51	85	55	37	61	59	104	83	46	78	69	131	69	NA	NA	NA	NA	123616510	123616603	123617757	123617872	NA	NA	123615316	123618837
3878_A5SS	ENSG00000146457	WTAP	WT1 associated protein [Source:HGNC Symbol;Acc:HGNC:16846]	A5SS	-0.127	0.3	0.38	5.1444e-07	9.4385e-05	-0.0164724	0.978787	55.3	51.5	0.289	0.285	0.326	0.431	0.407	0.428	0.366	0.505	945	1440	1689	132	206	199	1159	1242	1195	1533	1527	87	103	91	151	85	NA	NA	NA	NA	NA	NA	NA	NA	159748190	159750010	NA	NA
3881_A5SS	ENSG00000165959	CLMN	calmin [Source:HGNC Symbol;Acc:HGNC:19972]	A5SS	-0.147	0.21	0.3	7.46832e-05	0.0043064	0.503276	0.274358	29.9	19.5	0.219	0.265	0.148	0.336	0.287	0.308	0.378	0.479	50	87	59	42	57	80	45	75	68	67	121	21	44	36	26	31	NA	NA	NA	NA	NA	NA	NA	NA	95194214	95194596	NA	NA
3883_A3SS	ENSG00000205758	CRYZL1	crystallin zeta like 1 [Source:HGNC Symbol;Acc:HGNC:2420]	A3SS	0.134	0.28	0.19	1.35924e-06	0.000197642	0.0476671	0.913298	28.5	25.5	0.286	0.328	0.221	0.201	0.123	0.103	0.111	0.185	38	63	35	69	94	90	29	24	15	18	25	84	124	95	105	80	NA	NA	NA	NA	NA	NA	NA	NA	33599149	33599285	NA	NA
3896_MXE	ENSG00000109794	FAM149A	family with sequence similarity 149 member A [Source:HGNC Symbol;Acc:HGNC:24527]	MXE	-0.107	0.32	0.39	0.000137122	0.00655003	0.395709	0.147542	35.3	24.8	0.309	0.315	0.334	0.407	0.43	0.471	0.437	0.389	67	102	129	152	226	261	56	84	107	78	96	83	113	122	102	153	NA	NA	NA	NA	186149565	186149704	186151902	186152045	NA	NA	186149283	186153770
38987_SE	ENSG00000168297	PXK	PX domain containing serine/threonine kinase like [Source:HGNC Symbol;Acc:HGNC:23326]	SE	0.421	0.75	0.48	8.69138e-05	0.00478887	0.077387	0.872651	42.3	37.1	0.839	0.626	0.774	0.776	0.271	0.186	0.175	0.218	21	18	23	3	8	5	14	3	4	2	6	3	6	13	7	16	58423460	58423494	NA	NA	NA	NA	NA	NA	NA	NA	58410159	58426019
38989_SE	ENSG00000168297	PXK	PX domain containing serine/threonine kinase like [Source:HGNC Symbol;Acc:HGNC:23326]	SE	0.298	0.59	0.4	2.1649e-07	4.59785e-05	0.077387	0.872651	42.3	37.1	0.561	0.603	0.604	0.435	0.169	0.284	0.358	0.209	36	51	43	21	25	21	29	9	8	6	16	28	33	15	8	45	58423460	58423494	NA	NA	NA	NA	NA	NA	NA	NA	58420568	58426019
39056_SE	ENSG00000206562	METTL6	methyltransferase like 6 [Source:HGNC Symbol;Acc:HGNC:28343]	SE	0.315	0.7	0.5	0.000132604	0.00638304	0.000130732	1	15	13.8	0.813	0.643	0.63	0.424	0.452	0.353	0.324	0.347	25	31	44	2	6	9	19	26	25	11	29	9	11	16	8	19	15414729	15414914	NA	NA	NA	NA	NA	NA	NA	NA	15413945	15415583
39130_MXE	ENSG00000052126	PLEKHA5	pleckstrin homology domain containing A5 [Source:HGNC Symbol;Acc:HGNC:30036]	MXE	-0.1	0.62	0.69	0.00198453	0.040183	0.0735021	0.854974	38.5	33.8	0.571	0.628	0.673	0.75	0.728	0.671	0.756	0.715	109	188	210	61	83	76	117	194	115	137	199	29	54	42	33	59	NA	NA	NA	NA	19343322	19343419	19345841	19345888	NA	NA	19336616	19348519
3918_MXE	ENSG00000164306	PRIMPOL	primase and DNA directed polymerase [Source:HGNC Symbol;Acc:HGNC:26575]	MXE	0.108	0.56	0.49	0.00145162	0.0330749	0.0415136	0.962695	42.6	37.6	0.56	0.544	0.565	0.444	0.519	0.419	0.472	0.387	120	132	157	75	88	96	132	113	71	81	66	131	83	78	72	83	NA	NA	NA	NA	184678231	184678394	184685575	184685684	NA	NA	184672460	184691581
39699_MXE	ENSG00000163875	MEAF6	MYST/Esa1 associated factor 6 [Source:HGNC Symbol;Acc:HGNC:25674]	MXE	0.208	0.57	0.44	0.000495954	0.016427	0.0810275	0.740581	111.6	97.7	0.649	0.568	0.503	0.355	0.417	0.216	0.417	0.423	34	43	31	27	48	45	12	21	9	20	17	32	43	48	41	34	NA	NA	NA	NA	37496546	37496604	37496728	37496736	NA	NA	37495918	37501996
39735_SE	ENSG00000235194	PPP1R3E	protein phosphatase 1 regulatory subunit 3E [Source:HGNC Symbol;Acc:HGNC:14943]	SE	-0.154	0.53	0.62	0.000498109	0.0164565	-0.0233058	0.978551	44.1	41.5	0.517	0.532	0.536	0.67	0.715	0.72	0.625	0.684	86	135	100	25	37	27	98	145	66	134	111	15	18	8	25	16	23300106	23300325	NA	NA	NA	NA	NA	NA	NA	NA	23299541	23300864
39831_MXE	ENSG00000088448	ANKRD10	ankyrin repeat domain 10 [Source:HGNC Symbol;Acc:HGNC:20265]	MXE	-0.257	0.21	0.37	0.000782964	0.0222292	-0.0842987	0.886103	108.6	105.2	0.113	0.244	0.271	0.134	0.63	0.464	0.458	0.647	9	32	21	25	35	20	17	135	76	105	114	39	28	31	44	22	NA	NA	NA	NA	110894284	110894393	110904744	110905233	NA	NA	110894202	110906124
39879_MXE	ENSG00000088448	ANKRD10	ankyrin repeat domain 10 [Source:HGNC Symbol;Acc:HGNC:20265]	MXE	-0.336	0.18	0.39	1.91281e-07	4.21577e-05	-0.0842987	0.886103	108.6	105.2	0.118	0.23	0.202	0.19	0.603	0.618	0.58	0.604	9	32	21	56	89	69	17	137	76	105	114	60	75	39	63	62	NA	NA	NA	NA	110900272	110900661	110904744	110905233	NA	NA	110893263	110906124
39911_MXE	ENSG00000088448	ANKRD10	ankyrin repeat domain 10 [Source:HGNC Symbol;Acc:HGNC:20265]	MXE	-0.328	0.19	0.39	3.88409e-05	0.00264806	-0.0842987	0.886103	108.6	105.2	0.103	0.209	0.25	0.168	0.554	0.491	0.606	0.756	9	32	21	15	23	12	17	137	76	105	114	16	21	15	13	7	NA	NA	NA	NA	110900529	110900542	110904744	110905233	NA	NA	110893263	110906124
39989_MXE	ENSG00000088448	ANKRD10	ankyrin repeat domain 10 [Source:HGNC Symbol;Acc:HGNC:20265]	MXE	-0.368	0.41	0.64	2.89864e-06	0.000347866	-0.0842987	0.886103	108.6	105.2	0.316	0.477	0.435	0.593	0.898	0.796	0.771	0.83	9	32	21	5	9	7	17	137	76	105	114	3	4	5	8	6	NA	NA	NA	NA	110900609	110900661	110904744	110905233	NA	NA	110893263	110906124
40392_MXE	ENSG00000170653	ATF7	activating transcription factor 7 [Source:HGNC Symbol;Acc:HGNC:792]	MXE	-0.257	0.23	0.39	0.000478969	0.016191	-0.0507813	0.913265	13.4	12.9	0.175	0.22	0.303	0.311	0.651	0.484	0.487	0.515	5	5	9	32	24	28	5	11	9	14	22	15	8	13	20	28	NA	NA	NA	NA	53533159	53533259	53534611	53534659	NA	NA	53532623	53537552
40394_MXE	ENSG00000170653	ATF7	activating transcription factor 7 [Source:HGNC Symbol;Acc:HGNC:792]	MXE	-0.249	0.4	0.56	0.00166856	0.0361156	-0.0507813	0.913265	13.4	12.9	0.312	0.414	0.488	0.536	0.778	0.638	0.64	0.675	5	5	9	28	18	24	5	11	9	14	22	11	8	13	20	27	NA	NA	NA	NA	53533159	53533434	53534611	53534659	NA	NA	53532623	53537552
40520_MXE	ENSG00000129197	RPAIN	RPA interacting protein [Source:HGNC Symbol;Acc:HGNC:28641]	MXE	0.114	0.59	0.52	4.89431e-05	0.00316628	-0.267797	0.650481	31.5	34.6	0.55	0.572	0.64	0.527	0.495	0.457	0.463	0.426	166	280	270	163	251	182	306	231	144	175	112	330	283	205	244	181	NA	NA	NA	NA	5425970	5426071	5428070	5428211	NA	NA	5422829	5432876
40524_MXE	ENSG00000129197	RPAIN	RPA interacting protein [Source:HGNC Symbol;Acc:HGNC:28641]	MXE	0.116	0.59	0.52	1.39313e-05	0.00118798	-0.267797	0.650481	31.5	34.6	0.562	0.572	0.642	0.52	0.497	0.45	0.472	0.439	183	293	286	163	251	182	313	245	147	191	124	330	283	205	244	181	NA	NA	NA	NA	5425970	5426081	5428070	5428211	NA	NA	5422829	5432876
40557_A5SS	ENSG00000148337	CIZ1	CDKN1A interacting zinc finger protein 1 [Source:HGNC Symbol;Acc:HGNC:16744]	A5SS	0.169	0.77	0.67	1.00185e-06	0.000158144	-0.0408036	0.909198	57.1	54.8	0.781	0.748	0.794	0.676	0.675	0.558	0.574	0.545	129	149	166	21	29	25	65	111	111	158	172	18	31	51	68	83	NA	NA	NA	NA	NA	NA	NA	NA	128179000	128179126	NA	NA
40578_SE	ENSG00000281566	AL157778.1	novel transcript	SE	-0.18	0.25	0.36	0.00207629	0.0413876	-0.318775	0.871125	16.4	18.5	0.235	0.245	0.269	0.185	0.503	0.527	0.532	0.399	31	45	42	53	73	60	52	50	53	110	34	121	26	25	51	27	98578985	98579074	NA	NA	NA	NA	NA	NA	NA	NA	98573932	98644574
40663_A3SS	ENSG00000160055	TMEM234	transmembrane protein 234 [Source:HGNC Symbol;Acc:HGNC:28837]	A3SS	-0.243	0.37	0.52	0.000401244	0.0143828	-0.299805	0.698132	11.9	13.4	0.436	0.3	0.381	0.671	0.509	0.649	0.655	0.591	11	16	23	8	21	21	29	35	23	27	18	8	19	7	8	7	NA	NA	NA	NA	NA	NA	NA	NA	32216189	32216594	NA	NA
40664_A3SS	ENSG00000160055	TMEM234	transmembrane protein 234 [Source:HGNC Symbol;Acc:HGNC:28837]	A3SS	-0.195	0.5	0.62	0.00102941	0.0265247	-0.299805	0.698132	11.9	13.4	0.521	0.444	0.521	0.748	0.567	0.668	0.706	0.765	29	56	76	8	21	21	79	83	47	64	76	8	19	7	8	7	NA	NA	NA	NA	NA	NA	NA	NA	32216319	32216748	NA	NA
40782_A5SS	ENSG00000165959	CLMN	calmin [Source:HGNC Symbol;Acc:HGNC:19972]	A5SS	-0.105	0.16	0.22	0.00022999	0.00967946	0.503276	0.274358	29.9	19.5	0.174	0.194	0.102	0.266	0.235	0.214	0.238	0.357	36	56	37	42	57	80	31	55	40	33	70	21	44	36	26	31	NA	NA	NA	NA	NA	NA	NA	NA	95194231	95194596	NA	NA
40795_A5SS	ENSG00000183291	SELENOF	selenoprotein F [Source:HGNC Symbol;Acc:HGNC:17705]	A5SS	0.461	0.66	0.37	4.81837e-14	1.05531e-10	-0.203315	0.67045	215.9	227.3	0.634	0.588	0.747	0.341	0.126	0.121	0.23	0.16	58	81	79	10	17	8	26	12	12	11	7	15	25	26	11	11	NA	NA	NA	NA	NA	NA	NA	NA	86914082	86914424	NA	NA
4152_A3SS	ENSG00000203705	TATDN3	TatD DNase domain containing 3 [Source:HGNC Symbol;Acc:HGNC:27010]	A3SS	0.147	0.36	0.27	0.000843511	0.0232933	0.192474	0.60696	29.8	24	0.405	0.374	0.307	0.201	0.207	0.268	0.189	0.211	19	29	22	23	40	41	7	13	12	20	13	23	41	27	71	40	NA	NA	NA	NA	NA	NA	NA	NA	212812226	212812328	NA	NA
4154_A3SS	ENSG00000203705	TATDN3	TatD DNase domain containing 3 [Source:HGNC Symbol;Acc:HGNC:27010]	A3SS	-0.209	0.51	0.64	7.42759e-05	0.00429514	0.192474	0.60696	29.8	24	0.527	0.523	0.493	0.57	0.803	0.766	0.84	0.638	23	43	43	20	38	43	26	42	27	76	40	19	10	8	14	22	NA	NA	NA	NA	NA	NA	NA	NA	212812247	212812328	NA	NA
4162_MXE	ENSG00000166676	TVP23A	trans-golgi network vesicle protein 23 homolog A [Source:HGNC Symbol;Acc:HGNC:20398]	MXE	-0.202	0.37	0.5	0.00108782	0.0273911	-0.179589	0.693535	7.7	8.1	0.426	0.293	0.39	0.549	0.586	0.447	0.624	0.65	6	14	15	11	46	32	17	26	16	28	15	19	25	27	23	11	NA	NA	NA	NA	10774951	10775096	10818102	10818182	NA	NA	10774128	10818600
41796_MXE	ENSG00000186104	CYP2R1	cytochrome P450 family 2 subfamily R member 1 [Source:HGNC Symbol;Acc:HGNC:20580]	MXE	0.226	0.49	0.35	0.000311902	0.0120773	-0.0795067	0.844723	13.7	13.4	0.481	0.443	0.558	0.202	0.231	0.224	0.319	0.364	11	22	25	12	28	20	6	8	8	19	13	24	27	28	41	23	NA	NA	NA	NA	14880135	14880291	14880615	14880768	NA	NA	14879443	14891651
41919_SE	ENSG00000155366	RHOC	ras homolog family member C [Source:HGNC Symbol;Acc:HGNC:669]	SE	-0.11	0.27	0.34	0.000337578	0.0127201	-0.37804	0.442963	67.3	80.5	0.276	0.273	0.273	0.406	0.376	0.49	0.317	0.333	54	88	115	114	189	246	97	123	171	103	98	114	164	143	179	158	112705099	112705123	NA	NA	NA	NA	NA	NA	NA	NA	112703806	112707102
42212_A3SS	ENSG00000270580	AC139256.2	novel transcript	A3SS	-0.323	0.32	0.53	2.28735e-08	7.49116e-06	-0.0033222	0.996968	5.7	5.4	0.344	0.372	0.257	0.466	0.705	0.774	0.696	0.597	47	97	61	29	53	57	35	96	53	113	55	13	13	5	16	12	NA	NA	NA	NA	NA	NA	NA	NA	15125550	15126014	NA	NA
4222_MXE	ENSG00000035687	ADSS	adenylosuccinate synthase [Source:HGNC Symbol;Acc:HGNC:292]	MXE	-0.125	0.51	0.58	1.17383e-05	0.00103094	-0.112736	0.756358	57	57.1	0.524	0.485	0.509	0.621	0.588	0.633	0.624	0.687	96	120	141	109	159	170	110	134	148	229	130	84	117	107	172	74	NA	NA	NA	NA	244420169	244420296	244422834	244422916	NA	NA	244418914	244424060
42427_SE	ENSG00000103540	CCP110	centriolar coiled-coil protein 110 [Source:HGNC Symbol;Acc:HGNC:24342]	SE	-0.22	0.55	0.69	0.0003028	0.0118049	0.258886	0.506623	40.2	30.9	0.616	0.555	0.474	0.66	0.675	0.87	0.863	0.772	36	35	32	12	15	19	29	31	50	47	38	8	8	4	4	6	19548514	19548600	NA	NA	NA	NA	NA	NA	NA	NA	19546474	19551622
42620_MXE	ENSG00000090097	PCBP4	poly(rC) binding protein 4 [Source:HGNC Symbol;Acc:HGNC:8652]	MXE	0.1	0.33	0.26	0.000129945	0.0062983	0.204987	0.838452	1777.9	1421.7	0.318	0.279	0.386	0.189	0.177	0.242	0.25	0.279	61	83	116	437	716	615	43	42	24	41	62	617	651	251	411	535	NA	NA	NA	NA	51961589	51962077	51967171	51967248	NA	NA	51961304	51967457
42695_MXE	ENSG00000090097	PCBP4	poly(rC) binding protein 4 [Source:HGNC Symbol;Acc:HGNC:8652]	MXE	0.114	0.49	0.42	0.000634105	0.0193562	0.204987	0.838452	1777.9	1421.7	0.47	0.451	0.539	0.325	0.321	0.431	0.355	0.431	61	83	116	137	201	197	43	42	24	41	62	178	177	63	148	163	NA	NA	NA	NA	51961685	51961936	51967171	51967248	NA	NA	51961304	51967457
42706_MXE	ENSG00000090097	PCBP4	poly(rC) binding protein 4 [Source:HGNC Symbol;Acc:HGNC:8652]	MXE	0.103	0.35	0.29	0.00115201	0.0282961	0.204987	0.838452	1777.9	1421.7	0.37	0.278	0.406	0.204	0.185	0.31	0.264	0.278	54	57	85	247	399	335	34	29	20	32	47	356	344	120	240	329	NA	NA	NA	NA	51961685	51962003	51967171	51967227	NA	NA	51961304	51967457
42707_MXE	ENSG00000090097	PCBP4	poly(rC) binding protein 4 [Source:HGNC Symbol;Acc:HGNC:8652]	MXE	0.11	0.38	0.31	0.000301801	0.0118025	0.204987	0.838452	1777.9	1421.7	0.369	0.33	0.451	0.223	0.224	0.322	0.288	0.309	61	83	116	247	399	335	43	42	24	41	62	356	344	120	240	329	NA	NA	NA	NA	51961685	51962003	51967171	51967248	NA	NA	51961304	51967457
42718_MXE	ENSG00000090097	PCBP4	poly(rC) binding protein 4 [Source:HGNC Symbol;Acc:HGNC:8652]	MXE	0.109	0.39	0.32	0.00164911	0.0359258	0.204987	0.838452	1777.9	1421.7	0.408	0.313	0.444	0.232	0.211	0.346	0.297	0.312	54	57	85	248	397	337	34	29	20	32	47	356	343	120	240	328	NA	NA	NA	NA	51961685	51962077	51967171	51967227	NA	NA	51961304	51967457
42719_MXE	ENSG00000090097	PCBP4	poly(rC) binding protein 4 [Source:HGNC Symbol;Acc:HGNC:8652]	MXE	0.115	0.42	0.35	0.000416589	0.0147837	0.204987	0.838452	1777.9	1421.7	0.407	0.368	0.49	0.252	0.255	0.358	0.323	0.345	61	83	116	248	397	337	43	42	24	41	62	356	343	120	240	328	NA	NA	NA	NA	51961685	51962077	51967171	51967248	NA	NA	51961304	51967457
42755_MXE	ENSG00000090097	PCBP4	poly(rC) binding protein 4 [Source:HGNC Symbol;Acc:HGNC:8652]	MXE	0.13	0.59	0.5	0.0017697	0.0376471	0.204987	0.838452	1777.9	1421.7	0.551	0.541	0.663	0.486	0.377	0.513	0.432	0.468	61	83	116	48	68	57	43	42	24	41	62	44	67	22	52	68	NA	NA	NA	NA	51961748	51961819	51967171	51967248	NA	NA	51961304	51967457
42790_MXE	ENSG00000090097	PCBP4	poly(rC) binding protein 4 [Source:HGNC Symbol;Acc:HGNC:8652]	MXE	0.134	0.57	0.49	0.00128254	0.03045	0.204987	0.838452	1777.9	1421.7	0.554	0.51	0.655	0.449	0.371	0.499	0.425	0.449	61	83	116	53	86	66	43	42	24	41	62	57	77	26	60	82	NA	NA	NA	NA	51961748	51961839	51967171	51967248	NA	NA	51961304	51967457
42814_MXE	ENSG00000090097	PCBP4	poly(rC) binding protein 4 [Source:HGNC Symbol;Acc:HGNC:8652]	MXE	0.103	0.36	0.29	0.000188492	0.00833925	0.204987	0.838452	1777.9	1421.7	0.338	0.319	0.417	0.229	0.212	0.298	0.246	0.292	61	83	116	195	289	265	43	42	24	41	62	236	254	92	205	245	NA	NA	NA	NA	51961748	51961936	51967171	51967248	NA	NA	51961304	51967457
42850_MXE	ENSG00000090097	PCBP4	poly(rC) binding protein 4 [Source:HGNC Symbol;Acc:HGNC:8652]	MXE	0.104	0.34	0.28	0.000160653	0.00745662	0.204987	0.838452	1777.9	1421.7	0.326	0.294	0.411	0.202	0.196	0.281	0.251	0.269	61	83	116	306	485	405	43	42	24	41	62	414	420	149	297	410	NA	NA	NA	NA	51961748	51962077	51967171	51967248	NA	NA	51961304	51967457
42921_A5SS	ENSG00000146556	WASH2P	WASP family homolog 2, pseudogene [Source:HGNC Symbol;Acc:HGNC:33145]	A5SS	-0.109	0.13	0.2	0.00228811	0.0436247	0.386916	0.580131	36	25.2	0.147	0.118	0.128	0.134	0.227	0.24	0.326	0.273	16	22	20	66	117	97	13	21	8	17	20	60	51	18	25	38	NA	NA	NA	NA	NA	NA	NA	NA	113598376	113598506	NA	NA
42941_SE	ENSG00000129197	RPAIN	RPA interacting protein [Source:HGNC Symbol;Acc:HGNC:28641]	SE	-0.14	0.5	0.59	8.25164e-05	0.00461184	-0.267797	0.650481	31.5	34.6	0.52	0.542	0.452	0.623	0.581	0.697	0.726	0.596	171	267	204	65	93	102	357	289	212	264	186	89	86	38	41	52	5428070	5428211	NA	NA	NA	NA	NA	NA	NA	NA	5426082	5432876
42948_A5SS	ENSG00000091513	TF	transferrin [Source:HGNC Symbol;Acc:HGNC:11740]	A5SS	-0.16	0.57	0.67	1.61035e-06	0.000222252	-0.15803	0.886131	187.8	196.5	0.529	0.57	0.604	0.719	0.734	0.713	0.677	0.794	89	113	175	40	43	58	71	235	113	133	335	14	43	23	32	44	NA	NA	NA	NA	NA	NA	NA	NA	133776956	133777235	NA	NA
42950_A5SS	ENSG00000091513	TF	transferrin [Source:HGNC Symbol;Acc:HGNC:11740]	A5SS	-0.17	0.52	0.63	1.69185e-06	0.00022891	-0.15803	0.886131	187.8	196.5	0.474	0.525	0.559	0.682	0.701	0.67	0.641	0.755	89	117	181	40	43	58	74	248	115	141	335	14	43	23	32	44	NA	NA	NA	NA	NA	NA	NA	NA	133776956	133777283	NA	NA
43013_MXE	ENSG00000090097	PCBP4	poly(rC) binding protein 4 [Source:HGNC Symbol;Acc:HGNC:8652]	MXE	0.101	0.78	0.72	1.65138e-06	0.000226051	0.204987	0.838452	1777.9	1421.7	0.79	0.775	0.783	0.643	0.645	0.77	0.654	0.695	818	1293	1254	109	189	175	657	972	591	530	1011	183	269	89	141	223	NA	NA	NA	NA	51962809	51962892	51967171	51967434	NA	NA	51962088	51968184
4308_A5SS	ENSG00000108963	DPH1	diphthamide biosynthesis 1 [Source:HGNC Symbol;Acc:HGNC:3003]	A5SS	0.117	0.84	0.77	0.000207711	0.00900846	-0.0282337	0.956457	37.5	35.3	0.861	0.805	0.857	0.817	0.745	0.627	0.77	0.663	116	225	191	14	41	24	143	183	121	245	189	24	47	54	55	72	NA	NA	NA	NA	NA	NA	NA	NA	2036528	2036686	NA	NA
43242_A3SS	ENSG00000067057	PFKP	phosphofructokinase, platelet [Source:HGNC Symbol;Acc:HGNC:8878]	A3SS	0.139	0.86	0.77	1.37407e-06	0.000198973	0.164181	0.705798	215.3	179.1	0.84	0.84	0.892	0.796	0.785	0.623	0.676	0.711	359	558	569	18	28	18	208	446	201	445	422	14	32	32	56	45	NA	NA	NA	NA	NA	NA	NA	NA	3105114	3105405	NA	NA
43259_SE	ENSG00000127463	EMC1	ER membrane protein complex subunit 1 [Source:HGNC Symbol;Acc:HGNC:28957]	SE	0.142	0.85	0.76	0.00261441	0.047895	0.292051	0.35189	66.1	50.1	0.871	0.813	0.869	0.805	0.793	0.647	0.454	0.846	96	147	210	13	31	29	45	88	68	69	156	10	21	34	76	26	19234179	19234188	NA	NA	NA	NA	NA	NA	NA	NA	19233135	19235252
437_MXE	ENSG00000125503	PPP1R12C	protein phosphatase 1 regulatory subunit 12C [Source:HGNC Symbol;Acc:HGNC:14947]	MXE	-0.113	0.41	0.48	0.000945282	0.0250382	-0.185401	0.80739	27.8	29.3	0.431	0.364	0.426	0.54	0.495	0.489	0.456	0.621	42	96	87	66	199	139	73	95	58	105	113	74	115	72	149	82	NA	NA	NA	NA	55103408	55103568	55112466	55112585	NA	NA	55099095	55112795
4393_MXE	ENSG00000138663	COPS4	COP9 signalosome subunit 4 [Source:HGNC Symbol;Acc:HGNC:16702]	MXE	0.121	0.54	0.47	2.69418e-07	5.45736e-05	-0.232007	0.616972	69.4	74.2	0.554	0.52	0.553	0.438	0.414	0.434	0.428	0.393	267	357	421	171	262	271	392	288	277	319	293	400	325	288	340	361	NA	NA	NA	NA	83063075	83063246	83066437	83066553	NA	NA	83057408	83068522
4401_A5SS	ENSG00000269893	SNHG8	small nucleolar RNA host gene 8 [Source:HGNC Symbol;Acc:HGNC:33098]	A5SS	0.248	0.79	0.64	3.27716e-12	3.82805e-09	-0.350581	0.738968	17.4	19.9	0.806	0.807	0.762	0.522	0.431	0.537	0.717	0.511	875	1440	1235	47	77	86	1546	827	914	854	399	316	243	176	75	85	NA	NA	NA	NA	NA	NA	NA	NA	118278708	118279137	NA	NA
44126_SE	ENSG00000115504	EHBP1	EH domain binding protein 1 [Source:HGNC Symbol;Acc:HGNC:29144]	SE	0.133	0.36	0.28	0.000764338	0.0219187	0.157436	0.708527	37.6	31.3	0.431	0.298	0.347	0.262	0.282	0.169	0.179	0.234	50	63	58	32	72	53	22	34	18	30	41	30	42	43	67	65	62858405	62858510	NA	NA	NA	NA	NA	NA	NA	NA	62831158	62859291
4416_MXE	ENSG00000138750	NUP54	nucleoporin 54 [Source:HGNC Symbol;Acc:HGNC:17359]	MXE	0.103	0.59	0.52	7.7922e-05	0.00441134	-0.335723	0.403105	45.2	52.5	0.563	0.572	0.627	0.494	0.515	0.495	0.486	0.43	170	237	241	120	161	130	169	145	147	280	156	157	124	136	269	188	NA	NA	NA	NA	76132522	76132719	76136185	76136412	NA	NA	76130749	76144292
44169_SE	ENSG00000140750	ARHGAP17	Rho GTPase activating protein 17 [Source:HGNC Symbol;Acc:HGNC:18239]	SE	-0.185	0.53	0.65	0.000567848	0.0180227	-0.224963	0.580018	14.6	15.8	0.457	0.516	0.618	0.664	0.654	0.796	0.842	0.621	40	74	133	26	38	45	47	90	121	127	60	13	26	17	13	20	24959670	24959752	NA	NA	NA	NA	NA	NA	NA	NA	24954730	24959979
4433_MXE	ENSG00000181396	OGFOD3	2-oxoglutarate and iron dependent oxygenase domain containing 3 [Source:HGNC Symbol;Acc:HGNC:26174]	MXE	-0.173	0.44	0.55	0.00026769	0.010844	-0.102998	0.77525	15.3	15.3	0.467	0.404	0.452	0.595	0.598	0.543	0.632	0.702	22	27	35	29	46	49	28	36	36	46	53	22	28	35	31	26	NA	NA	NA	NA	82406417	82406482	82409367	82409410	NA	NA	82405380	82411530
44400_SE	ENSG00000054523	KIF1B	kinesin family member 1B [Source:HGNC Symbol;Acc:HGNC:16636]	SE	0.139	0.45	0.36	1.90825e-05	0.00151979	0.537499	0.225372	124.3	79.8	0.465	0.456	0.418	0.359	0.345	0.213	0.264	0.358	125	173	151	113	162	165	37	61	43	46	115	52	91	125	101	162	10355369	10355396	NA	NA	NA	NA	NA	NA	NA	NA	10352736	10361043
4497_SE	ENSG00000105698	USF2	upstream transcription factor 2, c-fos interacting [Source:HGNC Symbol;Acc:HGNC:12594]	SE	-0.266	0.24	0.41	0.00121105	0.0293289	-0.154862	0.624947	121.8	125.8	0.349	0.192	0.183	0.736	0.548	0.51	0.528	0.215	12	17	15	5	16	15	50	38	14	20	11	4	7	3	4	9	35275081	35275425	NA	NA	NA	NA	NA	NA	NA	NA	35271141	35275900
4501_RI	ENSG00000214021	TTLL3	tubulin tyrosine ligase like 3 [Source:HGNC Symbol;Acc:HGNC:24483]	RI	-0.185	0.61	0.72	0.00152437	0.0341333	-0.326758	0.61642	6.4	7.4	0.688	0.63	0.509	0.709	0.771	0.798	0.876	0.817	321	646	423	5	13	14	567	783	461	620	522	8	8	4	3	4	NA	NA	9817644	9820741	NA	NA	NA	NA	NA	NA	9817759	9820741
45065_SE	ENSG00000163660	CCNL1	cyclin L1 [Source:HGNC Symbol;Acc:HGNC:20569]	SE	0.143	0.47	0.38	5.83845e-05	0.00360841	0.102707	0.865085	67.1	57.3	0.438	0.468	0.495	0.432	0.339	0.228	0.292	0.328	113	189	142	58	86	58	108	128	53	99	106	57	100	72	96	87	157156935	157157083	NA	NA	NA	NA	NA	NA	NA	NA	157153156	157158951
45066_SE	ENSG00000163660	CCNL1	cyclin L1 [Source:HGNC Symbol;Acc:HGNC:20569]	SE	0.117	0.35	0.28	0.000145969	0.00689379	0.102707	0.865085	67.1	57.3	0.327	0.383	0.348	0.33	0.23	0.19	0.186	0.241	50	95	55	58	86	58	50	53	30	39	49	57	100	72	96	87	157157006	157157083	NA	NA	NA	NA	NA	NA	NA	NA	157153156	157158975
45067_SE	ENSG00000163660	CCNL1	cyclin L1 [Source:HGNC Symbol;Acc:HGNC:20569]	SE	0.114	0.49	0.42	0.00160796	0.0353721	0.102707	0.865085	67.1	57.3	0.446	0.517	0.513	0.497	0.377	0.375	0.319	0.323	81	160	106	58	86	58	98	105	75	78	72	57	100	72	96	87	157157010	157157083	NA	NA	NA	NA	NA	NA	NA	NA	157153156	157158975
455_A3SS	ENSG00000142046	TMEM91	transmembrane protein 91 [Source:HGNC Symbol;Acc:HGNC:32393]	A3SS	0.189	0.72	0.6	0.00215348	0.0421353	-0.185866	0.76678	16.9	17.6	0.667	0.788	0.706	0.586	0.605	0.612	0.58	0.274	40	93	78	8	10	13	60	65	59	62	32	17	17	15	18	34	NA	NA	NA	NA	NA	NA	NA	NA	41383714	41384083	NA	NA
45561_MXE	ENSG00000228794	LINC01128	long intergenic non-protein coding RNA 1128 [Source:HGNC Symbol;Acc:HGNC:49377]	MXE	-0.134	0.54	0.62	0.00210759	0.0415857	0.224874	0.650917	10.9	8.7	0.475	0.572	0.565	0.659	0.707	0.641	0.672	0.678	32	64	42	57	77	52	24	30	41	42	68	20	20	37	33	52	NA	NA	NA	NA	847653	847806	851926	852233	NA	NA	841373	852766
45567_MXE	ENSG00000228794	LINC01128	long intergenic non-protein coding RNA 1128 [Source:HGNC Symbol;Acc:HGNC:49377]	MXE	-0.13	0.29	0.37	0.00156478	0.0347053	0.224874	0.650917	10.9	8.7	0.221	0.343	0.305	0.408	0.418	0.442	0.434	0.396	28	62	39	99	119	89	24	30	41	42	68	35	42	52	55	104	NA	NA	NA	NA	847653	847836	851926	852110	NA	NA	841373	852766
45568_MXE	ENSG00000228794	LINC01128	long intergenic non-protein coding RNA 1128 [Source:HGNC Symbol;Acc:HGNC:49377]	MXE	-0.156	0.49	0.59	0.000955621	0.0251978	0.224874	0.650917	10.9	8.7	0.414	0.537	0.519	0.633	0.684	0.615	0.647	0.653	28	62	39	57	77	52	24	30	41	42	68	20	20	37	33	52	NA	NA	NA	NA	847653	847836	851926	852233	NA	NA	841373	852766
45772_MXE	ENSG00000168028	RPSA	ribosomal protein SA [Source:HGNC Symbol;Acc:HGNC:6502]	MXE	-0.121	0.37	0.45	3.01497e-11	2.70906e-08	-0.324324	0.396106	560.7	645	0.372	0.374	0.374	0.471	0.464	0.485	0.509	0.544	3976	6520	6584	3023	4909	4972	6753	6746	6303	11495	6670	3424	3506	3019	4990	2516	NA	NA	NA	NA	39410592	39410999	39411648	39411777	NA	NA	39408724	39412059
45773_MXE	ENSG00000168028	RPSA	ribosomal protein SA [Source:HGNC Symbol;Acc:HGNC:6502]	MXE	-0.123	0.42	0.49	2.99939e-11	2.70906e-08	-0.324324	0.396106	560.7	645	0.415	0.418	0.417	0.516	0.51	0.53	0.554	0.589	3976	6521	6582	3023	4909	4972	6753	6746	6303	11495	6670	3424	3506	3019	4990	2516	NA	NA	NA	NA	39410676	39410999	39411648	39411777	NA	NA	39408724	39412059
45780_A3SS	ENSG00000160097	FNDC5	fibronectin type III domain containing 5 [Source:HGNC Symbol;Acc:HGNC:20240]	A3SS	0.182	0.73	0.61	0.000605275	0.0187043	0.188395	0.661043	61.7	50.1	0.761	0.72	0.702	0.574	0.488	0.643	0.59	0.431	73	103	54	8	14	8	50	60	67	74	67	13	22	13	18	31	NA	NA	NA	NA	NA	NA	NA	NA	32864293	32864483	NA	NA
46195_SE	ENSG00000157827	FMNL2	formin like 2 [Source:HGNC Symbol;Acc:HGNC:18267]	SE	0.175	0.73	0.62	0.000342508	0.0128506	0.079661	0.894354	69.4	60.9	0.765	0.714	0.701	0.576	0.577	0.512	0.388	0.706	148	176	165	20	31	31	74	130	93	75	158	24	42	39	52	29	152643418	152643544	NA	NA	NA	NA	NA	NA	NA	NA	152640914	152649823
46319_SE	ENSG00000133030	MPRIP	myosin phosphatase Rho interacting protein [Source:HGNC Symbol;Acc:HGNC:30321]	SE	0.123	0.33	0.25	2.17659e-12	2.72408e-09	0.408311	0.279498	80.1	56.4	0.329	0.331	0.33	0.245	0.218	0.187	0.172	0.215	2317	3513	3505	120	180	180	860	1766	1558	1934	2435	67	161	172	236	226	17164108	17167915	NA	NA	NA	NA	NA	NA	NA	NA	17161356	17171865
4634_RI	ENSG00000120889	TNFRSF10B	TNF receptor superfamily member 10b [Source:HGNC Symbol;Acc:HGNC:11905]	RI	-0.149	0.49	0.59	0.00100794	0.0261154	0.0640613	0.933506	61.5	54.8	0.476	0.492	0.508	0.634	0.684	0.578	0.541	0.77	70	173	155	41	95	80	52	122	121	166	107	16	30	47	75	17	NA	NA	23028330	23028602	NA	NA	NA	NA	NA	NA	23028441	23028602
46463_MXE	ENSG00000138757	G3BP2	G3BP stress granule assembly factor 2 [Source:HGNC Symbol;Acc:HGNC:30291]	MXE	0.11	0.28	0.21	2.48312e-09	1.08822e-06	0.0473494	0.933506	105.5	95.3	0.294	0.267	0.273	0.222	0.16	0.162	0.172	0.124	110	144	132	211	316	281	44	54	78	129	52	123	227	323	495	294	NA	NA	NA	NA	75656923	75657014	75657556	75657695	NA	NA	75655870	75658924
46516_MXE	ENSG00000162430	SELENON	selenoprotein N [Source:HGNC Symbol;Acc:HGNC:15999]	MXE	-0.122	0.73	0.81	0.000222294	0.00945483	-0.0587292	0.949015	111.5	109	0.784	0.68	0.723	0.873	0.852	0.856	0.856	0.818	42	55	57	17	38	32	14	51	73	97	104	3	13	18	24	34	NA	NA	NA	NA	25801122	25801160	25802015	25802117	NA	NA	25800413	25805275
46686_MXE	ENSG00000017483	SLC38A5	solute carrier family 38 member 5 [Source:HGNC Symbol;Acc:HGNC:18070]	MXE	-0.265	0.42	0.58	0.0022779	0.0435247	0.0584548	0.94054	319.1	282.6	0.324	0.302	0.619	0.649	0.512	0.591	0.846	0.8	7	6	17	39	37	28	9	11	13	37	39	13	28	24	18	26	NA	NA	NA	NA	48460843	48461086	48461717	48461746	NA	NA	48460764	48462144
46813_SE	ENSG00000173660	UQCRH	ubiquinol-cytochrome c reductase hinge protein [Source:HGNC Symbol;Acc:HGNC:12590]	SE	0.298	0.88	0.7	1.48234e-10	1.01854e-07	-0.324283	0.546542	351.2	400.5	0.898	0.878	0.87	0.863	0.45	0.557	0.612	0.439	253	402	393	20	39	41	540	398	297	328	202	60	339	165	145	180	46309100	46309143	NA	NA	NA	NA	NA	NA	NA	NA	46303820	46310316
46814_SE	ENSG00000173660	UQCRH	ubiquinol-cytochrome c reductase hinge protein [Source:HGNC Symbol;Acc:HGNC:12590]	SE	0.339	0.8	0.59	8.09327e-11	6.03431e-08	-0.324283	0.546542	351.2	400.5	0.835	0.799	0.779	0.71	0.303	0.384	0.541	0.391	252	386	360	20	39	41	366	368	257	427	288	60	339	165	145	180	46309896	46310044	NA	NA	NA	NA	NA	NA	NA	NA	46303820	46310316
47121_SE	ENSG00000143164	DCAF6	DDB1 and CUL4 associated factor 6 [Source:HGNC Symbol;Acc:HGNC:30002]	SE	0.164	0.45	0.35	0.00152437	0.0341333	-0.175184	0.563837	28.7	30	0.393	0.49	0.459	0.382	0.336	0.179	0.134	0.388	30	68	37	17	26	16	32	40	22	16	57	19	29	37	38	33	168015780	168015951	NA	NA	NA	NA	NA	NA	NA	NA	168004793	168023047
4717_MXE	ENSG00000129244	ATP1B2	ATPase Na+/K+ transporting subunit beta 2 [Source:HGNC Symbol;Acc:HGNC:805]	MXE	-0.157	0.25	0.34	3.65373e-05	0.00253039	0.00511627	0.994803	501.5	465.3	0.255	0.213	0.268	0.391	0.412	0.462	0.357	0.388	19	23	42	53	81	109	31	53	28	35	64	46	72	31	60	96	NA	NA	NA	NA	7654791	7654818	7655235	7655256	NA	NA	7654684	7655625
47216_SE	ENSG00000215908	CROCCP2	CROCC pseudogene 2 [Source:HGNC Symbol;Acc:HGNC:28170]	SE	0.148	0.85	0.76	0.00107596	0.0272632	0.466027	0.49391	41.4	27.2	0.894	0.816	0.834	0.76	0.764	0.674	0.725	0.579	256	404	329	6	18	13	240	131	73	133	118	15	8	7	10	17	16619844	16620245	NA	NA	NA	NA	NA	NA	NA	NA	16619103	16626005
47540_MXE	ENSG00000143847	PPFIA4	PTPRF interacting protein alpha 4 [Source:HGNC Symbol;Acc:HGNC:9248]	MXE	-0.21	0.28	0.41	0.000165497	0.00763095	-0.177358	0.801431	40.9	42.7	0.264	0.297	0.286	0.453	0.433	0.462	0.67	0.442	15	28	25	41	65	61	22	39	14	29	42	26	50	16	14	52	NA	NA	NA	NA	203048884	203048980	203049675	203049767	NA	NA	203048714	203051877
4765_A5SS	ENSG00000104763	ASAH1	N-acylsphingosine amidohydrolase 1 [Source:HGNC Symbol;Acc:HGNC:735]	A5SS	0.128	0.81	0.73	0.00123679	0.0297671	-0.115747	0.799049	38.5	38.8	0.828	0.807	0.791	0.643	0.695	0.775	0.756	0.533	386	704	548	10	21	18	376	620	469	719	421	26	34	17	29	46	NA	NA	NA	NA	NA	NA	NA	NA	18083980	18084980	NA	NA
4774_A3SS	ENSG00000246922	UBAP1L	ubiquitin associated protein 1 like [Source:HGNC Symbol;Acc:HGNC:40028]	A3SS	-0.263	0.48	0.65	3.20806e-05	0.00228033	0.532247	0.464073	71.6	45.8	0.476	0.46	0.514	0.614	0.868	0.756	0.699	0.795	67	96	78	57	87	57	37	17	8	9	25	18	2	2	3	5	NA	NA	NA	NA	NA	NA	NA	NA	65106095	65106388	NA	NA
47788_A5SS	ENSG00000182004	SNRPE	small nuclear ribonucleoprotein polypeptide E [Source:HGNC Symbol;Acc:HGNC:11161]	A5SS	-0.156	0.23	0.33	0.00210382	0.0415582	-0.715853	0.314736	66.1	98	0.19	0.28	0.216	0.548	0.255	0.358	0.411	0.353	32	53	33	33	33	29	85	41	39	72	18	17	29	17	25	8	NA	NA	NA	NA	NA	NA	NA	NA	203861849	203862264	NA	NA
47846_SE	ENSG00000011566	MAP4K3	mitogen-activated protein kinase kinase kinase kinase 3 [Source:HGNC Symbol;Acc:HGNC:6865]	SE	-0.165	0.42	0.52	1.95591e-06	0.000256707	-0.0738304	0.798253	62	60.1	0.397	0.425	0.432	0.591	0.548	0.576	0.62	0.582	69	104	117	64	86	94	59	101	89	115	146	25	51	40	43	64	39307942	39308005	NA	NA	NA	NA	NA	NA	NA	NA	39299801	39309519
4796_RI	ENSG00000147813	NAPRT	nicotinate phosphoribosyltransferase [Source:HGNC Symbol;Acc:HGNC:30450]	RI	0.311	0.71	0.51	0.00013439	0.00645129	-2.67521	0.0224065	5.5	33.6	0.742	0.639	0.739	0.48	0.523	0.227	0.413	0.335	16	23	21	3	7	4	12	57	12	38	30	7	28	22	29	32	NA	NA	143574784	143575093	NA	NA	NA	NA	NA	NA	143574900	143575093
48100_SE	ENSG00000203875	SNHG5	small nucleolar RNA host gene 5 [Source:HGNC Symbol;Acc:HGNC:21026]	SE	-0.102	0.71	0.78	7.76644e-05	0.00440387	-0.580483	0.0854498	23.4	32.2	0.693	0.765	0.685	0.742	0.823	0.869	0.875	0.773	134	284	246	32	47	61	427	526	630	626	228	80	61	51	48	36	85677790	85677875	NA	NA	NA	NA	NA	NA	NA	NA	85677492	85678032
4825_MXE	ENSG00000101639	CEP192	centrosomal protein 192 [Source:HGNC Symbol;Acc:HGNC:25515]	MXE	0.218	0.55	0.42	0.000369738	0.0135107	-0.178418	0.552631	25.7	26.9	0.518	0.644	0.494	0.341	0.408	0.459	0.223	0.239	25	38	22	32	29	31	12	19	24	10	13	32	38	39	48	57	NA	NA	NA	NA	13037236	13037301	13040829	13040956	NA	NA	13030608	13042334
4826_MXE	ENSG00000101639	CEP192	centrosomal protein 192 [Source:HGNC Symbol;Acc:HGNC:25515]	MXE	0.173	0.54	0.44	7.39744e-05	0.00429186	-0.178418	0.552631	25.7	26.9	0.575	0.572	0.484	0.366	0.336	0.391	0.365	0.397	63	73	50	34	40	39	26	27	36	37	53	33	39	41	47	59	NA	NA	NA	NA	13038369	13038579	13040829	13040956	NA	NA	13037301	13042334
48497_MXE	ENSG00000077097	TOP2B	DNA topoisomerase II beta [Source:HGNC Symbol;Acc:HGNC:11990]	MXE	-0.11	0.61	0.67	1.42364e-06	0.000203628	0.0594155	0.901029	273.5	243.2	0.626	0.597	0.596	0.734	0.732	0.69	0.673	0.751	319	407	410	131	189	191	233	338	447	398	602	58	85	138	133	137	NA	NA	NA	NA	25626559	25626592	25626771	25626864	NA	NA	25624803	25627296
48519_A5SS	ENSG00000157020	SEC13	SEC13 homolog, nuclear pore and COPII coat complex component [Source:HGNC Symbol;Acc:HGNC:10697]	A5SS	-0.249	0.43	0.58	0.00180285	0.0380815	-0.445008	0.160779	58	73.7	0.474	0.431	0.377	0.764	0.826	0.502	0.702	0.59	25	35	42	6	10	15	30	44	42	87	40	2	2	9	8	6	NA	NA	NA	NA	NA	NA	NA	NA	10320690	10321082	NA	NA
4862_A3SS	ENSG00000196557	CACNA1H	calcium voltage-gated channel subunit alpha1 H [Source:HGNC Symbol;Acc:HGNC:1395]	A3SS	-0.227	0.35	0.49	2.34556e-06	0.000297809	0.0617027	0.924368	91.1	81	0.319	0.336	0.383	0.419	0.637	0.517	0.753	0.539	55	85	77	88	126	93	52	110	100	220	142	54	47	70	54	91	NA	NA	NA	NA	NA	NA	NA	NA	1218969	1219130	NA	NA
48764_MXE	ENSG00000142920	AZIN2	antizyme inhibitor 2 [Source:HGNC Symbol;Acc:HGNC:29957]	MXE	0.133	0.29	0.2	0.00216821	0.0423526	0.110891	0.868268	6.7	5.7	0.377	0.206	0.278	0.134	0.196	0.154	0.111	0.175	26	21	32	43	81	83	9	21	10	4	17	58	86	55	32	80	NA	NA	NA	NA	33083953	33084126	33092049	33092222	NA	NA	33081508	33093416
4882_MXE	ENSG00000109445	ZNF330	zinc finger protein 330 [Source:HGNC Symbol;Acc:HGNC:15462]	MXE	0.103	0.63	0.57	0.000711289	0.0208758	0.129851	0.736184	83	70	0.626	0.642	0.625	0.513	0.528	0.529	0.552	0.52	145	231	198	62	92	85	78	111	116	200	144	53	71	74	116	95	NA	NA	NA	NA	141230165	141230270	141231438	141231485	NA	NA	141229697	141232589
4883_RI	ENSG00000137070	IL11RA	interleukin 11 receptor subunit alpha [Source:HGNC Symbol;Acc:HGNC:5967]	RI	-0.149	0.31	0.4	0.00149143	0.0336536	-0.0737339	0.946582	23.9	23.2	0.383	0.285	0.25	0.445	0.532	0.479	0.422	0.399	46	70	35	19	45	27	50	102	43	54	44	16	23	12	19	17	NA	NA	34655217	34655665	NA	NA	NA	NA	NA	NA	34655317	34655665
49333_MXE	ENSG00000132199	ENOSF1	enolase superfamily member 1 [Source:HGNC Symbol;Acc:HGNC:30365]	MXE	-0.217	0.36	0.49	0.00217573	0.0423815	-0.0218672	0.97738	13	12	0.337	0.38	0.353	0.449	0.73	0.527	0.703	0.458	24	38	37	16	21	23	53	40	23	49	10	22	5	7	7	4	NA	NA	NA	NA	691203	691276	692769	693178	NA	NA	690631	693908
49386_SE	ENSG00000032742	IFT88	intraflagellar transport 88 [Source:HGNC Symbol;Acc:HGNC:20606]	SE	-0.15	0.17	0.26	7.35649e-06	0.000740785	-0.0448783	0.96078	27.9	26.1	0.213	0.152	0.149	0.178	0.374	0.376	0.356	0.321	25	34	38	41	84	96	59	90	57	61	51	121	67	42	49	48	20663262	20663386	NA	NA	NA	NA	NA	NA	NA	NA	20656430	20663604
4941_A3SS	ENSG00000215908	CROCCP2	CROCC pseudogene 2 [Source:HGNC Symbol;Acc:HGNC:28170]	A3SS	0.257	0.55	0.39	0.000286924	0.0113484	0.466027	0.49391	41.4	27.2	0.603	0.503	0.551	0.648	0.248	0.114	0.347	0.119	103	154	119	21	47	30	107	32	10	36	14	18	30	24	21	32	NA	NA	NA	NA	NA	NA	NA	NA	16619844	16620245	NA	NA
49744_SE	ENSG00000162616	DNAJB4	DnaJ heat shock protein family (Hsp40) member B4 [Source:HGNC Symbol;Acc:HGNC:14886]	SE	-0.157	0.58	0.68	0.000284428	0.0112879	-0.223278	0.783035	37.7	40.6	0.58	0.568	0.584	0.658	0.696	0.778	0.799	0.74	81	127	145	17	28	30	86	126	145	123	225	13	16	12	9	23	78005079	78005321	NA	NA	NA	NA	NA	NA	NA	NA	77979293	78013355
4979_MXE	ENSG00000079277	MKNK1	MAPK interacting serine/threonine kinase 1 [Source:HGNC Symbol;Acc:HGNC:7110]	MXE	0.239	0.79	0.64	3.95768e-05	0.00269299	-0.29473	0.442007	8.9	10.1	0.822	0.744	0.813	0.704	0.619	0.43	0.584	0.431	51	86	112	6	16	14	57	51	32	57	21	13	17	23	22	15	NA	NA	NA	NA	46560233	46560277	46561477	46561642	NA	NA	46558800	46562843
49815_MXE	ENSG00000156928	MALSU1	mitochondrial assembly of ribosomal large subunit 1 [Source:HGNC Symbol;Acc:HGNC:21721]	MXE	0.123	0.45	0.37	0.0024998	0.0466208	-0.212802	0.562121	18	19.2	0.489	0.485	0.365	0.297	0.323	0.28	0.379	0.339	50	83	64	64	108	136	49	59	42	90	57	142	151	132	180	136	NA	NA	NA	NA	23300838	23300887	23307867	23307949	NA	NA	23299608	23311729
5002_RI	ENSG00000170037	CNTROB	centrobin, centriole duplication and spindle assembly protein [Source:HGNC Symbol;Acc:HGNC:29616]	RI	-0.133	0.28	0.36	0.0021837	0.0424077	0.0203143	0.961298	33.7	30.7	0.271	0.286	0.286	0.388	0.487	0.318	0.377	0.5	55	96	82	26	42	36	83	119	77	155	137	23	22	29	45	24	NA	NA	7948486	7949137	NA	NA	NA	NA	NA	NA	7948619	7949137
5030_A3SS	ENSG00000203875	SNHG5	small nucleolar RNA host gene 5 [Source:HGNC Symbol;Acc:HGNC:21026]	A3SS	-0.143	0.54	0.63	0.000581269	0.0182828	-0.580483	0.0854498	23.4	32.2	0.517	0.615	0.502	0.579	0.701	0.762	0.776	0.619	167	365	299	32	47	61	535	695	793	811	285	80	61	51	48	36	NA	NA	NA	NA	NA	NA	NA	NA	85677423	85677875	NA	NA
5035_A3SS	ENSG00000203875	SNHG5	small nucleolar RNA host gene 5 [Source:HGNC Symbol;Acc:HGNC:21026]	A3SS	-0.165	0.65	0.75	9.93635e-07	0.000157556	-0.580483	0.0854498	23.4	32.2	0.599	0.644	0.705	0.703	0.863	0.835	0.899	0.77	328	514	539	34	44	35	793	853	1012	1207	433	52	21	31	21	20	NA	NA	NA	NA	NA	NA	NA	NA	85677423	85678032	NA	NA
5052_A5SS	ENSG00000168488	ATXN2L	ataxin 2 like [Source:HGNC Symbol;Acc:HGNC:31326]	A5SS	0.149	0.81	0.72	0.000989544	0.0257627	-0.138199	0.775043	116.3	119.5	0.783	0.847	0.807	0.74	0.749	0.643	0.585	0.6	39	60	58	7	7	9	22	46	39	61	51	5	10	14	28	22	NA	NA	NA	NA	NA	NA	NA	NA	28835932	28836176	NA	NA
5053_A5SS	ENSG00000168488	ATXN2L	ataxin 2 like [Source:HGNC Symbol;Acc:HGNC:31326]	A5SS	0.151	0.83	0.74	0.000982589	0.025677	-0.138199	0.775043	116.3	119.5	0.8	0.84	0.864	0.68	0.696	0.721	0.574	0.749	37	57	59	6	7	6	23	46	36	52	46	7	13	9	25	10	NA	NA	NA	NA	NA	NA	NA	NA	28835932	28836176	NA	NA
50612_MXE	ENSG00000136717	BIN1	bridging integrator 1 [Source:HGNC Symbol;Acc:HGNC:1052]	MXE	0.115	0.57	0.5	0.00171753	0.0368344	0.32281	0.24509	161.8	120.1	0.541	0.598	0.575	0.466	0.44	0.46	0.509	0.406	29	72	53	61	120	97	19	32	22	39	34	54	101	64	93	123	NA	NA	NA	NA	127050801	127051212	127052254	127052361	NA	NA	127048633	127053445
50614_MXE	ENSG00000136717	BIN1	bridging integrator 1 [Source:HGNC Symbol;Acc:HGNC:1052]	MXE	0.111	0.59	0.53	0.00244961	0.0459537	0.32281	0.24509	161.8	120.1	0.561	0.615	0.608	0.477	0.471	0.493	0.545	0.432	30	74	58	61	120	97	19	35	24	43	36	54	102	64	93	123	NA	NA	NA	NA	127050801	127051239	127052254	127052362	NA	NA	127048633	127059155
50660_MXE	ENSG00000136717	BIN1	bridging integrator 1 [Source:HGNC Symbol;Acc:HGNC:1052]	MXE	-0.11	0.49	0.56	4.32473e-06	0.000485319	0.32281	0.24509	161.8	120.1	0.474	0.486	0.516	0.588	0.556	0.576	0.623	0.665	332	493	485	286	404	353	263	438	280	445	593	143	272	160	209	232	NA	NA	NA	NA	127053904	127053982	127057472	127057601	NA	NA	127053445	127059155
5113_A5SS	ENSG00000162910	MRPL55	mitochondrial ribosomal protein L55 [Source:HGNC Symbol;Acc:HGNC:16686]	A5SS	0.211	0.7	0.57	1.01583e-06	0.000158918	-0.252458	0.643429	46.6	51.5	0.685	0.727	0.686	0.648	0.491	0.4	0.466	0.435	190	414	327	14	25	24	241	402	249	440	340	21	67	60	81	71	NA	NA	NA	NA	NA	NA	NA	NA	228108436	228109021	NA	NA
51554_A5SS	ENSG00000163728	TTC14	tetratricopeptide repeat domain 14 [Source:HGNC Symbol;Acc:HGNC:24697]	A5SS	0.161	0.51	0.41	1.39282e-05	0.00118798	-0.145213	0.861872	58.2	58.2	0.548	0.524	0.453	0.42	0.39	0.289	0.411	0.226	408	585	400	55	87	79	566	402	241	282	243	128	103	97	66	136	NA	NA	NA	NA	NA	NA	NA	NA	180607647	180608271	NA	NA
51792_SE	ENSG00000214941	ZSWIM7	zinc finger SWIM-type containing 7 [Source:HGNC Symbol;Acc:HGNC:26993]	SE	0.167	0.79	0.69	0.00116808	0.0285247	0.0955768	0.892538	28.9	24.7	0.793	0.832	0.758	0.757	0.635	0.598	0.527	0.622	66	96	74	8	9	11	87	60	48	48	39	13	16	15	20	11	15977799	15977913	NA	NA	NA	NA	NA	NA	NA	NA	15977092	15978163
51830_SE	ENSG00000080823	MOK	MOK protein kinase [Source:HGNC Symbol;Acc:HGNC:9833]	SE	-0.172	0.21	0.32	0.000361646	0.0133262	-0.112261	0.908131	27.5	27.3	0.166	0.178	0.293	0.289	0.493	0.344	0.425	0.369	11	24	30	29	58	38	28	52	23	31	39	36	28	23	22	35	102265822	102265912	NA	NA	NA	NA	NA	NA	NA	NA	102251995	102283592
52075_MXE	ENSG00000163608	NEPRO	nucleolus and neural progenitor protein [Source:HGNC Symbol;Acc:HGNC:24496]	MXE	0.16	0.47	0.37	6.23035e-05	0.00379705	-0.120529	0.829146	22.3	22.5	0.502	0.457	0.458	0.375	0.308	0.276	0.356	0.249	37	59	46	56	107	83	22	21	24	46	23	56	72	96	127	106	NA	NA	NA	NA	113011044	113011215	113012733	113012811	NA	NA	113010704	113013403
52077_MXE	ENSG00000163608	NEPRO	nucleolus and neural progenitor protein [Source:HGNC Symbol;Acc:HGNC:24496]	MXE	0.137	0.36	0.28	2.13692e-05	0.0016604	-0.120529	0.829146	22.3	22.5	0.394	0.354	0.343	0.275	0.211	0.196	0.276	0.173	37	59	46	103	195	160	22	21	24	46	23	105	142	178	219	200	NA	NA	NA	NA	113011044	113011266	113012733	113012811	NA	NA	113010704	113013403
52452_SE	ENSG00000143373	ZNF687	zinc finger protein 687 [Source:HGNC Symbol;Acc:HGNC:29277]	SE	-0.113	0.15	0.22	0.00187729	0.0390652	-0.0652812	0.881062	62.2	60.6	0.121	0.163	0.178	0.351	0.418	0.175	0.138	0.252	98	186	218	73	98	103	185	260	141	141	257	35	37	68	90	78	151285205	151286074	NA	NA	NA	NA	NA	NA	NA	NA	151282395	151288406
52489_A5SS	ENSG00000109103	UNC119	unc-119 lipid binding chaperone [Source:HGNC Symbol;Acc:HGNC:12565]	A5SS	-0.128	0.57	0.65	3.56199e-05	0.00248157	0.674175	0.493832	1056.6	612.4	0.55	0.581	0.592	0.651	0.795	0.698	0.703	0.667	596	876	844	88	114	105	465	645	128	302	633	45	30	10	23	57	NA	NA	NA	NA	NA	NA	NA	NA	28551614	28552092	NA	NA
52491_A5SS	ENSG00000109103	UNC119	unc-119 lipid binding chaperone [Source:HGNC Symbol;Acc:HGNC:12565]	A5SS	-0.11	0.67	0.74	1.11661e-05	0.00100332	0.674175	0.493832	1056.6	612.4	0.65	0.677	0.687	0.739	0.854	0.778	0.783	0.753	597	872	842	88	114	105	465	641	128	302	633	45	30	10	23	57	NA	NA	NA	NA	NA	NA	NA	NA	28551802	28552092	NA	NA
52506_SE	ENSG00000144711	IQSEC1	IQ motif and Sec7 domain 1 [Source:HGNC Symbol;Acc:HGNC:29112]	SE	-0.237	0.46	0.6	0.00142359	0.0326764	0.12422	0.72016	157.5	134.4	0.421	0.566	0.379	0.534	0.528	0.813	0.843	0.745	18	38	16	17	20	18	5	13	19	39	34	3	8	3	5	8	13047477	13047522	NA	NA	NA	NA	NA	NA	NA	NA	12941865	13073429
52788_A5SS	ENSG00000263753	LINC00667	long intergenic non-protein coding RNA 667 [Source:HGNC Symbol;Acc:HGNC:27906]	A5SS	-0.164	0.37	0.47	0.000450317	0.0156397	0.303148	0.166863	53.6	40.3	0.398	0.401	0.315	0.478	0.562	0.662	0.55	0.423	88	135	105	50	76	86	78	109	78	107	111	32	32	15	33	57	NA	NA	NA	NA	NA	NA	NA	NA	5238989	5239213	NA	NA
52789_A5SS	ENSG00000263753	LINC00667	long intergenic non-protein coding RNA 667 [Source:HGNC Symbol;Acc:HGNC:27906]	A5SS	-0.142	0.23	0.32	0.000242119	0.0101007	0.303148	0.166863	53.6	40.3	0.248	0.25	0.187	0.314	0.39	0.494	0.387	0.266	88	135	105	50	76	86	78	109	78	111	110	32	32	15	33	57	NA	NA	NA	NA	NA	NA	NA	NA	5238989	5239477	NA	NA
52794_A5SS	ENSG00000263753	LINC00667	long intergenic non-protein coding RNA 667 [Source:HGNC Symbol;Acc:HGNC:27906]	A5SS	0.212	0.69	0.55	1.58511e-06	0.000221303	0.303148	0.166863	53.6	40.3	0.734	0.677	0.647	0.576	0.423	0.421	0.467	0.482	89	130	100	13	25	22	71	111	76	109	111	21	61	42	50	48	NA	NA	NA	NA	NA	NA	NA	NA	5238989	5239196	NA	NA
52795_A5SS	ENSG00000263753	LINC00667	long intergenic non-protein coding RNA 667 [Source:HGNC Symbol;Acc:HGNC:27906]	A5SS	0.215	0.68	0.54	1.63109e-06	0.00022415	0.303148	0.166863	53.6	40.3	0.718	0.67	0.642	0.583	0.402	0.411	0.451	0.463	88	135	105	13	25	22	78	109	78	109	110	21	61	42	50	48	NA	NA	NA	NA	NA	NA	NA	NA	5238989	5239213	NA	NA
52822_SE	ENSG00000163629	PTPN13	protein tyrosine phosphatase non-receptor type 13 [Source:HGNC Symbol;Acc:HGNC:9646]	SE	-0.132	0.35	0.43	4.39304e-08	1.3504e-05	0.30584	0.63366	358.7	270.1	0.344	0.313	0.388	0.423	0.517	0.458	0.517	0.486	225	251	307	272	349	307	111	282	173	209	417	96	167	130	124	280	86753008	86753065	NA	NA	NA	NA	NA	NA	NA	NA	86751124	86758349
5291_RI	ENSG00000215301	DDX3X	DEAD-box helicase 3 X-linked [Source:HGNC Symbol;Acc:HGNC:2745]	RI	-0.272	0.34	0.51	8.56558e-05	0.00473444	0.247751	0.303774	182.8	142.4	0.396	0.298	0.322	0.689	0.647	0.522	0.49	0.703	15	25	28	7	18	18	29	54	25	22	31	4	9	7	7	4	NA	NA	41337407	41339083	NA	NA	NA	NA	NA	NA	41337465	41339083
5294_RI	ENSG00000215301	DDX3X	DEAD-box helicase 3 X-linked [Source:HGNC Symbol;Acc:HGNC:2745]	RI	-0.176	0.5	0.61	0.000628903	0.0192735	0.247751	0.303774	182.8	142.4	0.501	0.502	0.51	0.741	0.678	0.604	0.583	0.798	288	511	439	17	30	25	483	498	283	307	400	10	14	11	13	6	NA	NA	41337407	41339083	NA	NA	NA	NA	NA	NA	41337465	41339083
53089_A3SS	ENSG00000115310	RTN4	reticulon 4 [Source:HGNC Symbol;Acc:HGNC:14085]	A3SS	-0.18	0.34	0.46	0.000131481	0.00634144	0.10419	0.725197	871.5	750.9	0.345	0.399	0.284	0.555	0.405	0.445	0.574	0.636	78	131	107	45	60	82	148	166	116	151	121	36	74	44	34	21	NA	NA	NA	NA	NA	NA	NA	NA	54973562	54973848	NA	NA
53151_MXE	ENSG00000148303	RPL7A	ribosomal protein L7a [Source:HGNC Symbol;Acc:HGNC:10364]	MXE	-0.104	0.36	0.42	1.30893e-07	3.16338e-05	-0.422431	0.197852	1719	2117.7	0.368	0.349	0.357	0.435	0.409	0.46	0.514	0.491	1688	2470	2461	1930	3060	2945	2557	2638	2854	3839	2470	2211	2537	2231	2419	1704	NA	NA	NA	NA	133350572	133350727	133351001	133351071	NA	NA	133350319	133351372
5323_MXE	ENSG00000255717	SNHG1	small nucleolar RNA host gene 1 [Source:HGNC Symbol;Acc:HGNC:32688]	MXE	0.133	0.62	0.54	0.000178585	0.00803358	-0.389638	0.419719	81.7	98.5	0.659	0.6	0.609	0.458	0.564	0.51	0.488	0.429	90	128	122	41	75	69	115	122	91	181	64	120	83	77	167	75	NA	NA	NA	NA	62854518	62854551	62854887	62854938	NA	NA	62854064	62855216
5340_MXE	ENSG00000143776	CDC42BPA	CDC42 binding protein kinase alpha [Source:HGNC Symbol;Acc:HGNC:1737]	MXE	-0.161	0.52	0.62	1.3949e-05	0.00118798	0.150407	0.713388	37.3	31.2	0.535	0.506	0.51	0.64	0.635	0.74	0.687	0.686	68	96	87	46	73	65	32	76	84	48	101	14	34	23	17	36	NA	NA	NA	NA	227160542	227160636	227193785	227193934	NA	NA	227147559	227199652
5346_RI	ENSG00000149761	NUDT22	nudix hydrolase 22 [Source:HGNC Symbol;Acc:HGNC:28189]	RI	0.136	0.42	0.34	9.55801e-05	0.00508257	-0.238353	0.686715	17.6	19.3	0.42	0.432	0.411	0.336	0.366	0.248	0.21	0.266	65	122	108	29	52	50	61	98	55	92	64	39	55	54	112	57	NA	NA	64226289	64227132	NA	NA	NA	NA	NA	NA	64226427	64227132
5351_MXE	ENSG00000143811	PYCR2	pyrroline-5-carboxylate reductase 2 [Source:HGNC Symbol;Acc:HGNC:30262]	MXE	-0.129	0.33	0.41	5.69016e-07	0.000100707	0.127704	0.769328	41.4	35.2	0.319	0.343	0.336	0.461	0.441	0.408	0.502	0.494	84	134	128	294	421	416	72	128	99	184	154	138	266	236	300	259	NA	NA	NA	NA	225922203	225922383	225923700	225923771	NA	NA	225922079	225924250
53516_A3SS	ENSG00000076685	NT5C2	5'-nucleotidase, cytosolic II [Source:HGNC Symbol;Acc:HGNC:8022]	A3SS	-0.123	0.17	0.25	0.000222853	0.00946597	0.219482	0.486838	179.5	142.5	0.122	0.191	0.208	0.197	0.326	0.257	0.31	0.395	38	65	55	50	50	38	39	61	40	84	104	29	23	21	34	29	NA	NA	NA	NA	NA	NA	NA	NA	103098047	103098533	NA	NA
5359_MXE	ENSG00000109814	UGDH	UDP-glucose 6-dehydrogenase [Source:HGNC Symbol;Acc:HGNC:12525]	MXE	0.1	0.57	0.5	0.00159772	0.0353019	-0.204707	0.704122	42.8	46	0.547	0.614	0.534	0.453	0.456	0.475	0.51	0.432	111	191	183	69	90	120	52	94	186	254	150	47	84	154	183	148	NA	NA	NA	NA	39514082	39514184	39521350	39521519	NA	NA	39510861	39527439
5376_A5SS	ENSG00000263753	LINC00667	long intergenic non-protein coding RNA 667 [Source:HGNC Symbol;Acc:HGNC:27906]	A5SS	-0.156	0.4	0.49	0.000579136	0.018277	0.303148	0.166863	53.6	40.3	0.428	0.415	0.344	0.492	0.574	0.677	0.564	0.452	93	134	112	50	76	86	77	107	78	106	117	32	32	15	33	57	NA	NA	NA	NA	NA	NA	NA	NA	5238119	5239196	NA	NA
53800_A3SS	ENSG00000017483	SLC38A5	solute carrier family 38 member 5 [Source:HGNC Symbol;Acc:HGNC:18070]	A3SS	-0.169	0.26	0.37	0.00104572	0.0267731	0.0584548	0.94054	319.1	282.6	0.257	0.261	0.262	0.289	0.442	0.465	0.569	0.38	45	72	55	32	50	38	48	58	46	70	50	29	18	13	13	20	NA	NA	NA	NA	NA	NA	NA	NA	48465955	48466397	NA	NA
53801_A3SS	ENSG00000017483	SLC38A5	solute carrier family 38 member 5 [Source:HGNC Symbol;Acc:HGNC:18070]	A3SS	-0.167	0.25	0.35	0.00138936	0.0322007	0.0584548	0.94054	319.1	282.6	0.242	0.246	0.25	0.26	0.43	0.455	0.563	0.357	45	72	56	32	50	38	45	60	48	74	49	29	18	13	13	20	NA	NA	NA	NA	NA	NA	NA	NA	48465955	48466431	NA	NA
54792_A3SS	ENSG00000173171	MTX1	metaxin 1 [Source:HGNC Symbol;Acc:HGNC:7504]	A3SS	0.326	0.73	0.53	0.000598007	0.0185615	-0.202258	0.579467	10.9	11.7	0.72	0.819	0.662	0.614	0.379	0.306	0.409	0.328	21	37	24	2	2	3	13	20	9	34	4	2	8	5	12	2	NA	NA	NA	NA	NA	NA	NA	NA	155212078	155212567	NA	NA
54796_A3SS	ENSG00000173171	MTX1	metaxin 1 [Source:HGNC Symbol;Acc:HGNC:7504]	A3SS	0.331	0.74	0.53	0.000663712	0.019862	-0.202258	0.579467	10.9	11.7	0.725	0.823	0.668	0.62	0.386	0.26	0.437	0.334	21	37	24	2	2	3	13	20	7	37	4	2	8	5	12	2	NA	NA	NA	NA	NA	NA	NA	NA	155212089	155212567	NA	NA
54799_A3SS	ENSG00000173171	MTX1	metaxin 1 [Source:HGNC Symbol;Acc:HGNC:7504]	A3SS	0.35	0.7	0.49	0.000469366	0.0159689	-0.202258	0.579467	10.9	11.7	0.691	0.784	0.639	0.583	0.296	0.219	0.377	0.296	16	26	19	2	2	3	10	12	5	26	3	2	8	5	12	2	NA	NA	NA	NA	NA	NA	NA	NA	155212129	155212567	NA	NA
55203_SE	ENSG00000181031	RPH3AL	rabphilin 3A like (without C2 domains) [Source:HGNC Symbol;Acc:HGNC:10296]	SE	-0.166	0.64	0.74	0.00154862	0.0345438	-0.223405	0.739596	5.9	6.4	0.64	0.597	0.686	0.739	0.854	0.751	0.822	0.869	30	39	41	9	14	10	16	44	51	52	50	3	4	9	6	4	281767	281854	NA	NA	NA	NA	NA	NA	NA	NA	247285	319480
55232_MXE	ENSG00000005379	TSPOAP1	TSPO associated protein 1 [Source:HGNC Symbol;Acc:HGNC:16831]	MXE	-0.13	0.61	0.69	7.33649e-05	0.00427064	0.189949	0.755563	40	32.2	0.612	0.572	0.636	0.733	0.749	0.73	0.712	0.76	39	53	52	60	96	72	60	59	39	53	77	53	48	35	52	59	NA	NA	NA	NA	58305386	58305607	58305832	58305865	NA	NA	58305171	58306867
55289_MXE	ENSG00000105755	ETHE1	ETHE1 persulfide dioxygenase [Source:HGNC Symbol;Acc:HGNC:23287]	MXE	-0.15	0.58	0.67	0.00234951	0.044529	-0.157355	0.763831	18.3	18.9	0.508	0.584	0.647	0.568	0.758	0.713	0.812	0.799	23	64	75	24	49	44	22	61	67	76	81	18	21	29	19	22	NA	NA	NA	NA	43511398	43511566	43526200	43526349	NA	NA	43508864	43526659
55290_MXE	ENSG00000105755	ETHE1	ETHE1 persulfide dioxygenase [Source:HGNC Symbol;Acc:HGNC:23287]	MXE	-0.109	0.75	0.82	0.000331956	0.0125979	-0.157355	0.763831	18.3	18.9	0.817	0.719	0.707	0.814	0.883	0.835	0.885	0.868	45	70	66	11	30	30	36	62	60	77	66	9	9	13	11	11	NA	NA	NA	NA	43511398	43511566	43526514	43526659	NA	NA	43508864	43527201
5539_MXE	ENSG00000117597	UTP25	UTP25 small subunit processor component [Source:HGNC Symbol;Acc:HGNC:28440]	MXE	0.149	0.46	0.36	0.000352546	0.0131533	0.0159793	0.977639	8.9	8.2	0.487	0.452	0.431	0.42	0.276	0.285	0.326	0.231	28	35	33	48	69	71	12	15	25	47	28	27	64	102	158	152	NA	NA	NA	NA	209842582	209842695	209843450	209843696	NA	NA	209842447	209857565
5549_MXE	ENSG00000139324	TMTC3	transmembrane O-mannosyltransferase targeting cadherins 3 [Source:HGNC Symbol;Acc:HGNC:26899]	MXE	0.125	0.47	0.4	0.000267982	0.010844	0.317807	0.45834	27.5	20.3	0.48	0.437	0.507	0.383	0.362	0.329	0.378	0.294	56	74	97	61	96	95	21	22	37	49	38	34	39	76	81	92	NA	NA	NA	NA	88148287	88148504	88153290	88153509	NA	NA	88142487	88154387
55726_SE	ENSG00000117335	CD46	CD46 molecule [Source:HGNC Symbol;Acc:HGNC:6953]	SE	-0.106	0.48	0.54	0.00110743	0.0276607	-0.0524958	0.913265	80	75.6	0.489	0.469	0.476	0.602	0.523	0.64	0.652	0.504	135	209	201	97	163	152	165	139	238	254	211	75	87	92	93	143	207767778	207767823	NA	NA	NA	NA	NA	NA	NA	NA	207767195	207770362
56191_MXE	ENSG00000146067	FAM193B	family with sequence similarity 193 member B [Source:HGNC Symbol;Acc:HGNC:25524]	MXE	-0.16	0.63	0.73	0.0001731	0.00783654	-0.105816	0.891147	49.7	49.5	0.592	0.69	0.605	0.78	0.786	0.779	0.885	0.714	79	170	125	20	28	30	116	170	96	147	95	12	17	10	7	14	NA	NA	NA	NA	177539041	177539147	177553167	177553626	NA	NA	177538107	177554563
56192_MXE	ENSG00000146067	FAM193B	family with sequence similarity 193 member B [Source:HGNC Symbol;Acc:HGNC:25524]	MXE	-0.161	0.63	0.73	0.000179887	0.00806112	-0.105816	0.891147	49.7	49.5	0.59	0.69	0.601	0.779	0.784	0.78	0.885	0.712	79	171	124	20	28	30	116	169	97	147	95	12	17	10	7	14	NA	NA	NA	NA	177539041	177539147	177553167	177553630	NA	NA	177538107	177554563
5629_A5SS	ENSG00000156482	RPL30	ribosomal protein L30 [Source:HGNC Symbol;Acc:HGNC:10333]	A5SS	0.111	0.45	0.38	0.000266376	0.010804	-0.70005	0.244895	424	621.5	0.491	0.453	0.394	0.32	0.368	0.288	0.379	0.318	149	232	179	71	129	127	191	166	103	163	96	187	131	117	123	95	NA	NA	NA	NA	NA	NA	NA	NA	98044826	98045088	NA	NA
5653_RI	ENSG00000214655	ZSWIM8	zinc finger SWIM-type containing 8 [Source:HGNC Symbol;Acc:HGNC:23528]	RI	-0.123	0.12	0.2	8.03417e-06	0.000788271	0.152151	0.56213	73	61.1	0.121	0.125	0.117	0.308	0.182	0.188	0.32	0.224	22	42	38	49	90	88	32	40	34	60	53	22	55	45	39	56	NA	NA	73794146	73794639	NA	NA	NA	NA	NA	NA	73794330	73794639
56872_SE	ENSG00000123562	MORF4L2	mortality factor 4 like 2 [Source:HGNC Symbol;Acc:HGNC:16849]	SE	-0.141	0.31	0.4	4.74922e-05	0.00309343	-0.42364	0.327497	766.6	950.3	0.281	0.272	0.369	0.407	0.399	0.478	0.556	0.402	66	110	119	113	197	136	119	138	138	215	167	116	139	101	115	166	103684680	103684729	NA	NA	NA	NA	NA	NA	NA	NA	103677051	103685260
57032_SE	ENSG00000155324	GRAMD2B	GRAM domain containing 2B [Source:HGNC Symbol;Acc:HGNC:24911]	SE	0.232	0.59	0.45	0.000378422	0.0137563	0.569374	0.332046	41.5	25.6	0.677	0.556	0.546	0.524	0.328	0.302	0.175	0.475	48	79	69	16	44	40	30	21	18	14	39	19	30	29	46	30	126466293	126466336	NA	NA	NA	NA	NA	NA	NA	NA	126465545	126469788
5705_RI	ENSG00000215039	CD27-AS1	CD27 antisense RNA 1 [Source:HGNC Symbol;Acc:HGNC:43896]	RI	-0.102	0.29	0.35	0.00228108	0.0435618	-0.262815	0.694235	27.6	30.5	0.354	0.247	0.263	0.415	0.493	0.375	0.347	0.32	174	281	200	30	81	53	285	536	267	219	249	38	52	42	39	50	NA	NA	6446960	6448150	NA	NA	NA	NA	NA	NA	6447087	6448150
57072_SE	ENSG00000151725	CENPU	centromere protein U [Source:HGNC Symbol;Acc:HGNC:21348]	SE	-0.239	0.42	0.57	9.41474e-06	0.000898967	-1.01186	0.176696	11.1	20.5	0.455	0.43	0.371	0.598	0.683	0.624	0.682	0.701	19	27	24	14	22	25	63	35	62	129	42	26	10	23	37	11	184700819	184700881	NA	NA	NA	NA	NA	NA	NA	NA	184697803	184702136
5730_MXE	ENSG00000135148	TRAFD1	TRAF-type zinc finger domain containing 1 [Source:HGNC Symbol;Acc:HGNC:24808]	MXE	-0.116	0.61	0.68	1.30271e-05	0.00112997	0.219253	0.350562	70.8	56.5	0.604	0.591	0.628	0.656	0.696	0.689	0.755	0.821	474	652	646	122	177	150	360	514	525	659	739	74	88	93	84	63	NA	NA	NA	NA	112151800	112152140	112152426	112152499	NA	NA	112149871	112153603
57306_SE	ENSG00000245958	AC093752.1	septin 4 (sept4) pseudogene	SE	-0.273	0.35	0.52	0.00246951	0.0462183	-0.0805013	0.931817	37.3	35.8	0.314	0.286	0.443	0.292	0.699	0.673	0.591	0.846	16	28	34	18	36	22	40	63	20	28	32	50	14	5	10	3	119543752	119543845	NA	NA	NA	NA	NA	NA	NA	NA	119528789	119550443
57571_MXE	ENSG00000162910	MRPL55	mitochondrial ribosomal protein L55 [Source:HGNC Symbol;Acc:HGNC:16686]	MXE	-0.209	0.44	0.57	0.000652872	0.019672	-0.252458	0.643429	46.6	51.5	0.364	0.515	0.446	0.487	0.733	0.751	0.688	0.593	9	30	19	44	79	66	19	52	43	63	39	56	53	40	80	75	NA	NA	NA	NA	228107976	228108342	228108954	228109021	NA	NA	228107869	228109312
57573_MXE	ENSG00000162910	MRPL55	mitochondrial ribosomal protein L55 [Source:HGNC Symbol;Acc:HGNC:16686]	MXE	-0.16	0.19	0.29	1.26677e-05	0.00110701	-0.252458	0.643429	46.6	51.5	0.144	0.247	0.186	0.286	0.338	0.431	0.368	0.337	9	30	19	149	254	232	19	52	43	63	39	132	284	158	301	214	NA	NA	NA	NA	228108234	228108597	228108954	228109021	NA	NA	228107869	228109312
57574_MXE	ENSG00000162910	MRPL55	mitochondrial ribosomal protein L55 [Source:HGNC Symbol;Acc:HGNC:16686]	MXE	-0.161	0.19	0.3	1.2872e-05	0.00112126	-0.252458	0.643429	46.6	51.5	0.146	0.249	0.189	0.289	0.341	0.435	0.372	0.34	9	30	19	149	255	231	19	52	43	63	39	132	284	158	301	214	NA	NA	NA	NA	228108234	228108604	228108954	228109021	NA	NA	228107869	228109312
57575_MXE	ENSG00000162910	MRPL55	mitochondrial ribosomal protein L55 [Source:HGNC Symbol;Acc:HGNC:16686]	MXE	-0.158	0.19	0.29	1.65116e-05	0.0013478	-0.252458	0.643429	46.6	51.5	0.144	0.242	0.182	0.263	0.336	0.432	0.372	0.332	9	30	19	165	291	264	19	52	43	63	39	165	318	175	330	243	NA	NA	NA	NA	228108234	228108649	228108954	228109021	NA	NA	228107869	228109312
57577_MXE	ENSG00000162910	MRPL55	mitochondrial ribosomal protein L55 [Source:HGNC Symbol;Acc:HGNC:16686]	MXE	-0.193	0.51	0.63	0.000268998	0.01086	-0.252458	0.643429	46.6	51.5	0.442	0.553	0.529	0.666	0.682	0.796	0.674	0.689	9	30	19	31	66	46	19	52	43	63	39	26	66	30	83	48	NA	NA	NA	NA	228108244	228108597	228108954	228109021	NA	NA	228107869	228109312
57578_MXE	ENSG00000162910	MRPL55	mitochondrial ribosomal protein L55 [Source:HGNC Symbol;Acc:HGNC:16686]	MXE	-0.192	0.51	0.63	0.00026941	0.0108641	-0.252458	0.643429	46.6	51.5	0.445	0.553	0.539	0.669	0.685	0.799	0.677	0.692	9	30	19	31	67	45	19	52	43	63	39	26	66	30	83	48	NA	NA	NA	NA	228108244	228108604	228108954	228109021	NA	NA	228107869	228109312
57579_MXE	ENSG00000162910	MRPL55	mitochondrial ribosomal protein L55 [Source:HGNC Symbol;Acc:HGNC:16686]	MXE	-0.195	0.42	0.54	0.000280502	0.0111537	-0.252458	0.643429	46.6	51.5	0.368	0.469	0.425	0.494	0.612	0.735	0.631	0.606	9	30	19	47	103	78	19	52	43	63	39	59	100	47	112	77	NA	NA	NA	NA	228108244	228108649	228108954	228109021	NA	NA	228107869	228109312
57580_MXE	ENSG00000162910	MRPL55	mitochondrial ribosomal protein L55 [Source:HGNC Symbol;Acc:HGNC:16686]	MXE	-0.208	0.49	0.62	1.38555e-07	3.30298e-05	-0.252458	0.643429	46.6	51.5	0.458	0.519	0.492	0.617	0.677	0.746	0.684	0.765	21	53	42	39	77	68	36	114	92	131	106	35	85	49	95	51	NA	NA	NA	NA	228108436	228108597	228108954	228109021	NA	NA	228108318	228109312
57581_MXE	ENSG00000162910	MRPL55	mitochondrial ribosomal protein L55 [Source:HGNC Symbol;Acc:HGNC:16686]	MXE	-0.207	0.5	0.63	1.31923e-07	3.16643e-05	-0.252458	0.643429	46.6	51.5	0.464	0.522	0.502	0.623	0.683	0.751	0.689	0.77	21	53	42	39	78	67	36	114	92	131	106	35	85	49	95	51	NA	NA	NA	NA	228108436	228108604	228108954	228109021	NA	NA	228108318	228109312
57582_MXE	ENSG00000162910	MRPL55	mitochondrial ribosomal protein L55 [Source:HGNC Symbol;Acc:HGNC:16686]	MXE	-0.207	0.44	0.57	1.74251e-06	0.000233958	-0.252458	0.643429	46.6	51.5	0.418	0.466	0.441	0.499	0.643	0.724	0.665	0.713	21	53	42	55	114	100	36	114	92	131	106	68	119	66	124	80	NA	NA	NA	NA	228108436	228108649	228108954	228109021	NA	NA	228108318	228109312
57583_MXE	ENSG00000162910	MRPL55	mitochondrial ribosomal protein L55 [Source:HGNC Symbol;Acc:HGNC:16686]	MXE	-0.129	0.71	0.79	0.000131559	0.00634144	-0.252458	0.643429	46.6	51.5	0.683	0.738	0.714	0.766	0.842	0.876	0.828	0.891	21	53	42	15	29	26	36	114	92	131	106	17	33	20	42	20	NA	NA	NA	NA	228108440	228108597	228108954	228109021	NA	NA	228108318	228109312
57584_MXE	ENSG00000162910	MRPL55	mitochondrial ribosomal protein L55 [Source:HGNC Symbol;Acc:HGNC:16686]	MXE	-0.127	0.72	0.8	0.000129805	0.0062983	-0.252458	0.643429	46.6	51.5	0.689	0.737	0.727	0.77	0.846	0.879	0.832	0.894	21	53	42	15	30	25	36	114	92	131	106	17	33	20	42	20	NA	NA	NA	NA	228108440	228108604	228108954	228109021	NA	NA	228108318	228109312
57585_MXE	ENSG00000162910	MRPL55	mitochondrial ribosomal protein L55 [Source:HGNC Symbol;Acc:HGNC:16686]	MXE	-0.17	0.58	0.68	5.19936e-05	0.0033236	-0.252458	0.643429	46.6	51.5	0.557	0.598	0.573	0.572	0.759	0.822	0.774	0.801	21	53	42	31	66	58	36	114	92	131	106	50	67	37	71	49	NA	NA	NA	NA	228108440	228108649	228108954	228109021	NA	NA	228108318	228109312
57647_A5SS	ENSG00000130559	CAMSAP1	calmodulin regulated spectrin associated protein 1 [Source:HGNC Symbol;Acc:HGNC:19946]	A5SS	-0.17	0.14	0.24	0.000992247	0.0257756	0.426729	0.187303	175.3	121.2	0.131	0.156	0.128	0.335	0.475	0.117	0.328	0.287	8	19	18	16	31	37	15	30	7	21	28	9	10	16	13	21	NA	NA	NA	NA	NA	NA	NA	NA	135866226	135866536	NA	NA
57871_A3SS	ENSG00000148337	CIZ1	CDKN1A interacting zinc finger protein 1 [Source:HGNC Symbol;Acc:HGNC:16744]	A3SS	0.137	0.81	0.72	2.39196e-05	0.0018065	-0.0408036	0.909198	57.1	54.8	0.766	0.816	0.836	0.763	0.747	0.671	0.573	0.592	127	238	235	21	29	25	107	169	192	169	223	18	31	51	68	83	NA	NA	NA	NA	NA	NA	NA	NA	128178708	128178988	NA	NA
57947_SE	ENSG00000104814	MAP4K1	mitogen-activated protein kinase kinase kinase kinase 1 [Source:HGNC Symbol;Acc:HGNC:6863]	SE	0.188	0.4	0.28	0.000241628	0.0101007	0.517479	0.643807	17.4	11.2	0.371	0.368	0.449	0.258	0.207	0.143	0.167	0.264	34	29	34	29	25	21	18	13	3	10	20	26	25	9	25	28	38589177	38589275	NA	NA	NA	NA	NA	NA	NA	NA	38587817	38593337
57996_MXE	ENSG00000152952	PLOD2	procollagen-lysine,2-oxoglutarate 5-dioxygenase 2 [Source:HGNC Symbol;Acc:HGNC:9082]	MXE	0.146	0.56	0.47	0.00058802	0.0183994	-0.486659	0.31066	64.6	83.5	0.537	0.571	0.584	0.334	0.518	0.431	0.402	0.406	37	70	97	23	38	50	32	82	84	68	72	46	55	80	73	76	NA	NA	NA	NA	146076781	146076799	146077861	146077924	NA	NA	146073352	146079257
58498_MXE	ENSG00000067225	PKM	pyruvate kinase M1/2 [Source:HGNC Symbol;Acc:HGNC:9021]	MXE	-0.115	0.5	0.57	5.65198e-07	0.000100619	-0.0145618	0.974561	779.7	732	0.52	0.514	0.472	0.615	0.631	0.653	0.524	0.663	966	1383	1237	1448	2126	2252	818	1225	1335	1454	2659	832	1166	1155	2147	2193	NA	NA	NA	NA	72202348	72202675	72203021	72203184	NA	NA	72200655	72206880
585_MXE	ENSG00000160460	SPTBN4	spectrin beta, non-erythrocytic 4 [Source:HGNC Symbol;Acc:HGNC:14896]	MXE	0.259	0.69	0.53	0.000540205	0.0174796	0.148531	0.766312	9.8	8.3	0.76	0.626	0.688	0.254	0.541	0.508	0.25	0.607	70	97	67	8	21	11	15	78	37	34	81	16	24	13	37	19	NA	NA	NA	NA	40570435	40570728	40572337	40572380	NA	NA	40569726	40575569
5857_RI	ENSG00000106009	BRAT1	BRCA1 associated ATM activator 1 [Source:HGNC Symbol;Acc:HGNC:21701]	RI	0.149	0.38	0.29	1.25e-06	0.000187196	0.0904362	0.818548	33.9	29.5	0.367	0.437	0.339	0.356	0.226	0.22	0.182	0.174	124	232	151	58	81	80	106	98	78	95	87	52	91	75	116	112	NA	NA	2543203	2543962	NA	NA	NA	NA	NA	NA	2543323	2543962
586_MXE	ENSG00000105223	PLD3	phospholipase D family member 3 [Source:HGNC Symbol;Acc:HGNC:17158]	MXE	-0.104	0.35	0.41	4.3956e-07	8.41722e-05	-0.350557	0.451323	149.5	178.1	0.338	0.362	0.348	0.449	0.453	0.451	0.42	0.493	358	666	701	408	682	763	335	720	858	1124	931	239	507	609	904	557	NA	NA	NA	NA	40367600	40367879	40369907	40370028	NA	NA	40366915	40370237
58733_MXE	ENSG00000064687	ABCA7	ATP binding cassette subfamily A member 7 [Source:HGNC Symbol;Acc:HGNC:37]	MXE	0.102	0.48	0.42	0.000953466	0.0251788	0.453755	0.741513	267.3	176.9	0.501	0.457	0.486	0.44	0.448	0.357	0.305	0.346	187	224	338	148	212	284	238	234	93	87	144	241	229	133	158	216	NA	NA	NA	NA	1057865	1058059	1058617	1058751	NA	NA	1057084	1058940
5882_RI	ENSG00000166484	MAPK7	mitogen-activated protein kinase 7 [Source:HGNC Symbol;Acc:HGNC:6880]	RI	0.127	0.32	0.24	0.000310283	0.0120379	-0.210939	0.629623	22.4	24.2	0.359	0.276	0.329	0.289	0.223	0.241	0.1	0.117	24	43	43	22	58	45	19	19	34	21	17	24	34	55	97	66	NA	NA	19380607	19382466	NA	NA	NA	NA	NA	NA	19381686	19382466
58825_SE	ENSG00000105552	BCAT2	branched chain amino acid transaminase 2 [Source:HGNC Symbol;Acc:HGNC:977]	SE	-0.12	0.25	0.32	0.000780662	0.0221871	0.109636	0.775876	26.4	22.6	0.29	0.269	0.19	0.304	0.408	0.329	0.35	0.455	67	125	73	28	58	53	64	133	69	148	132	25	33	24	47	27	48807755	48808236	NA	NA	NA	NA	NA	NA	NA	NA	48807074	48811027
58917_SE	ENSG00000224078	SNHG14	small nucleolar RNA host gene 14 [Source:HGNC Symbol;Acc:HGNC:37462]	SE	0.127	0.57	0.49	0.00232267	0.0441809	-0.168941	0.684224	12.1	12.6	0.618	0.543	0.55	0.547	0.462	0.499	0.325	0.385	107	175	154	31	69	59	103	128	119	197	92	40	70	56	192	69	25100778	25100890	NA	NA	NA	NA	NA	NA	NA	NA	25099278	25103970
5934_SE	ENSG00000174652	ZNF266	zinc finger protein 266 [Source:HGNC Symbol;Acc:HGNC:13059]	SE	-0.378	0.18	0.42	9.71913e-06	0.000920506	-0.116488	0.742555	33.2	33.2	0.131	0.18	0.236	0.539	0.577	0.266	0.812	0.607	6	14	15	18	29	22	18	9	4	19	17	7	3	5	2	5	9433667	9433786	NA	NA	NA	NA	NA	NA	NA	NA	9420218	9434859
5936_SE	ENSG00000174652	ZNF266	zinc finger protein 266 [Source:HGNC Symbol;Acc:HGNC:13059]	SE	-0.341	0.37	0.59	5.47139e-07	9.88319e-05	-0.116488	0.742555	33.2	33.2	0.387	0.347	0.388	0.671	0.786	0.638	0.883	0.595	31	42	38	18	29	22	39	30	24	41	20	7	3	5	2	5	9434064	9434235	NA	NA	NA	NA	NA	NA	NA	NA	9420218	9434859
5938_SE	ENSG00000174652	ZNF266	zinc finger protein 266 [Source:HGNC Symbol;Acc:HGNC:13059]	SE	-0.326	0.41	0.61	5.65646e-07	0.000100619	-0.116488	0.742555	33.2	33.2	0.425	0.382	0.409	0.69	0.786	0.673	0.884	0.626	35	47	40	18	29	22	41	29	27	40	22	7	3	5	2	5	9434074	9434235	NA	NA	NA	NA	NA	NA	NA	NA	9420218	9434859
59505_MXE	ENSG00000263753	LINC00667	long intergenic non-protein coding RNA 667 [Source:HGNC Symbol;Acc:HGNC:27906]	MXE	-0.348	0.25	0.47	1.26159e-09	6.22676e-07	0.303148	0.166863	53.6	40.3	0.222	0.223	0.311	0.394	0.712	0.657	0.695	0.541	10	15	15	114	170	108	14	45	33	40	29	70	59	56	57	80	NA	NA	NA	NA	5238989	5239049	5240542	5240959	NA	NA	5238893	5241889
59506_MXE	ENSG00000263753	LINC00667	long intergenic non-protein coding RNA 667 [Source:HGNC Symbol;Acc:HGNC:27906]	MXE	-0.299	0.14	0.33	1.71101e-11	1.62051e-08	0.303148	0.166863	53.6	40.3	0.121	0.129	0.166	0.27	0.529	0.515	0.534	0.34	10	15	15	268	375	279	14	45	33	40	29	140	148	115	129	208	NA	NA	NA	NA	5238989	5239049	5240542	5241031	NA	NA	5238893	5241889
59508_MXE	ENSG00000263753	LINC00667	long intergenic non-protein coding RNA 667 [Source:HGNC Symbol;Acc:HGNC:27906]	MXE	-0.175	0.22	0.33	3.14456e-05	0.00224429	0.303148	0.166863	53.6	40.3	0.219	0.223	0.229	0.278	0.445	0.351	0.486	0.431	19	29	19	114	170	108	16	28	18	32	36	70	59	56	57	80	NA	NA	NA	NA	5238989	5239196	5240542	5240959	NA	NA	5238893	5241889
59509_MXE	ENSG00000263753	LINC00667	long intergenic non-protein coding RNA 667 [Source:HGNC Symbol;Acc:HGNC:27906]	MXE	-0.129	0.12	0.2	7.77822e-07	0.000131677	0.303148	0.166863	53.6	40.3	0.12	0.129	0.116	0.18	0.267	0.231	0.323	0.25	19	29	19	268	375	279	16	28	18	32	36	140	148	115	129	208	NA	NA	NA	NA	5238989	5239196	5240542	5241031	NA	NA	5238893	5241889
59511_MXE	ENSG00000263753	LINC00667	long intergenic non-protein coding RNA 667 [Source:HGNC Symbol;Acc:HGNC:27906]	MXE	-0.166	0.24	0.34	1.6032e-05	0.0013219	0.303148	0.166863	53.6	40.3	0.201	0.242	0.262	0.344	0.413	0.363	0.473	0.411	18	34	24	114	170	108	23	26	20	32	35	70	59	56	57	80	NA	NA	NA	NA	5238989	5239213	5240542	5240959	NA	NA	5238893	5241889
59512_MXE	ENSG00000263753	LINC00667	long intergenic non-protein coding RNA 667 [Source:HGNC Symbol;Acc:HGNC:27906]	MXE	-0.123	0.13	0.21	1.26141e-06	0.000187303	0.303148	0.166863	53.6	40.3	0.109	0.142	0.135	0.23	0.242	0.24	0.311	0.234	18	34	24	268	375	279	23	26	20	32	35	140	148	115	129	208	NA	NA	NA	NA	5238989	5239213	5240542	5241031	NA	NA	5238893	5241889
5972_MXE	ENSG00000196208	GREB1	growth regulating estrogen receptor binding 1 [Source:HGNC Symbol;Acc:HGNC:24885]	MXE	0.151	0.46	0.37	0.000364751	0.0134124	0.50295	0.285788	15.4	10.2	0.505	0.414	0.473	0.32	0.358	0.372	0.226	0.29	44	45	51	44	65	58	6	18	18	22	22	13	33	31	77	55	NA	NA	NA	NA	11566479	11566656	11576352	11576535	NA	NA	11562582	11578431
59762_SE	ENSG00000187239	FNBP1	formin binding protein 1 [Source:HGNC Symbol;Acc:HGNC:17069]	SE	0.116	0.35	0.27	0.00265332	0.0483257	0.0263219	0.960081	34.5	31.5	0.318	0.367	0.353	0.354	0.175	0.178	0.153	0.291	15	34	32	28	51	51	12	11	14	19	27	19	45	56	91	57	129915965	129915980	NA	NA	NA	NA	NA	NA	NA	NA	129908999	129923939
5983_A3SS	ENSG00000132199	ENOSF1	enolase superfamily member 1 [Source:HGNC Symbol;Acc:HGNC:30365]	A3SS	-0.188	0.24	0.35	0.000355264	0.0131855	-0.0218672	0.97738	13	12	0.279	0.257	0.169	0.317	0.457	0.354	0.534	0.452	25	26	24	30	35	55	32	29	20	32	16	32	16	17	13	9	NA	NA	NA	NA	NA	NA	NA	NA	690548	690745	NA	NA
59995_A3SS	ENSG00000249364	AC112206.2	novel transcript	A3SS	-0.211	0.14	0.27	1.01077e-05	0.000942031	1.45215	0.207888	32.6	11.1	0.145	0.151	0.117	0.194	0.301	0.532	0.336	0.38	50	59	45	77	87	89	22	23	13	27	82	24	14	3	14	35	NA	NA	NA	NA	NA	NA	NA	NA	67797349	67797756	NA	NA
6024_MXE	ENSG00000144134	RABL2A	RAB, member of RAS oncogene family like 2A [Source:HGNC Symbol;Acc:HGNC:9799]	MXE	0.151	0.65	0.56	0.000704254	0.0207388	0.105868	0.865448	21.9	18.6	0.685	0.646	0.626	0.639	0.507	0.51	0.432	0.418	69	88	70	35	53	46	45	44	34	45	45	28	47	36	65	69	NA	NA	NA	NA	113635050	113635130	113641352	113641450	NA	NA	113634232	113641864
60538_SE	ENSG00000249364	AC112206.2	novel transcript	SE	-0.222	0.13	0.27	3.46441e-05	0.00243293	1.45215	0.207888	32.6	11.1	0.149	0.124	0.121	0.133	0.332	0.522	0.345	0.435	33	30	30	77	87	89	9	17	8	18	66	24	14	3	14	35	67797349	67797492	NA	NA	NA	NA	NA	NA	NA	NA	67793292	67797756
60539_SE	ENSG00000249364	AC112206.2	novel transcript	SE	-0.201	0.17	0.29	0.000121629	0.00599608	1.45215	0.207888	32.6	11.1	0.177	0.169	0.16	0.183	0.355	0.507	0.366	0.435	43	46	44	77	87	89	14	20	8	21	70	24	14	3	14	35	67797349	67797507	NA	NA	NA	NA	NA	NA	NA	NA	67793292	67797756
60605_MXE	ENSG00000031003	FAM13B	family with sequence similarity 13 member B [Source:HGNC Symbol;Acc:HGNC:1335]	MXE	0.124	0.55	0.47	0.00154115	0.0343991	0.180817	0.574682	43	34.8	0.563	0.521	0.554	0.394	0.5	0.42	0.371	0.425	73	85	130	47	65	87	40	47	55	22	64	51	39	63	31	72	NA	NA	NA	NA	138011007	138011138	138011767	138011945	NA	NA	138007147	138018514
60666_SE	ENSG00000084234	APLP2	amyloid beta precursor like protein 2 [Source:HGNC Symbol;Acc:HGNC:598]	SE	0.125	0.83	0.75	4.87874e-06	0.000537471	0.187059	0.681299	237.9	194.8	0.882	0.823	0.786	0.821	0.694	0.63	0.603	0.78	1572	2275	2145	78	181	217	704	1210	1469	1711	1650	57	198	320	417	173	130123611	130123779	NA	NA	NA	NA	NA	NA	NA	NA	130122513	130126830
60763_MXE	ENSG00000111731	C2CD5	C2 calcium dependent domain containing 5 [Source:HGNC Symbol;Acc:HGNC:29062]	MXE	0.114	0.36	0.29	0.000332234	0.0125979	-0.178657	0.665265	48.4	50.5	0.408	0.328	0.348	0.32	0.231	0.161	0.214	0.311	61	97	80	72	162	122	48	50	36	73	73	83	136	153	219	132	NA	NA	NA	NA	22517985	22518137	22519030	22519239	NA	NA	22513379	22523624
60764_MXE	ENSG00000111731	C2CD5	C2 calcium dependent domain containing 5 [Source:HGNC Symbol;Acc:HGNC:29062]	MXE	0.116	0.32	0.25	2.31377e-05	0.00176648	-0.178657	0.665265	48.4	50.5	0.337	0.314	0.305	0.258	0.171	0.143	0.192	0.251	43	87	63	72	162	122	34	33	30	61	52	83	136	153	219	132	NA	NA	NA	NA	22517985	22518137	22519043	22519239	NA	NA	22513379	22523624
60784_SE	ENSG00000136717	BIN1	bridging integrator 1 [Source:HGNC Symbol;Acc:HGNC:1052]	SE	0.202	0.69	0.57	0.00153995	0.0343943	0.32281	0.24509	161.8	120.1	0.735	0.666	0.681	0.411	0.383	0.511	0.547	0.61	29	75	58	5	18	13	19	35	24	43	36	13	27	11	17	11	127052254	127052362	NA	NA	NA	NA	NA	NA	NA	NA	127050912	127059155
60876_MXE	ENSG00000162607	USP1	ubiquitin specific peptidase 1 [Source:HGNC Symbol;Acc:HGNC:12607]	MXE	0.11	0.48	0.41	0.000911135	0.0245545	-0.0271519	0.951552	93	87.1	0.518	0.443	0.476	0.317	0.326	0.395	0.373	0.436	194	311	345	49	106	103	99	123	190	243	236	58	69	79	111	83	NA	NA	NA	NA	62436954	62437400	62439988	62440037	NA	NA	62436562	62441608
61071_MXE	ENSG00000104047	DTWD1	DTW domain containing 1 [Source:HGNC Symbol;Acc:HGNC:30926]	MXE	0.313	0.66	0.47	0.000530485	0.0172607	-0.0784387	0.870689	9.2	8.9	0.68	0.594	0.708	0.594	0.386	0.228	0.203	0.328	4	11	16	2	8	7	11	13	5	6	11	8	22	18	25	24	NA	NA	NA	NA	49626743	49626834	49630955	49631058	NA	NA	49625431	49632302
61072_MXE	ENSG00000104047	DTWD1	DTW domain containing 1 [Source:HGNC Symbol;Acc:HGNC:30926]	MXE	0.281	0.53	0.35	0.00210705	0.0415857	-0.0784387	0.870689	9.2	8.9	0.355	0.502	0.726	0.377	0.309	0.125	0.131	0.292	4	11	16	6	9	5	11	13	5	6	11	15	24	29	33	22	NA	NA	NA	NA	49626743	49626834	49631000	49631058	NA	NA	49625431	49632302
61350_MXE	ENSG00000176406	RIMS2	regulating synaptic membrane exocytosis 2 [Source:HGNC Symbol;Acc:HGNC:17283]	MXE	-0.104	0.13	0.2	0.00163327	0.0356825	0.406872	0.640861	25.4	17.9	0.152	0.122	0.118	0.268	0.302	0.145	0.173	0.284	15	17	21	100	145	186	8	24	5	16	15	26	66	35	91	45	NA	NA	NA	NA	104018208	104018277	104068511	104068612	NA	NA	104015456	104093643
6184_SE	ENSG00000031823	RANBP3	RAN binding protein 3 [Source:HGNC Symbol;Acc:HGNC:9850]	SE	0.272	0.63	0.46	0.00062895	0.0192735	-0.0449882	0.899321	31.4	30.2	0.59	0.731	0.561	0.299	0.39	0.324	0.373	0.39	9	34	20	4	8	10	2	5	9	14	8	3	5	12	15	8	5957917	5957973	NA	NA	NA	NA	NA	NA	NA	NA	5933479	5978085
62169_MXE	ENSG00000213930	GALT	galactose-1-phosphate uridylyltransferase [Source:HGNC Symbol;Acc:HGNC:4135]	MXE	-0.121	0.26	0.33	0.00155167	0.0345705	0.125298	0.881062	26.9	22.8	0.279	0.258	0.231	0.445	0.362	0.28	0.411	0.387	23	31	20	78	117	87	33	45	11	32	38	54	104	37	60	79	NA	NA	NA	NA	34647562	34647705	34647743	34647961	NA	NA	34647258	34648171
62170_MXE	ENSG00000213930	GALT	galactose-1-phosphate uridylyltransferase [Source:HGNC Symbol;Acc:HGNC:4135]	MXE	-0.129	0.32	0.4	0.00202584	0.0407503	0.125298	0.881062	26.9	22.8	0.334	0.325	0.308	0.525	0.454	0.338	0.472	0.466	23	31	20	100	140	98	33	45	11	32	38	65	118	47	78	95	NA	NA	NA	NA	34647562	34647705	34647743	34648171	NA	NA	34647258	34648828
62171_MXE	ENSG00000213930	GALT	galactose-1-phosphate uridylyltransferase [Source:HGNC Symbol;Acc:HGNC:4135]	MXE	-0.134	0.24	0.32	0.000462266	0.0158801	0.125298	0.881062	26.9	22.8	0.255	0.242	0.217	0.434	0.367	0.285	0.416	0.358	20	28	18	78	117	87	31	45	11	32	33	54	104	37	60	79	NA	NA	NA	NA	34647567	34647705	34647743	34647961	NA	NA	34647258	34648171
62172_MXE	ENSG00000213930	GALT	galactose-1-phosphate uridylyltransferase [Source:HGNC Symbol;Acc:HGNC:4135]	MXE	-0.144	0.3	0.39	0.00058776	0.0183994	0.125298	0.881062	26.9	22.8	0.308	0.308	0.29	0.515	0.459	0.342	0.477	0.436	20	28	18	100	140	98	31	45	11	32	33	65	118	47	78	95	NA	NA	NA	NA	34647567	34647705	34647743	34648171	NA	NA	34647258	34648828
62260_SE	ENSG00000113504	SLC12A7	solute carrier family 12 member 7 [Source:HGNC Symbol;Acc:HGNC:10915]	SE	0.152	0.43	0.34	0.00167169	0.036156	0.585055	0.0962761	49.3	30.5	0.447	0.445	0.409	0.343	0.303	0.15	0.155	0.458	41	60	55	44	65	69	18	22	12	18	38	30	44	59	85	39	1056581	1056596	NA	NA	NA	NA	NA	NA	NA	NA	1053482	1057649
6250_MXE	ENSG00000183317	EPHA10	EPH receptor A10 [Source:HGNC Symbol;Acc:HGNC:19987]	MXE	0.173	0.48	0.37	5.01677e-06	0.000542601	0.568678	0.3864	34.5	21.4	0.431	0.503	0.509	0.301	0.318	0.377	0.206	0.337	98	182	136	67	93	68	35	54	63	21	60	42	60	54	42	61	NA	NA	NA	NA	37735256	37735390	37752875	37753226	NA	NA	37731582	37754370
62534_MXE	ENSG00000089063	TMEM230	transmembrane protein 230 [Source:HGNC Symbol;Acc:HGNC:15876]	MXE	-0.316	0.36	0.56	0.00114354	0.0282114	-0.0680742	0.877058	142.6	138.5	0.506	0.175	0.411	0.626	0.606	0.672	0.837	0.658	4	2	5	12	29	22	6	3	2	10	5	11	6	3	6	8	NA	NA	NA	NA	5111495	5111808	5112719	5112754	NA	NA	5109445	5113103
6264_RI	ENSG00000213983	AP1G2	adaptor related protein complex 1 subunit gamma 2 [Source:HGNC Symbol;Acc:HGNC:556]	RI	0.175	0.72	0.61	0.000670603	0.020017	-0.319096	0.721586	19.5	22.3	0.737	0.739	0.67	0.61	0.66	0.524	0.472	0.434	61	131	105	8	17	19	115	127	69	117	67	27	24	23	48	32	NA	NA	23565815	23566160	NA	NA	NA	NA	NA	NA	23565892	23566160
62773_A5SS	ENSG00000109475	RPL34	ribosomal protein L34 [Source:HGNC Symbol;Acc:HGNC:10340]	A5SS	-0.131	0.25	0.33	0.0004063	0.0144917	-0.889086	0.299781	346.6	572.3	0.237	0.266	0.25	0.47	0.493	0.417	0.275	0.255	128	159	207	125	133	189	919	513	346	151	158	315	160	147	121	140	NA	NA	NA	NA	NA	NA	NA	NA	108625127	108625480	NA	NA
6282_A5SS	ENSG00000167280	ENGASE	endo-beta-N-acetylglucosaminidase [Source:HGNC Symbol;Acc:HGNC:24622]	A5SS	-0.214	0.43	0.56	2.37653e-06	0.000299849	-0.118789	0.900619	40.6	41	0.412	0.477	0.389	0.548	0.741	0.665	0.56	0.684	226	395	252	35	47	43	224	529	293	541	379	20	20	16	46	19	NA	NA	NA	NA	NA	NA	NA	NA	79081897	79082877	NA	NA
62916_MXE	ENSG00000106701	FSD1L	fibronectin type III and SPRY domain containing 1 like [Source:HGNC Symbol;Acc:HGNC:13753]	MXE	-0.15	0.51	0.6	0.00227734	0.0435247	0.290133	0.630301	52.2	38.9	0.512	0.457	0.557	0.723	0.658	0.534	0.641	0.735	54	51	81	40	47	50	37	52	34	23	75	11	21	23	10	21	NA	NA	NA	NA	105534495	105534593	105539297	105539351	NA	NA	105512936	105546602
63064_MXE	ENSG00000095261	PSMD5	proteasome 26S subunit, non-ATPase 5 [Source:HGNC Symbol;Acc:HGNC:9563]	MXE	0.203	0.74	0.61	0.0027945	0.0499876	0.174149	0.616972	40.2	33	0.69	0.687	0.83	0.495	0.429	0.687	0.532	0.52	22	31	31	14	20	9	9	9	17	20	13	13	17	11	25	17	NA	NA	NA	NA	120821346	120821464	120824631	120824685	NA	NA	120820979	120826907
6316_MXE	ENSG00000064655	EYA2	EYA transcriptional coactivator and phosphatase 2 [Source:HGNC Symbol;Acc:HGNC:3520]	MXE	-0.143	0.5	0.59	0.00051587	0.0169584	-0.655297	0.391104	19.3	28.1	0.486	0.488	0.521	0.63	0.716	0.612	0.654	0.595	40	78	72	32	62	50	54	70	140	110	105	24	21	67	44	54	NA	NA	NA	NA	47089238	47089381	47097084	47097168	NA	NA	47074335	47143148
6321_MXE	ENSG00000131966	ACTR10	actin related protein 10 [Source:HGNC Symbol;Acc:HGNC:17372]	MXE	0.13	0.55	0.47	6.59763e-08	1.84217e-05	0.0131986	0.982305	86.4	78.3	0.54	0.59	0.524	0.438	0.435	0.428	0.405	0.401	308	414	390	170	187	230	312	302	236	250	294	260	255	205	238	285	NA	NA	NA	NA	58208998	58209107	58219693	58219729	NA	NA	58208018	58223701
6325_SE	ENSG00000176840	MIR7-3HG	MIR7-3 host gene [Source:HGNC Symbol;Acc:HGNC:30049]	SE	-0.282	0.22	0.39	0.00140671	0.0324952	-0.010675	0.99198	49.3	45.6	0.195	0.274	0.183	0.243	0.371	0.579	0.639	0.667	7	16	8	17	25	21	12	31	14	15	17	22	31	6	5	5	4770545	4770614	NA	NA	NA	NA	NA	NA	NA	NA	4770221	4772537
6326_MXE	ENSG00000131966	ACTR10	actin related protein 10 [Source:HGNC Symbol;Acc:HGNC:17372]	MXE	0.121	0.55	0.47	7.68243e-07	0.000130687	0.0131986	0.982305	86.4	78.3	0.545	0.581	0.522	0.443	0.448	0.443	0.4	0.409	270	342	333	170	186	230	274	274	216	212	261	260	255	205	240	285	NA	NA	NA	NA	58215204	58215284	58219693	58219729	NA	NA	58213698	58223701
63263_MXE	ENSG00000136811	ODF2	outer dense fiber of sperm tails 2 [Source:HGNC Symbol;Acc:HGNC:8114]	MXE	-0.202	0.45	0.57	0.0010688	0.0271997	0.0750568	0.851498	30.2	26.5	0.35	0.513	0.481	0.517	0.69	0.73	0.648	0.666	24	42	34	28	25	23	29	32	56	85	35	17	9	13	29	11	NA	NA	NA	NA	128460497	128460666	128460941	128461010	NA	NA	128459657	128469353
63264_MXE	ENSG00000136811	ODF2	outer dense fiber of sperm tails 2 [Source:HGNC Symbol;Acc:HGNC:8114]	MXE	-0.158	0.24	0.34	5.26234e-06	0.00056222	0.0750568	0.851498	30.2	26.5	0.214	0.238	0.268	0.373	0.374	0.461	0.437	0.344	24	42	34	74	113	78	29	32	56	85	35	41	45	55	92	56	NA	NA	NA	NA	128460497	128460666	128460941	128461067	NA	NA	128459657	128469353
63395_MXE	ENSG00000130714	POMT1	protein O-mannosyltransferase 1 [Source:HGNC Symbol;Acc:HGNC:9202]	MXE	-0.243	0.15	0.3	0.000340258	0.0127936	-0.0398515	0.924113	35.9	34.2	0.222	0.117	0.115	0.553	0.363	0.507	0.306	0.241	9	7	5	18	30	22	13	10	9	17	5	6	10	5	22	9	NA	NA	NA	NA	131506182	131506453	131508910	131509022	NA	NA	131504340	131510415
63549_SE	ENSG00000168970	JMJD7-PLA2G4B	JMJD7-PLA2G4B readthrough [Source:HGNC Symbol;Acc:HGNC:34449]	SE	-0.167	0.66	0.77	0.000587075	0.0183994	0.333101	0.569439	6.1	4.5	0.681	0.715	0.596	0.734	0.834	0.87	0.861	0.856	34	70	47	8	14	16	33	70	40	74	59	6	7	3	6	5	41843125	41843223	NA	NA	NA	NA	NA	NA	NA	NA	41842591	41843811
63560_MXE	ENSG00000160360	GPSM1	G protein signaling modulator 1 [Source:HGNC Symbol;Acc:HGNC:17858]	MXE	0.111	0.42	0.35	2.29875e-07	4.79495e-05	0.00985665	0.982404	170.9	157.9	0.408	0.435	0.415	0.335	0.332	0.318	0.302	0.256	182	281	294	300	414	470	100	199	144	182	188	225	455	350	477	620	NA	NA	NA	NA	136348696	136348767	136355752	136355846	NA	NA	136340993	136356550
63659_SE	ENSG00000139428	MMAB	metabolism of cobalamin associated B [Source:HGNC Symbol;Acc:HGNC:19331]	SE	-0.205	0.16	0.29	8.73018e-08	2.2169e-05	0.0647417	0.850402	20.9	18.5	0.2	0.144	0.137	0.158	0.393	0.441	0.426	0.407	23	33	31	49	104	104	18	84	83	74	62	51	69	56	53	48	109561242	109561329	NA	NA	NA	NA	NA	NA	NA	NA	109561104	109561517
6367_MXE	ENSG00000018189	RUFY3	RUN and FYVE domain containing 3 [Source:HGNC Symbol;Acc:HGNC:30285]	MXE	0.165	0.75	0.65	6.93112e-13	9.34182e-10	0.347924	0.292077	118	85.2	0.76	0.726	0.764	0.59	0.568	0.562	0.576	0.631	292	400	422	112	183	158	147	171	168	170	223	124	158	159	152	158	NA	NA	NA	NA	70789494	70789592	70793764	70793904	NA	NA	70788973	70794894
6368_MXE	ENSG00000018189	RUFY3	RUN and FYVE domain containing 3 [Source:HGNC Symbol;Acc:HGNC:30285]	MXE	0.133	0.75	0.66	6.2063e-08	1.76819e-05	0.347924	0.292077	118	85.2	0.761	0.727	0.749	0.622	0.603	0.584	0.598	0.654	290	400	423	76	125	118	146	170	167	170	223	74	93	99	95	98	NA	NA	NA	NA	70789494	70789592	70800140	70800205	NA	NA	70788973	70802983
63894_MXE	ENSG00000171853	TRAPPC12	trafficking protein particle complex 12 [Source:HGNC Symbol;Acc:HGNC:24284]	MXE	0.115	0.73	0.65	1.84947e-05	0.0014797	0.26811	0.191956	31.7	24.4	0.746	0.713	0.719	0.637	0.585	0.634	0.559	0.639	153	202	212	61	95	97	99	106	98	140	127	66	88	66	129	84	NA	NA	NA	NA	3421880	3421994	3424524	3424674	NA	NA	3401893	3443891
63994_A5SS	ENSG00000111664	GNB3	G protein subunit beta 3 [Source:HGNC Symbol;Acc:HGNC:4400]	A5SS	0.107	0.86	0.79	0.000244256	0.0101176	0.389825	0.643423	1288.3	908.8	0.857	0.879	0.835	0.724	0.727	0.737	0.814	0.75	90	195	152	14	25	28	59	77	30	47	74	21	27	10	10	23	NA	NA	NA	NA	NA	NA	NA	NA	6841525	6841903	NA	NA
6425_MXE	ENSG00000072422	RHOBTB1	Rho related BTB domain containing 1 [Source:HGNC Symbol;Acc:HGNC:18738]	MXE	0.12	0.41	0.33	2.91477e-05	0.00210933	0.320249	0.446611	89.6	66.6	0.45	0.376	0.401	0.261	0.359	0.272	0.268	0.284	101	121	134	173	282	281	29	69	44	47	65	115	173	165	180	230	NA	NA	NA	NA	60892809	60892995	60910886	60910990	NA	NA	60889185	60911552
64452_MXE	ENSG00000149089	APIP	APAF1 interacting protein [Source:HGNC Symbol;Acc:HGNC:17581]	MXE	0.121	0.32	0.24	0.000544418	0.0175028	-0.459297	0.176696	25.2	31.8	0.274	0.284	0.389	0.177	0.191	0.166	0.197	0.241	24	29	43	93	107	99	15	23	14	23	25	102	143	103	137	115	NA	NA	NA	NA	34890503	34890688	34896760	34896855	NA	NA	34888869	34916379
64454_MXE	ENSG00000149089	APIP	APAF1 interacting protein [Source:HGNC Symbol;Acc:HGNC:17581]	MXE	0.153	0.37	0.28	8.14048e-05	0.00457892	-0.459297	0.176696	25.2	31.8	0.339	0.331	0.452	0.179	0.228	0.196	0.226	0.275	24	29	43	108	135	120	15	23	14	23	25	158	179	132	181	152	NA	NA	NA	NA	34890503	34890851	34896760	34896855	NA	NA	34888869	34916379
64749_MXE	ENSG00000109919	MTCH2	mitochondrial carrier 2 [Source:HGNC Symbol;Acc:HGNC:17587]	MXE	0.111	0.72	0.65	8.66325e-05	0.00478089	-0.0245391	0.940378	100.3	94.8	0.706	0.715	0.738	0.583	0.621	0.59	0.617	0.634	170	228	222	53	68	59	116	199	131	250	178	62	91	68	116	77	NA	NA	NA	NA	47622700	47622726	47625673	47625741	NA	NA	47618919	47627127
6483_MXE	ENSG00000188917	TRMT2B	tRNA methyltransferase 2 homolog B [Source:HGNC Symbol;Acc:HGNC:25748]	MXE	-0.13	0.51	0.59	0.000833945	0.0231385	0.0883553	0.773923	14.7	12.8	0.492	0.492	0.542	0.603	0.628	0.707	0.619	0.638	41	60	78	54	79	84	31	49	51	70	62	26	37	27	55	45	NA	NA	NA	NA	101021100	101021315	101023469	101023616	NA	NA	101020588	101035683
6518_A5SS	ENSG00000185504	FAAP100	FA core complex associated protein 100 [Source:HGNC Symbol;Acc:HGNC:26171]	A5SS	-0.103	0.24	0.3	0.00260371	0.0478207	0.108154	0.743461	57	49.1	0.27	0.204	0.241	0.367	0.441	0.298	0.347	0.254	55	61	90	50	80	95	50	94	43	95	67	29	40	34	60	66	NA	NA	NA	NA	NA	NA	NA	NA	81551731	81552052	NA	NA
65213_A5SS	ENSG00000135486	HNRNPA1	heterogeneous nuclear ribonucleoprotein A1 [Source:HGNC Symbol;Acc:HGNC:5031]	A5SS	-0.122	0.16	0.24	1.4984e-07	3.54786e-05	-0.171768	0.724225	760.9	799.9	0.143	0.159	0.184	0.279	0.233	0.273	0.241	0.396	109	181	181	169	247	207	171	159	150	215	152	114	135	103	175	60	NA	NA	NA	NA	NA	NA	NA	NA	54284239	54284601	NA	NA
65214_A5SS	ENSG00000135486	HNRNPA1	heterogeneous nuclear ribonucleoprotein A1 [Source:HGNC Symbol;Acc:HGNC:5031]	A5SS	-0.103	0.12	0.19	3.01404e-08	9.68999e-06	-0.171768	0.724225	760.9	799.9	0.109	0.122	0.142	0.223	0.184	0.218	0.189	0.325	109	181	180	169	247	207	172	160	151	215	152	114	135	103	175	60	NA	NA	NA	NA	NA	NA	NA	NA	54284239	54284739	NA	NA
65242_SE	ENSG00000126773	PCNX4	pecanex 4 [Source:HGNC Symbol;Acc:HGNC:20349]	SE	0.195	0.71	0.59	2.89054e-05	0.00210152	0.107437	0.715907	33.5	28.8	0.756	0.701	0.671	0.718	0.506	0.535	0.395	0.418	841	1316	1128	32	66	65	584	608	645	538	823	27	70	66	97	135	60107585	60108327	NA	NA	NA	NA	NA	NA	NA	NA	60092419	60114879
65295_SE	ENSG00000074582	BCS1L	BCS1 homolog, ubiquinol-cytochrome c reductase complex chaperone [Source:HGNC Symbol;Acc:HGNC:1020]	SE	-0.204	0.16	0.28	6.69504e-05	0.00399004	-0.0143347	0.982774	27.7	25.7	0.128	0.148	0.195	0.474	0.265	0.419	0.351	0.298	9	15	29	22	31	43	25	21	22	24	20	10	21	11	16	17	218660306	218660482	NA	NA	NA	NA	NA	NA	NA	NA	218659743	218661307
6551_MXE	ENSG00000182272	B4GALNT4	beta-1,4-N-acetyl-galactosaminyltransferase 4 [Source:HGNC Symbol;Acc:HGNC:26315]	MXE	-0.1	0.37	0.43	1.60719e-06	0.000222252	0.110493	0.792458	186.2	159.7	0.369	0.347	0.384	0.514	0.461	0.473	0.427	0.457	197	336	405	1697	3183	3268	286	427	309	329	334	1362	2510	1733	2217	2000	NA	NA	NA	NA	376250	376351	376420	377327	NA	NA	376174	379701
65702_SE	ENSG00000104093	DMXL2	Dmx like 2 [Source:HGNC Symbol;Acc:HGNC:2938]	SE	-0.117	0.17	0.24	0.00255746	0.0473936	0.191624	0.66464	71	57.4	0.166	0.187	0.156	0.205	0.247	0.442	0.375	0.163	31	49	34	95	130	112	33	52	79	61	28	78	97	61	62	88	51459597	51459660	NA	NA	NA	NA	NA	NA	NA	NA	51458795	51463496
6596_MXE	ENSG00000160058	BSDC1	BSD domain containing 1 [Source:HGNC Symbol;Acc:HGNC:25501]	MXE	0.115	0.57	0.49	6.28988e-07	0.000110762	-0.0150782	0.954617	80.4	75.4	0.578	0.55	0.568	0.452	0.474	0.447	0.466	0.412	310	488	441	219	386	325	171	304	272	372	320	201	326	326	413	441	NA	NA	NA	NA	32383829	32383939	32386778	32386895	NA	NA	32381268	32394140
6597_MXE	ENSG00000160058	BSDC1	BSD domain containing 1 [Source:HGNC Symbol;Acc:HGNC:25501]	MXE	0.106	0.5	0.43	1.19784e-06	0.000180154	-0.0150782	0.954617	80.4	75.4	0.509	0.49	0.503	0.388	0.415	0.392	0.414	0.362	310	488	441	369	627	538	171	304	272	372	320	334	530	521	652	696	NA	NA	NA	NA	32383829	32383997	32386778	32386895	NA	NA	32381268	32394140
65991_A3SS	ENSG00000154556	SORBS2	sorbin and SH3 domain containing 2 [Source:HGNC Symbol;Acc:HGNC:24098]	A3SS	0.146	0.55	0.46	0.000399134	0.0143308	0.251325	0.427867	38.8	30.1	0.527	0.566	0.55	0.439	0.352	0.422	0.385	0.412	50	66	79	32	36	46	22	29	40	36	66	20	38	39	41	67	NA	NA	NA	NA	NA	NA	NA	NA	185678422	185678518	NA	NA
6605_MXE	ENSG00000175287	PHYHD1	phytanoyl-CoA dioxygenase domain containing 1 [Source:HGNC Symbol;Acc:HGNC:23396]	MXE	-0.163	0.52	0.62	4.50968e-06	0.000503289	0.232575	0.77904	27.7	21.6	0.562	0.466	0.537	0.644	0.68	0.75	0.654	0.693	62	76	86	71	128	109	70	78	51	63	106	57	54	25	49	69	NA	NA	NA	NA	128936447	128936503	128940368	128940497	NA	NA	128934058	128940709
66315_MXE	ENSG00000110274	CEP164	centrosomal protein 164 [Source:HGNC Symbol;Acc:HGNC:29182]	MXE	-0.262	0.2	0.36	0.00181883	0.0381761	0.247434	0.596743	35.7	27.5	0.122	0.141	0.324	0.491	0.311	0.751	0.212	0.521	13	18	30	12	14	8	83	53	71	19	34	11	15	3	9	4	NA	NA	NA	NA	117354931	117356617	117359431	117359560	NA	NA	117351988	117361993
6639_MXE	ENSG00000205356	TECPR1	tectonin beta-propeller repeat containing 1 [Source:HGNC Symbol;Acc:HGNC:22214]	MXE	-0.105	0.47	0.53	0.00153927	0.0343943	0.453271	0.126495	69.3	46.9	0.418	0.523	0.464	0.587	0.533	0.551	0.579	0.618	93	180	165	113	143	166	80	101	93	115	156	49	77	66	73	84	NA	NA	NA	NA	98223661	98223718	98224800	98224880	NA	NA	98223170	98225102
66417_MXE	ENSG00000108395	TRIM37	tripartite motif containing 37 [Source:HGNC Symbol;Acc:HGNC:7523]	MXE	-0.117	0.3	0.37	0.00164874	0.0359258	0.0988024	0.808901	88	76.6	0.359	0.303	0.238	0.445	0.419	0.425	0.356	0.44	54	66	49	59	93	96	38	59	58	66	81	29	50	48	73	63	NA	NA	NA	NA	59064354	59064405	59070822	59070968	NA	NA	59062648	59075714
66592_SE	ENSG00000269893	SNHG8	small nucleolar RNA host gene 8 [Source:HGNC Symbol;Acc:HGNC:33098]	SE	0.239	0.73	0.58	5.89914e-09	2.27169e-06	-0.350581	0.738968	17.4	19.9	0.757	0.741	0.701	0.474	0.375	0.487	0.684	0.451	449	673	618	47	77	86	871	446	512	497	214	316	243	176	75	85	118278933	118279137	NA	NA	NA	NA	NA	NA	NA	NA	118278792	118279431
66594_SE	ENSG00000269893	SNHG8	small nucleolar RNA host gene 8 [Source:HGNC Symbol;Acc:HGNC:33098]	SE	0.234	0.74	0.6	2.22526e-08	7.35659e-06	-0.350581	0.738968	17.4	19.9	0.764	0.751	0.714	0.485	0.383	0.5	0.708	0.467	450	689	634	47	77	86	881	447	520	537	220	316	243	176	75	85	118278943	118279137	NA	NA	NA	NA	NA	NA	NA	NA	118278792	118279431
66596_SE	ENSG00000269893	SNHG8	small nucleolar RNA host gene 8 [Source:HGNC Symbol;Acc:HGNC:33098]	SE	0.219	0.44	0.3	5.14712e-08	1.51572e-05	-0.350581	0.738968	17.4	19.9	0.443	0.471	0.402	0.211	0.133	0.238	0.405	0.111	49	90	76	47	77	86	111	49	72	67	14	316	243	176	75	85	118279106	118279137	NA	NA	NA	NA	NA	NA	NA	NA	118278792	118279431
66866_MXE	ENSG00000010803	SCMH1	Scm polycomb group protein homolog 1 [Source:HGNC Symbol;Acc:HGNC:19003]	MXE	0.125	0.55	0.47	2.67102e-06	0.000327275	0.105573	0.730572	68.4	58.9	0.542	0.559	0.538	0.418	0.399	0.397	0.43	0.463	166	233	221	154	202	208	91	136	103	129	169	139	225	172	188	215	NA	NA	NA	NA	41142873	41143112	41159724	41159933	NA	NA	41075451	41160898
66871_MXE	ENSG00000010803	SCMH1	Scm polycomb group protein homolog 1 [Source:HGNC Symbol;Acc:HGNC:19003]	MXE	0.125	0.54	0.46	2.25754e-06	0.000287826	0.105573	0.730572	68.4	58.9	0.534	0.551	0.537	0.413	0.399	0.381	0.427	0.457	166	233	221	159	208	209	91	136	103	129	169	142	225	184	190	220	NA	NA	NA	NA	41142873	41143112	41159724	41159933	NA	NA	41117010	41160898
67077_A5SS	ENSG00000122026	RPL21	ribosomal protein L21 [Source:HGNC Symbol;Acc:HGNC:10313]	A5SS	0.344	0.7	0.48	1.45793e-06	0.000207684	-0.731468	0.219726	760.3	1133.7	0.666	0.707	0.717	0.677	0.337	0.218	0.155	0.378	50	95	100	7	11	11	75	71	35	67	48	10	39	35	102	22	NA	NA	NA	NA	NA	NA	NA	NA	27251578	27251912	NA	NA
67321_MXE	ENSG00000166925	TSC22D4	TSC22 domain family member 4 [Source:HGNC Symbol;Acc:HGNC:21696]	MXE	0.128	0.36	0.28	1.1427e-05	0.00101634	-0.185408	0.769328	32.2	34.4	0.337	0.365	0.371	0.27	0.207	0.193	0.267	0.211	36	75	69	66	122	109	21	30	39	126	36	53	107	152	323	126	NA	NA	NA	NA	100474273	100474440	100477276	100477462	NA	NA	100467600	100479232
67344_MXE	ENSG00000169045	HNRNPH1	heterogeneous nuclear ribonucleoprotein H1 [Source:HGNC Symbol;Acc:HGNC:5041]	MXE	-0.109	0.34	0.41	3.19278e-07	6.21581e-05	0.0509194	0.892987	195.5	174.2	0.339	0.346	0.337	0.461	0.468	0.464	0.373	0.483	782	1198	1121	609	905	882	721	949	986	1131	1126	337	431	455	762	483	NA	NA	NA	NA	179617798	179617867	179617983	179618304	NA	NA	179617649	179621397
67345_MXE	ENSG00000169045	HNRNPH1	heterogeneous nuclear ribonucleoprotein H1 [Source:HGNC Symbol;Acc:HGNC:5041]	MXE	-0.108	0.34	0.4	3.18551e-07	6.21581e-05	0.0509194	0.892987	195.5	174.2	0.334	0.34	0.331	0.455	0.462	0.458	0.366	0.476	782	1197	1122	609	905	882	721	948	986	1130	1126	337	431	455	762	483	NA	NA	NA	NA	179617798	179617867	179617983	179618315	NA	NA	179617649	179621397
6745_MXE	ENSG00000150403	TMCO3	transmembrane and coiled-coil domains 3 [Source:HGNC Symbol;Acc:HGNC:20329]	MXE	-0.114	0.6	0.68	0.000184583	0.00821353	0.209789	0.465595	26.6	21.2	0.589	0.621	0.602	0.666	0.689	0.716	0.708	0.812	144	256	274	61	95	110	128	190	245	224	192	39	52	59	56	27	NA	NA	NA	NA	113534044	113534240	113547299	113547379	NA	NA	113520733	113548452
6746_A3SS	ENSG00000070413	DGCR2	DiGeorge syndrome critical region gene 2 [Source:HGNC Symbol;Acc:HGNC:2845]	A3SS	0.112	0.81	0.74	0.00212638	0.0418387	0.217717	0.486178	79.3	63.6	0.845	0.752	0.83	0.747	0.723	0.695	0.571	0.748	89	149	144	15	45	27	29	54	77	74	84	9	19	31	51	26	NA	NA	NA	NA	NA	NA	NA	NA	19064847	19065067	NA	NA
67481_SE	ENSG00000082397	EPB41L3	erythrocyte membrane protein band 4.1 like 3 [Source:HGNC Symbol;Acc:HGNC:3380]	SE	0.131	0.38	0.3	7.74372e-06	0.000770918	0.251587	0.427561	51.8	40.4	0.42	0.358	0.359	0.285	0.294	0.171	0.159	0.331	187	225	210	115	180	167	60	99	71	67	149	67	106	153	158	134	5398020	5398143	NA	NA	NA	NA	NA	NA	NA	NA	5397426	5406968
67493_SE	ENSG00000082397	EPB41L3	erythrocyte membrane protein band 4.1 like 3 [Source:HGNC Symbol;Acc:HGNC:3380]	SE	0.182	0.77	0.66	1.34942e-06	0.000197033	0.251587	0.427561	51.8	40.4	0.794	0.754	0.76	0.633	0.601	0.436	0.549	0.717	252	330	320	48	79	74	101	144	139	181	231	43	70	132	109	67	5407700	5407736	NA	NA	NA	NA	NA	NA	NA	NA	5406968	5410619
67782_MXE	ENSG00000183077	AFMID	arylformamidase [Source:HGNC Symbol;Acc:HGNC:20910]	MXE	0.255	0.55	0.4	0.00167248	0.036156	-0.313908	0.363728	15.5	18	0.533	0.404	0.727	0.385	0.325	0.21	0.255	0.324	20	25	28	10	21	6	11	22	14	21	16	10	26	30	35	19	NA	NA	NA	NA	78202494	78202751	78205945	78206049	NA	NA	78191060	78207701
67942_SE	ENSG00000121578	B4GALT4	beta-1,4-galactosyltransferase 4 [Source:HGNC Symbol;Acc:HGNC:927]	SE	0.149	0.45	0.36	0.001753	0.0374529	-0.575532	0.275983	9.5	13.3	0.504	0.412	0.432	0.413	0.246	0.307	0.208	0.326	28	45	28	15	35	20	22	18	26	52	16	17	30	32	108	18	119235144	119235227	NA	NA	NA	NA	NA	NA	NA	NA	119230244	119237070
68040_SE	ENSG00000154556	SORBS2	sorbin and SH3 domain containing 2 [Source:HGNC Symbol;Acc:HGNC:24098]	SE	-0.274	0.15	0.32	0.0012295	0.0296935	0.251325	0.427867	38.8	30.1	0.153	0.164	0.131	0.493	0.169	0.498	0.67	0.289	3	4	5	9	11	18	9	6	11	15	6	5	16	6	4	8	185638078	185638162	NA	NA	NA	NA	NA	NA	NA	NA	185635411	185646782
68131_SE	ENSG00000235437	LINC01278	long intergenic non-protein coding RNA 1278 [Source:HGNC Symbol;Acc:HGNC:28090]	SE	-0.114	0.17	0.24	0.00111071	0.0276756	-0.421733	0.227669	12.1	15	0.148	0.245	0.126	0.278	0.292	0.352	0.241	0.27	14	30	25	34	39	73	31	43	31	40	43	34	44	24	53	49	63509943	63510079	NA	NA	NA	NA	NA	NA	NA	NA	63432491	63517082
68241_MXE	ENSG00000257621	PSMA3-AS1	PSMA3 antisense RNA 1 [Source:HGNC Symbol;Acc:HGNC:26445]	MXE	-0.209	0.27	0.41	0.00158568	0.0350582	-0.280143	0.627652	29.8	33.1	0.283	0.241	0.3	0.387	0.469	0.391	0.673	0.498	12	20	22	13	27	22	28	33	15	24	37	19	16	10	5	16	NA	NA	NA	NA	58273986	58274010	58286639	58286827	NA	NA	58267393	58291707
68317_MXE	ENSG00000171314	PGAM1	phosphoglycerate mutase 1 [Source:HGNC Symbol;Acc:HGNC:8888]	MXE	0.126	0.3	0.23	1.82687e-10	1.2079e-07	-0.342815	0.298313	233.1	276.8	0.287	0.328	0.298	0.174	0.196	0.2	0.2	0.124	67	111	110	347	475	541	32	86	58	160	81	316	736	485	1333	1193	NA	NA	NA	NA	97430954	97430962	97431011	97431135	NA	NA	97430653	97433444
6832_MXE	ENSG00000072182	ASIC4	acid sensing ion channel subunit family member 4 [Source:HGNC Symbol;Acc:HGNC:21263]	MXE	-0.105	0.43	0.5	0.000936083	0.0249454	0.127008	0.914702	61.1	50.9	0.481	0.408	0.402	0.534	0.5	0.578	0.565	0.501	118	159	120	96	174	135	179	143	89	81	158	118	108	49	47	119	NA	NA	NA	NA	219535170	219535324	219537065	219537157	NA	NA	219532477	219537321
68421_A5SS	ENSG00000092096	SLC22A17	solute carrier family 22 member 17 [Source:HGNC Symbol;Acc:HGNC:23095]	A5SS	-0.219	0.31	0.45	0.00123937	0.0298086	0.169367	0.641829	110.1	91.2	0.213	0.39	0.325	0.525	0.399	0.648	0.63	0.439	35	85	66	32	33	34	58	83	52	55	63	13	31	7	8	20	NA	NA	NA	NA	NA	NA	NA	NA	23347860	23348306	NA	NA
68421_SE	ENSG00000100280	AP1B1	adaptor related protein complex 1 subunit beta 1 [Source:HGNC Symbol;Acc:HGNC:554]	SE	0.21	0.77	0.63	5.09312e-06	0.00054748	0.0543621	0.920455	75.4	68.1	0.763	0.814	0.719	0.623	0.649	0.473	0.373	0.657	121	180	174	31	34	56	38	103	73	130	195	19	46	67	180	84	29339753	29339774	NA	NA	NA	NA	NA	NA	NA	NA	29339133	29340857
6862_MXE	ENSG00000197020	ZNF100	zinc finger protein 100 [Source:HGNC Symbol;Acc:HGNC:12880]	MXE	0.207	0.68	0.55	0.00182752	0.0383026	0.397596	0.518336	15.4	10.8	0.647	0.678	0.71	0.526	0.301	0.564	0.582	0.386	34	44	68	16	18	24	18	6	12	29	16	14	12	8	18	22	NA	NA	NA	NA	21744016	21744112	21744940	21745067	NA	NA	21727989	21765783
6863_MXE	ENSG00000197020	ZNF100	zinc finger protein 100 [Source:HGNC Symbol;Acc:HGNC:12880]	MXE	0.208	0.68	0.55	0.00160183	0.0353223	0.397596	0.518336	15.4	10.8	0.651	0.67	0.73	0.53	0.305	0.568	0.585	0.389	34	44	68	16	19	22	18	6	12	29	16	14	12	8	18	22	NA	NA	NA	NA	21744016	21744115	21744940	21745067	NA	NA	21727989	21765786
68982_MXE	ENSG00000151062	CACNA2D4	calcium voltage-gated channel auxiliary subunit alpha2delta 4 [Source:HGNC Symbol;Acc:HGNC:20202]	MXE	-0.191	0.17	0.29	4.57559e-05	0.00301963	0.399687	0.643038	79.9	55.7	0.118	0.184	0.206	0.206	0.45	0.313	0.51	0.321	12	25	23	85	105	84	20	58	13	33	15	73	67	27	30	30	NA	NA	NA	NA	1874603	1874675	1875250	1875332	NA	NA	1860206	1878441
68983_MXE	ENSG00000151062	CACNA2D4	calcium voltage-gated channel auxiliary subunit alpha2delta 4 [Source:HGNC Symbol;Acc:HGNC:20202]	MXE	-0.226	0.26	0.4	0.000120324	0.00595552	0.399687	0.643038	79.9	55.7	0.186	0.278	0.312	0.312	0.586	0.437	0.64	0.446	12	25	23	85	105	82	20	58	13	33	15	71	66	27	30	30	NA	NA	NA	NA	1874603	1874796	1875250	1875332	NA	NA	1860206	1878441
68992_MXE	ENSG00000176454	LPCAT4	lysophosphatidylcholine acyltransferase 4 [Source:HGNC Symbol;Acc:HGNC:30059]	MXE	0.145	0.48	0.38	2.04082e-06	0.00026586	-0.0491477	0.926029	33.4	32	0.499	0.436	0.491	0.371	0.351	0.292	0.28	0.357	98	170	174	42	94	77	73	105	87	139	87	53	83	90	153	67	NA	NA	NA	NA	34360110	34360209	34361168	34361532	NA	NA	34359745	34362321
6907_MXE	ENSG00000143379	SETDB1	SET domain bifurcated histone lysine methyltransferase 1 [Source:HGNC Symbol;Acc:HGNC:10761]	MXE	0.138	0.34	0.26	0.00196799	0.0400025	-0.109708	0.747471	33.7	33.9	0.383	0.302	0.341	0.16	0.181	0.192	0.369	0.118	26	31	34	76	130	119	6	15	13	58	12	57	123	99	180	163	NA	NA	NA	NA	150962129	150962158	150962586	150962719	NA	NA	150961191	150963139
691_SE	ENSG00000142192	APP	amyloid beta precursor protein [Source:HGNC Symbol;Acc:HGNC:620]	SE	-0.126	0.37	0.44	0.000184376	0.00821353	-0.159755	0.79218	488.9	511.2	0.315	0.387	0.394	0.408	0.489	0.526	0.632	0.404	922	1883	2163	745	1106	1236	642	2288	2119	3249	1890	345	886	707	702	1035	26000014	26000182	NA	NA	NA	NA	NA	NA	NA	NA	25982477	26022042
69148_A5SS	ENSG00000119688	ABCD4	ATP binding cassette subfamily D member 4 [Source:HGNC Symbol;Acc:HGNC:68]	A5SS	-0.203	0.52	0.65	0.000449462	0.0156255	-0.0388463	0.939509	33.4	31.7	0.522	0.476	0.558	0.634	0.596	0.863	0.638	0.879	92	143	153	23	43	33	89	119	92	142	133	14	22	4	22	5	NA	NA	NA	NA	NA	NA	NA	NA	74290026	74290497	NA	NA
69299_MXE	ENSG00000111664	GNB3	G protein subunit beta 3 [Source:HGNC Symbol;Acc:HGNC:4400]	MXE	0.137	0.86	0.77	3.24678e-07	6.28601e-05	0.389825	0.643423	1288.3	908.8	0.869	0.846	0.853	0.637	0.677	0.753	0.743	0.787	248	350	335	24	41	37	112	209	114	158	276	41	64	24	35	48	NA	NA	NA	NA	6842952	6843076	6843654	6843698	NA	NA	6841624	6843978
6938_MXE	ENSG00000065600	PACC1	proton activated chloride channel 1 [Source:HGNC Symbol;Acc:HGNC:25593]	MXE	0.12	0.55	0.48	0.000813661	0.0227923	-0.114039	0.835042	34.9	34.7	0.598	0.554	0.509	0.474	0.413	0.441	0.478	0.362	101	128	138	58	88	114	81	88	107	105	57	77	107	116	98	86	NA	NA	NA	NA	212375192	212375300	212379894	212380037	NA	NA	212365376	212385425
69471_SE	ENSG00000130396	AFDN	afadin, adherens junction formation factor [Source:HGNC Symbol;Acc:HGNC:7137]	SE	0.123	0.4	0.32	0.00181611	0.0381761	0.125682	0.739105	76.9	65.5	0.415	0.377	0.408	0.262	0.366	0.214	0.127	0.414	60	94	97	62	114	103	29	56	39	34	81	60	71	105	171	84	167954457	167954493	NA	NA	NA	NA	NA	NA	NA	NA	167952187	167962661
69794_MXE	ENSG00000118242	MREG	melanoregulin [Source:HGNC Symbol;Acc:HGNC:25478]	MXE	0.282	0.54	0.36	0.00225851	0.0432487	0.550795	0.289299	88.1	55.6	0.682	0.461	0.479	0.396	0.121	0.315	0.187	0.275	7	13	7	3	14	7	5	3	2	3	7	7	20	4	12	17	NA	NA	NA	NA	215955554	215955684	215961108	215961258	NA	NA	215947113	215996465
6995_A5SS	ENSG00000139613	SMARCC2	SWI/SNF related, matrix associated, actin dependent regulator of chromatin subfamily c member 2 [Source:HGNC Symbol;Acc:HGNC:11105]	A5SS	-0.12	0.43	0.5	2.6052e-05	0.0019383	0.0767507	0.820489	107.4	94.8	0.453	0.396	0.434	0.608	0.486	0.533	0.593	0.517	379	549	496	102	187	144	369	500	456	687	735	53	118	89	105	153	NA	NA	NA	NA	NA	NA	NA	NA	56164302	56164731	NA	NA
7000_RI	ENSG00000175061	SNHG29	small nucleolar RNA host gene 29 [Source:HGNC Symbol;Acc:HGNC:28619]	RI	-0.186	0.44	0.56	9.76623e-10	5.2652e-07	-0.0521015	0.898997	332.2	319.3	0.446	0.456	0.433	0.513	0.62	0.674	0.677	0.671	263	414	443	94	142	167	249	761	1072	1744	658	68	134	149	240	93	NA	NA	16439326	16439703	NA	NA	NA	NA	NA	NA	16439414	16439703
7001_RI	ENSG00000175061	SNHG29	small nucleolar RNA host gene 29 [Source:HGNC Symbol;Acc:HGNC:28619]	RI	-0.269	0.54	0.71	3.10862e-15	1.36169e-11	-0.0521015	0.898997	332.2	319.3	0.527	0.526	0.574	0.77	0.808	0.834	0.865	0.782	215	338	314	24	38	29	215	575	768	1179	517	8	17	19	23	18	NA	NA	16439326	16440253	NA	NA	NA	NA	NA	NA	16439414	16440253
70176_MXE	ENSG00000197798	FAM118B	family with sequence similarity 118 member B [Source:HGNC Symbol;Acc:HGNC:26110]	MXE	0.106	0.66	0.59	0.00266596	0.0484308	-0.0461223	0.933589	21.4	20.5	0.655	0.648	0.665	0.563	0.528	0.525	0.627	0.509	79	99	109	79	102	104	51	53	39	93	47	75	90	67	105	86	NA	NA	NA	NA	126234994	126235087	126240791	126241056	NA	NA	126229293	126250733
70525_SE	ENSG00000143537	ADAM15	ADAM metallopeptidase domain 15 [Source:HGNC Symbol;Acc:HGNC:193]	SE	0.226	0.57	0.43	9.94312e-05	0.00523965	-0.183041	0.597696	20.9	22.1	0.579	0.551	0.57	0.532	0.318	0.264	0.345	0.242	29	56	35	12	26	15	18	27	17	38	18	9	33	27	41	32	155061414	155061489	NA	NA	NA	NA	NA	NA	NA	NA	155060832	155062369
70789_MXE	ENSG00000108309	RUNDC3A	RUN domain containing 3A [Source:HGNC Symbol;Acc:HGNC:16984]	MXE	0.202	0.5	0.38	0.000658738	0.0197761	-0.213338	0.632366	54.6	58.6	0.482	0.502	0.525	0.403	0.191	0.389	0.34	0.182	14	22	17	44	64	45	15	9	10	10	5	65	112	46	57	66	NA	NA	NA	NA	44317036	44317123	44317488	44317934	NA	NA	44316725	44318670
70790_MXE	ENSG00000108309	RUNDC3A	RUN domain containing 3A [Source:HGNC Symbol;Acc:HGNC:16984]	MXE	0.194	0.49	0.37	0.000981262	0.0256615	-0.213338	0.632366	54.6	58.6	0.479	0.492	0.511	0.394	0.192	0.401	0.326	0.187	14	22	17	45	67	48	15	9	10	10	5	68	112	44	61	64	NA	NA	NA	NA	44317036	44317123	44317488	44317938	NA	NA	44316725	44318670
70792_MXE	ENSG00000108309	RUNDC3A	RUN domain containing 3A [Source:HGNC Symbol;Acc:HGNC:16984]	MXE	0.182	0.42	0.31	0.000468735	0.0159689	-0.213338	0.632366	54.6	58.6	0.41	0.419	0.441	0.33	0.145	0.317	0.272	0.143	14	22	17	43	65	46	15	9	10	10	5	65	113	46	57	64	NA	NA	NA	NA	44317036	44317123	44317636	44317934	NA	NA	44316725	44318670
70793_MXE	ENSG00000108309	RUNDC3A	RUN domain containing 3A [Source:HGNC Symbol;Acc:HGNC:16984]	MXE	0.174	0.42	0.31	0.00072107	0.0210922	-0.213338	0.632366	54.6	58.6	0.407	0.411	0.428	0.322	0.147	0.329	0.261	0.148	14	22	17	44	68	49	15	9	10	10	5	68	113	44	61	62	NA	NA	NA	NA	44317036	44317123	44317636	44317938	NA	NA	44316725	44318670
70860_SE	ENSG00000182004	SNRPE	small nuclear ribonucleoprotein polypeptide E [Source:HGNC Symbol;Acc:HGNC:11161]	SE	-0.184	0.63	0.74	2.51585e-05	0.00187981	-0.715853	0.314736	66.1	98	0.532	0.663	0.692	0.893	0.75	0.796	0.75	0.875	53	92	92	33	33	29	201	123	94	106	79	17	29	17	25	8	203862181	203862222	NA	NA	NA	NA	NA	NA	NA	NA	203861955	203863725
70956_MXE	ENSG00000186470	BTN3A2	butyrophilin subfamily 3 member A2 [Source:HGNC Symbol;Acc:HGNC:1139]	MXE	0.123	0.51	0.44	0.00167895	0.0362064	-0.00883853	0.989269	13.6	12.7	0.549	0.49	0.502	0.35	0.453	0.384	0.387	0.381	65	108	89	40	84	66	23	63	60	54	51	32	57	72	64	62	NA	NA	NA	NA	26370301	26370603	26372896	26373097	NA	NA	26368912	26373296
70958_SE	ENSG00000196428	TSC22D2	TSC22 domain family member 2 [Source:HGNC Symbol;Acc:HGNC:29095]	SE	0.156	0.35	0.25	2.62585e-06	0.000323922	0.318564	0.474141	29	21.7	0.394	0.307	0.346	0.312	0.248	0.116	0.174	0.115	54	75	76	48	98	83	18	29	14	36	20	23	51	62	99	89	150423048	150423120	NA	NA	NA	NA	NA	NA	NA	NA	150411308	150457127
7096_MXE	ENSG00000069248	NUP133	nucleoporin 133 [Source:HGNC Symbol;Acc:HGNC:18016]	MXE	0.126	0.53	0.45	0.000310539	0.0120379	0.160426	0.519541	67.7	56.4	0.525	0.556	0.518	0.337	0.413	0.384	0.504	0.395	96	158	104	79	115	88	49	88	82	137	86	88	114	120	123	120	NA	NA	NA	NA	229449125	229449190	229450524	229450605	NA	NA	229445002	229452643
70960_SE	ENSG00000196428	TSC22D2	TSC22 domain family member 2 [Source:HGNC Symbol;Acc:HGNC:29095]	SE	-0.2	0.16	0.29	0.000129255	0.00629503	0.318564	0.474141	29	21.7	0.121	0.131	0.229	0.301	0.253	0.436	0.386	0.425	10	16	30	28	41	39	10	14	16	26	21	9	16	8	16	11	150438197	150438354	NA	NA	NA	NA	NA	NA	NA	NA	150423120	150457127
71000_MXE	ENSG00000075089	ACTR6	actin related protein 6 [Source:HGNC Symbol;Acc:HGNC:24025]	MXE	-0.129	0.53	0.61	0.000129519	0.00629503	-0.00569911	0.995447	44.2	40.1	0.55	0.504	0.533	0.62	0.62	0.672	0.687	0.693	40	44	60	77	102	124	79	68	68	69	90	114	98	78	74	94	NA	NA	NA	NA	100210072	100210094	100210165	100210351	NA	NA	100207786	100212354
71001_MXE	ENSG00000075089	ACTR6	actin related protein 6 [Source:HGNC Symbol;Acc:HGNC:24025]	MXE	-0.138	0.38	0.47	7.63023e-05	0.00436906	-0.00569911	0.995447	44.2	40.1	0.407	0.357	0.384	0.488	0.477	0.526	0.546	0.566	40	44	60	75	102	124	79	68	68	69	90	107	96	79	74	89	NA	NA	NA	NA	100210072	100210094	100210294	100210351	NA	NA	100207786	100212354
7113_MXE	ENSG00000043514	TRIT1	tRNA isopentenyltransferase 1 [Source:HGNC Symbol;Acc:HGNC:20286]	MXE	0.111	0.32	0.25	0.00196752	0.0400025	-0.203545	0.581767	14.2	15.1	0.339	0.293	0.331	0.277	0.293	0.206	0.127	0.145	30	38	34	51	80	60	18	20	14	12	16	41	42	47	72	82	NA	NA	NA	NA	39847985	39848097	39850118	39850261	NA	NA	39847660	39883511
7140_MXE	ENSG00000275131	AC241952.1	phosphodiesterase 4D interacting protein (PDE4DIP) pseudogene	MXE	-0.113	0.3	0.37	0.00224916	0.0431166	0.226699	0.792972	15.7	12.3	0.32	0.284	0.291	0.406	0.393	0.424	0.425	0.408	25	33	41	74	116	139	29	45	19	35	47	59	97	36	66	95	NA	NA	NA	NA	120505710	120505962	120511665	120511818	NA	NA	120504513	120512693
7157_MXE	ENSG00000161813	LARP4	La ribonucleoprotein domain family member 4 [Source:HGNC Symbol;Acc:HGNC:24320]	MXE	-0.11	0.6	0.67	0.00251033	0.0467674	0.189143	0.648966	40	32.6	0.625	0.599	0.582	0.755	0.645	0.76	0.731	0.669	130	164	138	37	52	47	78	69	120	200	179	12	18	18	35	42	NA	NA	NA	NA	50461134	50461347	50462581	50462630	NA	NA	50454417	50467120
71610_MXE	ENSG00000072609	CHFR	checkpoint with forkhead and ring finger domains [Source:HGNC Symbol;Acc:HGNC:20455]	MXE	-0.267	0.52	0.68	0.000541829	0.0174837	-0.0417237	0.924385	13.2	12.6	0.369	0.573	0.608	0.511	0.843	0.881	0.845	0.839	8	27	29	19	28	26	15	27	16	47	30	20	7	3	12	8	NA	NA	NA	NA	132862332	132862425	132869618	132869657	NA	NA	132861634	132870783
71611_MXE	ENSG00000072609	CHFR	checkpoint with forkhead and ring finger domains [Source:HGNC Symbol;Acc:HGNC:20455]	MXE	-0.239	0.56	0.71	0.000465757	0.0159234	-0.0417237	0.924385	13.2	12.6	0.434	0.61	0.627	0.503	0.871	0.887	0.853	0.866	13	39	39	19	28	26	18	42	21	62	46	20	7	3	12	8	NA	NA	NA	NA	132862332	132862425	132869618	132869690	NA	NA	132861634	132870783
71720_MXE	ENSG00000119912	IDE	insulin degrading enzyme [Source:HGNC Symbol;Acc:HGNC:5381]	MXE	-0.134	0.23	0.32	0.00163257	0.0356825	0.28619	0.518708	35.1	26.7	0.186	0.221	0.295	0.288	0.302	0.422	0.345	0.484	20	32	41	58	75	65	14	15	34	46	58	23	23	31	58	41	NA	NA	NA	NA	92508112	92508205	92508727	92508917	NA	NA	92507666	92510162
72192_SE	ENSG00000120049	KCNIP2	potassium voltage-gated channel interacting protein 2 [Source:HGNC Symbol;Acc:HGNC:15522]	SE	-0.169	0.16	0.27	8.8475e-07	0.00014556	0.298947	0.756358	52.7	39.7	0.173	0.165	0.153	0.385	0.304	0.253	0.432	0.29	19	25	43	46	64	121	37	49	14	45	66	30	57	21	30	82	101831071	101831167	NA	NA	NA	NA	NA	NA	NA	NA	101829199	101843568
72692_A5SS	ENSG00000167083	GNGT2	G protein subunit gamma transducin 2 [Source:HGNC Symbol;Acc:HGNC:4412]	A5SS	-0.149	0.63	0.72	4.86191e-08	1.46876e-05	0.70253	0.553396	772.4	439.7	0.629	0.579	0.688	0.7	0.807	0.803	0.8	0.793	605	641	701	157	205	140	329	465	111	245	628	62	49	12	27	72	NA	NA	NA	NA	NA	NA	NA	NA	49206650	49206882	NA	NA
7306_MXE	ENSG00000143198	MGST3	microsomal glutathione S-transferase 3 [Source:HGNC Symbol;Acc:HGNC:7064]	MXE	-0.111	0.5	0.57	1.59432e-05	0.00131859	-0.310482	0.555297	27.9	31.7	0.477	0.481	0.532	0.537	0.567	0.615	0.66	0.661	329	565	593	278	470	403	532	669	505	665	603	354	394	244	264	238	NA	NA	NA	NA	165649840	165649964	165654278	165654351	NA	NA	165631293	165656136
73371_A5SS	ENSG00000185324	CDK10	cyclin dependent kinase 10 [Source:HGNC Symbol;Acc:HGNC:1770]	A5SS	0.136	0.32	0.23	1.18891e-08	4.29513e-06	0.75832	0.400413	35.4	18.7	0.293	0.355	0.304	0.19	0.219	0.173	0.145	0.182	136	303	209	73	122	106	129	92	34	45	21	122	73	36	59	21	NA	NA	NA	NA	NA	NA	NA	NA	89694172	89694579	NA	NA
73431_SE	ENSG00000163539	CLASP2	cytoplasmic linker associated protein 2 [Source:HGNC Symbol;Acc:HGNC:17078]	SE	0.269	0.62	0.45	2.80488e-05	0.0020586	0.0996668	0.820731	122.5	105.1	0.637	0.652	0.574	0.34	0.476	0.256	0.113	0.574	61	93	97	28	40	58	23	44	21	12	52	36	39	49	76	31	33596710	33596734	NA	NA	NA	NA	NA	NA	NA	NA	33592496	33603125
7353_MXE	ENSG00000164904	ALDH7A1	aldehyde dehydrogenase 7 family member A1 [Source:HGNC Symbol;Acc:HGNC:877]	MXE	0.1	0.5	0.43	2.43142e-05	0.00182842	0.0365818	0.909957	27.6	24.8	0.485	0.492	0.512	0.421	0.382	0.377	0.432	0.371	223	345	350	225	338	316	192	191	207	331	187	250	293	324	413	301	NA	NA	NA	NA	126555930	126556015	126559239	126559334	NA	NA	126554393	126561124
73590_MXE	ENSG00000165516	KLHDC2	kelch domain containing 2 [Source:HGNC Symbol;Acc:HGNC:20231]	MXE	-0.145	0.24	0.34	4.13264e-11	3.39127e-08	0.0120219	0.982713	85.8	78	0.261	0.238	0.236	0.388	0.367	0.402	0.373	0.421	89	153	127	195	379	318	223	225	207	184	241	272	301	239	240	257	NA	NA	NA	NA	49780199	49780322	49780702	49780775	NA	NA	49779806	49782457
7362_MXE	ENSG00000116171	SCP2	sterol carrier protein 2 [Source:HGNC Symbol;Acc:HGNC:10606]	MXE	-0.135	0.28	0.37	0.00157638	0.0349246	0.077176	0.795717	66.4	58.1	0.28	0.275	0.29	0.367	0.496	0.37	0.389	0.459	20	23	27	56	66	72	8	38	21	21	35	15	42	39	36	45	NA	NA	NA	NA	52941795	52941853	52948008	52948080	NA	NA	52927465	52950886
73876_A5SS	ENSG00000161970	RPL26	ribosomal protein L26 [Source:HGNC Symbol;Acc:HGNC:10327]	A5SS	0.268	0.7	0.53	0.000385156	0.0139721	-0.94249	0.182745	208.6	359.2	0.717	0.775	0.611	0.556	0.566	0.498	0.311	0.235	33	56	46	4	5	9	53	34	29	75	28	13	8	9	51	28	NA	NA	NA	NA	NA	NA	NA	NA	8382638	8382998	NA	NA
73920_MXE	ENSG00000140043	PTGR2	prostaglandin reductase 2 [Source:HGNC Symbol;Acc:HGNC:20149]	MXE	0.109	0.6	0.54	0.0018624	0.0387784	-0.0454098	0.91962	7.8	7.4	0.595	0.635	0.58	0.578	0.534	0.467	0.481	0.41	94	161	134	74	107	112	96	107	66	90	62	81	108	87	112	103	NA	NA	NA	NA	73876997	73877168	73879095	73879308	NA	NA	73874214	73880176
73966_SE	ENSG00000124140	SLC12A5	solute carrier family 12 member 5 [Source:HGNC Symbol;Acc:HGNC:13818]	SE	0.23	0.73	0.59	0.000492843	0.0163859	0.208065	0.788404	16.8	13.4	0.754	0.789	0.65	0.675	0.556	0.536	0.33	0.407	61	99	80	6	8	13	103	83	65	49	82	15	20	17	30	36	46022842	46023071	NA	NA	NA	NA	NA	NA	NA	NA	46021886	46023581
73967_SE	ENSG00000124140	SLC12A5	solute carrier family 12 member 5 [Source:HGNC Symbol;Acc:HGNC:13818]	SE	0.213	0.77	0.64	0.000557111	0.0177642	0.208065	0.788404	16.8	13.4	0.781	0.83	0.703	0.716	0.633	0.607	0.376	0.458	52	95	75	6	8	13	92	84	64	44	74	15	20	17	30	36	46022929	46023071	NA	NA	NA	NA	NA	NA	NA	NA	46021886	46023589
73992_MXE	ENSG00000119688	ABCD4	ATP binding cassette subfamily D member 4 [Source:HGNC Symbol;Acc:HGNC:68]	MXE	0.1	0.28	0.21	0.00200922	0.0405044	-0.0388463	0.939509	33.4	31.7	0.311	0.257	0.26	0.19	0.136	0.249	0.15	0.153	16	33	48	32	86	123	14	14	21	19	17	54	80	57	97	85	NA	NA	NA	NA	74293153	74293248	74295147	74295263	NA	NA	74292869	74295979
73994_MXE	ENSG00000119688	ABCD4	ATP binding cassette subfamily D member 4 [Source:HGNC Symbol;Acc:HGNC:68]	MXE	0.109	0.29	0.23	0.00128057	0.0304238	-0.0388463	0.939509	33.4	31.7	0.326	0.278	0.277	0.198	0.146	0.263	0.158	0.159	16	33	48	32	83	121	14	14	21	19	17	55	79	57	98	87	NA	NA	NA	NA	74293153	74293262	74295147	74295263	NA	NA	74292869	74295979
74321_SE	ENSG00000177479	ARIH2	ariadne RBR E3 ubiquitin protein ligase 2 [Source:HGNC Symbol;Acc:HGNC:690]	SE	0.114	0.67	0.6	0.000646537	0.0195484	0.183569	0.465367	77.5	63	0.685	0.631	0.708	0.575	0.616	0.542	0.484	0.585	180	221	265	37	58	49	115	186	135	155	179	38	52	51	74	57	48924717	48924839	NA	NA	NA	NA	NA	NA	NA	NA	48922811	48927813
74324_SE	ENSG00000177479	ARIH2	ariadne RBR E3 ubiquitin protein ligase 2 [Source:HGNC Symbol;Acc:HGNC:690]	SE	0.118	0.48	0.41	0.00137237	0.031974	0.183569	0.465367	77.5	63	0.487	0.436	0.517	0.425	0.408	0.355	0.259	0.365	125	160	187	37	58	49	100	128	100	92	117	38	52	51	74	57	48924717	48924971	NA	NA	NA	NA	NA	NA	NA	NA	48922811	48927813
74383_A3SS	ENSG00000064687	ABCA7	ATP binding cassette subfamily A member 7 [Source:HGNC Symbol;Acc:HGNC:37]	A3SS	0.118	0.37	0.3	0.000302109	0.0118025	0.453755	0.741513	267.3	176.9	0.358	0.352	0.411	0.289	0.267	0.195	0.259	0.267	78	132	193	34	59	67	72	69	29	36	36	43	46	29	25	24	NA	NA	NA	NA	NA	NA	NA	NA	1050845	1051294	NA	NA
74385_A3SS	ENSG00000064687	ABCA7	ATP binding cassette subfamily A member 7 [Source:HGNC Symbol;Acc:HGNC:37]	A3SS	0.122	0.4	0.32	0.000352726	0.0131533	0.453755	0.741513	267.3	176.9	0.382	0.379	0.441	0.31	0.293	0.22	0.282	0.29	77	132	194	34	59	67	71	70	30	36	36	43	46	29	25	24	NA	NA	NA	NA	NA	NA	NA	NA	1050890	1051294	NA	NA
7444_MXE	ENSG00000144909	OSBPL11	oxysterol binding protein like 11 [Source:HGNC Symbol;Acc:HGNC:16397]	MXE	0.104	0.54	0.48	0.00247031	0.0462183	0.0903098	0.792815	28.2	24.4	0.533	0.598	0.493	0.433	0.455	0.433	0.408	0.46	131	199	179	55	64	88	102	131	123	151	182	64	75	77	105	102	NA	NA	NA	NA	125547405	125547592	125552180	125552679	NA	NA	125538633	125560519
74494_SE	ENSG00000161149	TUBA3FP	tubulin alpha 3f pseudogene [Source:HGNC Symbol;Acc:HGNC:24067]	SE	-0.262	0.44	0.61	0.00189672	0.039283	-0.0179581	0.982713	6.8	6.4	0.329	0.45	0.551	0.732	0.732	0.609	0.804	0.648	12	16	21	10	8	7	20	20	19	40	27	3	3	5	4	6	21013041	21013184	NA	NA	NA	NA	NA	NA	NA	NA	21011590	21014292
74903_MXE	ENSG00000269713	NBPF9	NBPF member 9 [Source:HGNC Symbol;Acc:HGNC:31991]	MXE	-0.25	0.38	0.54	0.000462867	0.0158801	0.113179	0.74438	14.5	12.5	0.451	0.412	0.29	0.556	0.632	0.791	0.614	0.581	9	12	7	16	25	25	6	20	26	12	19	7	17	10	11	20	NA	NA	NA	NA	149100740	149100930	149101261	149101360	NA	NA	149098706	149102847
74904_MXE	ENSG00000269713	NBPF9	NBPF member 9 [Source:HGNC Symbol;Acc:HGNC:31991]	MXE	-0.208	0.62	0.75	1.11134e-06	0.000169324	0.113179	0.74438	14.5	12.5	0.636	0.657	0.561	0.753	0.797	0.899	0.871	0.812	21	36	24	16	25	25	16	50	67	56	65	7	17	10	11	20	NA	NA	NA	NA	149100740	149100930	149101261	149101379	NA	NA	149098706	149102847
74905_MXE	ENSG00000269713	NBPF9	NBPF member 9 [Source:HGNC Symbol;Acc:HGNC:31991]	MXE	-0.256	0.48	0.64	5.65569e-06	0.00059339	0.113179	0.74438	14.5	12.5	0.514	0.497	0.439	0.626	0.697	0.832	0.855	0.689	13	19	15	16	25	25	9	30	38	50	34	7	17	10	11	20	NA	NA	NA	NA	149100740	149100930	149101261	149101384	NA	NA	149098706	149102847
7506_MXE	ENSG00000166352	C11orf74	chromosome 11 open reading frame 74 [Source:HGNC Symbol;Acc:HGNC:25142]	MXE	0.101	0.45	0.39	0.000596757	0.0185391	-0.630173	0.187663	31.5	44.7	0.438	0.459	0.451	0.404	0.343	0.303	0.395	0.298	75	145	131	89	158	148	156	127	71	136	132	213	225	151	193	288	NA	NA	NA	NA	36610080	36610239	36648015	36648155	NA	NA	36594641	36659287
75147_SE	ENSG00000163618	CADPS	calcium dependent secretion activator [Source:HGNC Symbol;Acc:HGNC:1426]	SE	-0.132	0.63	0.71	2.56317e-07	5.2836e-05	0.00291401	0.996953	111.3	102	0.635	0.616	0.631	0.676	0.811	0.812	0.73	0.769	190	273	264	95	148	134	166	332	244	221	353	69	67	49	71	92	62467297	62467312	NA	NA	NA	NA	NA	NA	NA	NA	62466413	62474320
7516_MXE	ENSG00000087338	GMCL1	germ cell-less 1, spermatogenesis associated [Source:HGNC Symbol;Acc:HGNC:23843]	MXE	0.125	0.49	0.41	0.0010623	0.0270823	-0.233517	0.437258	24.4	26.5	0.489	0.483	0.487	0.368	0.357	0.427	0.317	0.336	33	60	57	43	80	75	21	28	40	44	32	45	63	67	118	79	NA	NA	NA	NA	69849651	69849742	69854822	69854960	NA	NA	69847627	69861347
7518_MXE	ENSG00000174842	GLMN	glomulin, FKBP associated protein [Source:HGNC Symbol;Acc:HGNC:14373]	MXE	0.139	0.51	0.42	0.00143074	0.0327296	0.0663341	0.916297	21.9	19.1	0.461	0.543	0.513	0.451	0.375	0.315	0.419	0.272	36	61	80	41	50	74	27	29	17	40	25	32	47	36	54	65	NA	NA	NA	NA	92291417	92291537	92297403	92297529	NA	NA	92290306	92298029
7540_MXE	ENSG00000234741	GAS5	growth arrest specific 5 [Source:HGNC Symbol;Acc:HGNC:16355]	MXE	0.101	0.72	0.66	1.93445e-08	6.45608e-06	-0.457137	0.391002	106.1	133	0.736	0.711	0.72	0.595	0.611	0.604	0.663	0.632	617	898	778	665	1098	912	762	735	523	1032	435	1561	1407	1031	1577	761	NA	NA	NA	NA	173865228	173865547	173866527	173866567	NA	NA	173864704	173866796
75449_MXE	ENSG00000140400	MAN2C1	mannosidase alpha class 2C member 1 [Source:HGNC Symbol;Acc:HGNC:6827]	MXE	-0.101	0.39	0.45	0.000528206	0.0172185	-0.0755031	0.943522	47	45.8	0.431	0.36	0.372	0.463	0.478	0.493	0.445	0.566	108	177	132	93	205	145	107	235	112	183	142	81	167	75	149	71	NA	NA	NA	NA	75362641	75362748	75363998	75364215	NA	NA	75362453	75364665
75593_A3SS	ENSG00000263753	LINC00667	long intergenic non-protein coding RNA 667 [Source:HGNC Symbol;Acc:HGNC:27906]	A3SS	0.323	0.79	0.59	1.84575e-12	2.39557e-09	0.303148	0.166863	53.6	40.3	0.826	0.782	0.764	0.644	0.392	0.378	0.4	0.525	1005	1459	1159	13	25	22	618	639	416	543	864	21	61	42	50	48	NA	NA	NA	NA	NA	NA	NA	NA	5240186	5241812	NA	NA
75594_A3SS	ENSG00000263753	LINC00667	long intergenic non-protein coding RNA 667 [Source:HGNC Symbol;Acc:HGNC:27906]	A3SS	0.317	0.83	0.63	5.04374e-13	7.06992e-10	0.303148	0.166863	53.6	40.3	0.857	0.821	0.812	0.697	0.427	0.42	0.451	0.571	907	1331	1104	13	25	22	560	528	354	478	742	21	61	42	50	48	NA	NA	NA	NA	NA	NA	NA	NA	5240647	5241889	NA	NA
75673_SE	ENSG00000113966	ARL6	ADP ribosylation factor like GTPase 6 [Source:HGNC Symbol;Acc:HGNC:13210]	SE	-0.119	0.63	0.7	5.05743e-05	0.00325188	0.0641664	0.935466	97.8	85.1	0.614	0.609	0.661	0.683	0.725	0.756	0.767	0.802	142	173	227	79	98	103	200	179	105	108	192	82	60	30	29	42	97791952	97791965	NA	NA	NA	NA	NA	NA	NA	NA	97791826	97798170
7578_MXE	ENSG00000107771	CCSER2	coiled-coil serine rich protein 2 [Source:HGNC Symbol;Acc:HGNC:29197]	MXE	0.162	0.6	0.5	3.40817e-05	0.00240307	0.184137	0.616972	37	30.3	0.597	0.559	0.64	0.486	0.463	0.396	0.349	0.49	90	97	133	39	49	48	34	62	46	71	117	23	46	45	85	78	NA	NA	NA	NA	84438511	84438707	84477574	84477664	NA	NA	84425893	84513661
75849_SE	ENSG00000168488	ATXN2L	ataxin 2 like [Source:HGNC Symbol;Acc:HGNC:31326]	SE	-0.173	0.53	0.64	0.00177047	0.0376471	-0.138199	0.775043	116.3	119.5	0.525	0.56	0.499	0.812	0.686	0.54	0.733	0.736	53	95	69	18	28	26	46	93	69	183	119	4	16	22	25	16	28836325	28836490	NA	NA	NA	NA	NA	NA	NA	NA	28836122	28837237
75858_MXE	ENSG00000183060	LYSMD4	LysM domain containing 4 [Source:HGNC Symbol;Acc:HGNC:26571]	MXE	-0.349	0.4	0.61	2.55805e-06	0.000317676	0.0582881	0.908131	20.6	18.3	0.325	0.329	0.532	0.688	0.766	0.608	0.813	0.847	10	18	25	17	30	18	27	36	19	32	27	10	9	10	6	4	NA	NA	NA	NA	99720778	99720966	99731172	99731424	NA	NA	99717822	99732007
75859_MXE	ENSG00000183060	LYSMD4	LysM domain containing 4 [Source:HGNC Symbol;Acc:HGNC:26571]	MXE	-0.361	0.36	0.58	1.27606e-06	0.000188679	0.0582881	0.908131	20.6	18.3	0.291	0.295	0.482	0.653	0.746	0.57	0.788	0.83	10	18	24	17	30	18	27	38	19	32	28	10	9	10	6	4	NA	NA	NA	NA	99720778	99720966	99731172	99731485	NA	NA	99717822	99732007
75868_MXE	ENSG00000183060	LYSMD4	LysM domain containing 4 [Source:HGNC Symbol;Acc:HGNC:26571]	MXE	-0.1	0.17	0.24	0.00179817	0.0380057	0.0582881	0.908131	20.6	18.3	0.15	0.138	0.231	0.272	0.309	0.231	0.29	0.262	10	18	24	68	135	96	27	38	19	32	28	87	102	76	94	95	NA	NA	NA	NA	99729328	99729724	99731172	99731485	NA	NA	99717822	99732007
7606_SE	ENSG00000197122	SRC	SRC proto-oncogene, non-receptor tyrosine kinase [Source:HGNC Symbol;Acc:HGNC:11283]	SE	0.121	0.5	0.43	0.00177671	0.037727	0.191701	0.433977	57.7	47	0.52	0.48	0.513	0.473	0.385	0.319	0.344	0.396	59	83	76	46	76	61	34	43	36	44	83	32	58	65	71	107	37386459	37386477	NA	NA	NA	NA	NA	NA	NA	NA	37386174	37393993
76485_MXE	ENSG00000153066	TXNDC11	thioredoxin domain containing 11 [Source:HGNC Symbol;Acc:HGNC:28030]	MXE	0.135	0.37	0.28	1.61968e-05	0.00133235	0.0946501	0.814888	44.7	38.9	0.373	0.392	0.342	0.217	0.319	0.207	0.182	0.243	54	111	91	57	108	110	19	65	37	34	63	43	87	89	96	123	NA	NA	NA	NA	11733981	11734079	11736018	11736233	NA	NA	11730774	11742838
76679_MXE	ENSG00000099385	BCL7C	BAF chromatin remodeling complex subunit BCL7C [Source:HGNC Symbol;Acc:HGNC:1006]	MXE	0.153	0.58	0.49	1.0276e-06	0.000160046	-0.310284	0.519703	26.3	30	0.568	0.574	0.602	0.385	0.493	0.446	0.43	0.389	70	116	141	81	131	142	67	115	93	69	77	163	180	176	139	184	NA	NA	NA	NA	30892575	30892747	30893211	30893290	NA	NA	30888945	30893942
76681_MXE	ENSG00000099385	BCL7C	BAF chromatin remodeling complex subunit BCL7C [Source:HGNC Symbol;Acc:HGNC:1006]	MXE	0.141	0.67	0.59	1.70619e-06	0.000229962	-0.310284	0.519703	26.3	30	0.671	0.672	0.677	0.494	0.596	0.55	0.52	0.501	70	116	141	91	150	178	67	115	93	69	77	182	207	202	169	203	NA	NA	NA	NA	30892575	30892948	30893211	30893290	NA	NA	30888945	30893942
76684_MXE	ENSG00000099385	BCL7C	BAF chromatin remodeling complex subunit BCL7C [Source:HGNC Symbol;Acc:HGNC:1006]	MXE	0.137	0.37	0.28	1.5365e-08	5.43873e-06	-0.310284	0.519703	26.3	30	0.377	0.35	0.37	0.193	0.264	0.254	0.217	0.214	72	119	143	110	204	225	66	114	94	70	77	255	294	255	234	261	NA	NA	NA	NA	30892839	30892948	30893164	30893290	NA	NA	30892747	30893942
76817_SE	ENSG00000162910	MRPL55	mitochondrial ribosomal protein L55 [Source:HGNC Symbol;Acc:HGNC:16686]	SE	0.191	0.48	0.36	4.89719e-05	0.00316628	-0.252458	0.643429	46.6	51.5	0.495	0.481	0.457	0.369	0.301	0.259	0.263	0.24	19	32	28	14	25	24	17	40	29	40	31	21	67	60	81	71	228108436	228108474	NA	NA	NA	NA	NA	NA	NA	NA	228108318	228109021
76823_SE	ENSG00000162910	MRPL55	mitochondrial ribosomal protein L55 [Source:HGNC Symbol;Acc:HGNC:16686]	SE	0.204	0.46	0.33	3.56146e-06	0.000407857	-0.252458	0.643429	46.6	51.5	0.427	0.487	0.472	0.344	0.293	0.207	0.251	0.197	18	41	37	14	25	24	19	48	27	47	30	21	67	60	81	71	228108436	228108508	NA	NA	NA	NA	NA	NA	NA	NA	228108318	228109016
76835_SE	ENSG00000162910	MRPL55	mitochondrial ribosomal protein L55 [Source:HGNC Symbol;Acc:HGNC:16686]	SE	-0.283	0.36	0.54	7.07849e-08	1.90809e-05	-0.252458	0.643429	46.6	51.5	0.334	0.361	0.397	0.462	0.648	0.763	0.685	0.678	21	53	42	25	56	38	36	114	92	131	106	25	37	17	36	30	228108954	228109021	NA	NA	NA	NA	NA	NA	NA	NA	228108318	228109299
76836_SE	ENSG00000162910	MRPL55	mitochondrial ribosomal protein L55 [Source:HGNC Symbol;Acc:HGNC:16686]	SE	-0.277	0.44	0.61	0.000252842	0.0103751	-0.252458	0.643429	46.6	51.5	0.437	0.353	0.52	0.41	0.717	0.801	0.873	0.768	13	21	20	10	23	11	21	51	54	69	50	18	12	8	6	9	228108954	228109021	NA	NA	NA	NA	NA	NA	NA	NA	228108318	228109295
77182_MXE	ENSG00000100979	PLTP	phospholipid transfer protein [Source:HGNC Symbol;Acc:HGNC:9093]	MXE	0.102	0.58	0.51	0.000153438	0.00719804	-0.407555	0.653675	74.9	93.2	0.533	0.611	0.583	0.473	0.49	0.483	0.501	0.422	172	323	262	94	128	117	75	205	268	513	185	52	133	179	319	158	NA	NA	NA	NA	45907840	45907900	45909515	45909671	NA	NA	45907755	45910070
7750_MXE	ENSG00000163904	SENP2	SUMO specific peptidase 2 [Source:HGNC Symbol;Acc:HGNC:23116]	MXE	-0.128	0.51	0.59	0.000100703	0.00529078	0.0591573	0.8996	40.1	36	0.483	0.493	0.556	0.628	0.661	0.609	0.645	0.652	88	116	116	67	85	66	45	96	96	222	142	19	35	44	87	54	NA	NA	NA	NA	185598411	185598545	185598957	185599024	NA	NA	185590169	185600855
7775_MXE	ENSG00000141551	CSNK1D	casein kinase 1 delta [Source:HGNC Symbol;Acc:HGNC:2452]	MXE	0.112	0.34	0.27	2.62989e-09	1.12389e-06	0.161108	0.544159	65.5	54.5	0.352	0.359	0.312	0.23	0.227	0.218	0.268	0.202	207	340	296	414	661	710	97	153	137	282	224	353	567	536	838	965	NA	NA	NA	NA	82252433	82252604	82255428	82255577	NA	NA	82251527	82265796
77758_MXE	ENSG00000175061	SNHG29	small nucleolar RNA host gene 29 [Source:HGNC Symbol;Acc:HGNC:28619]	MXE	-0.161	0.12	0.22	2.12608e-13	3.38655e-10	-0.0521015	0.898997	332.2	319.3	0.113	0.119	0.133	0.134	0.281	0.349	0.373	0.277	236	404	464	1982	3206	3239	269	928	1322	2057	814	1858	2541	2632	3691	2274	NA	NA	NA	NA	16439527	16439703	16440058	16440253	NA	NA	16439414	16441130
77775_MXE	ENSG00000175061	SNHG29	small nucleolar RNA host gene 29 [Source:HGNC Symbol;Acc:HGNC:28619]	MXE	-0.197	0.31	0.43	2.25407e-07	4.73861e-05	-0.0521015	0.898997	332.2	319.3	0.305	0.313	0.312	0.349	0.487	0.574	0.633	0.49	128	213	224	206	329	349	123	363	482	943	301	162	270	252	385	221	NA	NA	NA	NA	16440184	16440241	16440242	16440253	NA	NA	16439703	16442018
77776_MXE	ENSG00000175061	SNHG29	small nucleolar RNA host gene 29 [Source:HGNC Symbol;Acc:HGNC:28619]	MXE	-0.166	0.24	0.34	7.54873e-07	0.000129039	-0.0521015	0.898997	332.2	319.3	0.225	0.239	0.245	0.244	0.396	0.487	0.516	0.37	174	291	305	2026	3142	3191	160	437	591	1148	354	1681	2253	2111	3651	2040	NA	NA	NA	NA	16440184	16440253	16441073	16441543	NA	NA	16439703	16462941
78020_MXE	ENSG00000007202	KIAA0100	KIAA0100 [Source:HGNC Symbol;Acc:HGNC:28960]	MXE	-0.127	0.16	0.23	8.98496e-06	0.00086263	0.160696	0.618925	78.2	65.2	0.13	0.161	0.175	0.273	0.27	0.284	0.212	0.372	19	39	40	113	181	168	19	42	37	33	64	45	101	83	109	96	NA	NA	NA	NA	28642868	28642987	28643163	28643309	NA	NA	28642335	28643659
7815_MXE	ENSG00000087206	UIMC1	ubiquitin interaction motif containing 1 [Source:HGNC Symbol;Acc:HGNC:30298]	MXE	0.114	0.48	0.41	0.000222321	0.00945483	-0.0736064	0.861581	27	26.1	0.47	0.449	0.531	0.409	0.397	0.365	0.345	0.329	64	98	130	90	150	143	85	73	54	63	57	153	138	117	149	145	NA	NA	NA	NA	176943334	176943488	176951473	176951577	NA	NA	176911389	176956035
78412_SE	ENSG00000133612	AGAP3	ArfGAP with GTPase domain, ankyrin repeat and PH domain 3 [Source:HGNC Symbol;Acc:HGNC:16923]	SE	-0.186	0.44	0.56	2.80801e-05	0.0020586	0.0354873	0.907968	33.2	30.1	0.521	0.425	0.389	0.481	0.643	0.666	0.711	0.655	95	157	130	32	78	75	86	162	158	221	176	34	33	29	33	34	151138142	151138313	NA	NA	NA	NA	NA	NA	NA	NA	151134568	151142052
78418_SE	ENSG00000214135	AC132008.2	succinate dehydrogenase complex, subunit A, flavoprotein (Fp) (SDHA) pseudogene	SE	-0.218	0.27	0.4	1.28947e-05	0.00112126	0.216578	0.52222	38.5	30.5	0.245	0.263	0.292	0.277	0.575	0.581	0.557	0.433	51	90	101	64	103	100	46	133	92	108	116	49	40	27	35	62	197622186	197622330	NA	NA	NA	NA	NA	NA	NA	NA	197621868	197623382
78504_MXE	ENSG00000141699	RETREG3	reticulophagy regulator family member 3 [Source:HGNC Symbol;Acc:HGNC:27258]	MXE	-0.109	0.46	0.53	0.000441379	0.0154056	0.643257	0.166974	87.4	52.2	0.478	0.455	0.44	0.531	0.547	0.546	0.57	0.64	61	89	80	127	203	194	19	38	48	66	93	32	60	76	95	100	NA	NA	NA	NA	42586764	42586913	42587833	42587864	NA	NA	42586137	42592162
7862_MXE	ENSG00000120254	MTHFD1L	methylenetetrahydrofolate dehydrogenase (NADP+ dependent) 1 like [Source:HGNC Symbol;Acc:HGNC:21055]	MXE	-0.141	0.6	0.69	0.000837659	0.0231865	-0.0360007	0.914535	27.1	25.9	0.621	0.56	0.622	0.781	0.756	0.824	0.645	0.703	55	74	83	30	52	45	52	59	84	128	69	13	17	16	63	26	NA	NA	NA	NA	150882761	150882886	150885633	150885734	NA	NA	150877826	150887981
78632_MXE	ENSG00000167272	POP5	POP5 homolog, ribonuclease P/MRP subunit [Source:HGNC Symbol;Acc:HGNC:17689]	MXE	0.117	0.63	0.55	0.00148203	0.0335344	-0.325981	0.659651	27.4	31.4	0.647	0.614	0.618	0.515	0.536	0.586	0.506	0.402	102	161	164	40	73	73	156	154	106	118	82	106	96	54	83	88	NA	NA	NA	NA	120579762	120579923	120580995	120581257	NA	NA	120579597	120581381
79284_SE	ENSG00000242086	MUC20-OT1	MUC20 overlapping transcript [Source:HGNC Symbol;Acc:HGNC:53807]	SE	-0.208	0.45	0.58	0.00143645	0.0328146	-0.304556	0.610857	9.3	10.5	0.427	0.471	0.442	0.507	0.638	0.795	0.685	0.646	27	52	35	18	29	22	31	46	39	35	22	15	13	5	8	6	195689338	195689438	NA	NA	NA	NA	NA	NA	NA	NA	195688797	195708801
79292_SE	ENSG00000242086	MUC20-OT1	MUC20 overlapping transcript [Source:HGNC Symbol;Acc:HGNC:53807]	SE	-0.186	0.33	0.44	0.00253234	0.0470984	-0.304556	0.610857	9.3	10.5	0.342	0.299	0.343	0.496	0.448	0.636	0.454	0.536	31	41	38	18	29	22	49	35	29	22	23	15	13	5	8	6	195696360	195696589	NA	NA	NA	NA	NA	NA	NA	NA	195688797	195708801
7937_MXE	ENSG00000168028	RPSA	ribosomal protein SA [Source:HGNC Symbol;Acc:HGNC:6502]	MXE	-0.113	0.58	0.65	5.30759e-11	4.1332e-08	-0.324324	0.396106	560.7	645	0.587	0.567	0.58	0.671	0.671	0.7	0.683	0.728	4105	6155	6560	3023	4908	4972	6685	6829	6730	10294	6421	3424	3506	3017	4990	2514	NA	NA	NA	NA	39408605	39408724	39411648	39411777	NA	NA	39407786	39412059
7938_MXE	ENSG00000168028	RPSA	ribosomal protein SA [Source:HGNC Symbol;Acc:HGNC:6502]	MXE	-0.116	0.59	0.67	3.05145e-12	3.68731e-09	-0.324324	0.396106	560.7	645	0.593	0.594	0.595	0.692	0.686	0.707	0.715	0.752	6661	10882	11056	3023	4909	4972	11622	11584	11014	18975	11562	3424	3506	3019	4990	2516	NA	NA	NA	NA	39410753	39410999	39411648	39411777	NA	NA	39408724	39412061
7953_MXE	ENSG00000122912	SLC25A16	solute carrier family 25 member 16 [Source:HGNC Symbol;Acc:HGNC:10986]	MXE	-0.135	0.3	0.38	0.000848159	0.0233664	0.138425	0.73148	18.9	15.7	0.312	0.253	0.33	0.347	0.447	0.485	0.499	0.388	22	33	41	59	118	101	21	34	31	50	35	48	51	40	61	67	NA	NA	NA	NA	68506584	68506718	68516750	68516843	NA	NA	68503695	68527523
79551_SE	ENSG00000120451	SNX19	sorting nexin 19 [Source:HGNC Symbol;Acc:HGNC:21532]	SE	0.158	0.8	0.71	0.00056309	0.0178897	0.202946	0.520361	53.6	43.3	0.793	0.795	0.825	0.883	0.575	0.66	0.501	0.612	176	301	310	16	27	23	130	175	156	190	249	6	45	28	66	55	130880621	130880806	NA	NA	NA	NA	NA	NA	NA	NA	130879711	130903384
79896_SE	ENSG00000005893	LAMP2	lysosomal associated membrane protein 2 [Source:HGNC Symbol;Acc:HGNC:6501]	SE	0.127	0.73	0.65	0.000935356	0.0249454	0.256266	0.601857	105.9	82.3	0.822	0.706	0.659	0.584	0.606	0.593	0.586	0.643	356	577	563	24	75	91	175	301	374	385	277	39	61	80	85	48	120439075	120439293	NA	NA	NA	NA	NA	NA	NA	NA	120431462	120441894
8083_A5SS	ENSG00000010361	FUZ	fuzzy planar cell polarity protein [Source:HGNC Symbol;Acc:HGNC:26219]	A5SS	0.236	0.63	0.48	0.000495496	0.016427	-0.092467	0.853903	36	35.5	0.719	0.528	0.631	0.432	0.436	0.363	0.305	0.416	45	59	65	6	18	13	29	43	35	27	25	13	19	21	21	12	NA	NA	NA	NA	NA	NA	NA	NA	49812446	49812736	NA	NA
8098_MXE	ENSG00000129493	HEATR5A	HEAT repeat containing 5A [Source:HGNC Symbol;Acc:HGNC:20276]	MXE	0.113	0.54	0.47	0.00224078	0.0430502	-0.0148603	0.983458	8.6	8.1	0.558	0.54	0.526	0.36	0.473	0.486	0.417	0.407	74	105	98	51	78	77	33	67	62	111	90	51	65	57	135	114	NA	NA	NA	NA	31302294	31302519	31304904	31305177	NA	NA	31296063	31306879
80992_SE	ENSG00000263753	LINC00667	long intergenic non-protein coding RNA 667 [Source:HGNC Symbol;Acc:HGNC:27906]	SE	0.279	0.5	0.33	7.26772e-08	1.94414e-05	0.303148	0.166863	53.6	40.3	0.543	0.516	0.449	0.32	0.182	0.105	0.214	0.298	25	43	29	13	25	22	16	22	8	22	33	21	61	42	50	48	5240647	5240708	NA	NA	NA	NA	NA	NA	NA	NA	5239049	5241889
80993_SE	ENSG00000263753	LINC00667	long intergenic non-protein coding RNA 667 [Source:HGNC Symbol;Acc:HGNC:27906]	SE	0.379	0.76	0.52	2.76446e-13	4.03645e-10	0.303148	0.166863	53.6	40.3	0.79	0.742	0.74	0.573	0.286	0.307	0.287	0.437	134	197	171	13	25	22	77	67	51	55	102	21	61	42	50	48	5240647	5240819	NA	NA	NA	NA	NA	NA	NA	NA	5239049	5241889
80995_SE	ENSG00000263753	LINC00667	long intergenic non-protein coding RNA 667 [Source:HGNC Symbol;Acc:HGNC:27906]	SE	0.343	0.81	0.59	6.15064e-14	1.19743e-10	0.303148	0.166863	53.6	40.3	0.841	0.794	0.786	0.626	0.383	0.384	0.386	0.54	288	404	340	13	25	22	148	159	110	132	237	21	61	42	50	48	5240647	5240964	NA	NA	NA	NA	NA	NA	NA	NA	5239049	5241889
80996_SE	ENSG00000263753	LINC00667	long intergenic non-protein coding RNA 667 [Source:HGNC Symbol;Acc:HGNC:27906]	SE	0.348	0.81	0.59	6.01741e-14	1.19743e-10	0.303148	0.166863	53.6	40.3	0.838	0.805	0.787	0.643	0.368	0.37	0.401	0.53	481	739	582	13	25	22	270	254	176	239	386	21	61	42	50	48	5240647	5241255	NA	NA	NA	NA	NA	NA	NA	NA	5239049	5241812
8113_MXE	ENSG00000138757	G3BP2	G3BP stress granule assembly factor 2 [Source:HGNC Symbol;Acc:HGNC:30291]	MXE	0.116	0.58	0.51	5.3895e-07	9.78571e-05	0.0473494	0.933506	105.5	95.3	0.563	0.573	0.6	0.478	0.446	0.459	0.508	0.422	391	609	606	211	316	281	162	263	394	735	308	123	227	323	495	294	NA	NA	NA	NA	75656923	75657014	75657556	75657730	NA	NA	75655870	75658924
82420_SE	ENSG00000163125	RPRD2	regulation of nuclear pre-mRNA domain containing 2 [Source:HGNC Symbol;Acc:HGNC:29039]	SE	-0.184	0.42	0.54	0.000298464	0.0116992	0.23715	0.695565	44.6	35.4	0.479	0.456	0.336	0.675	0.541	0.619	0.601	0.601	64	78	47	39	52	52	26	57	64	89	116	7	27	22	33	43	150441880	150441958	NA	NA	NA	NA	NA	NA	NA	NA	150441023	150443283
8298_SE	ENSG00000197586	ENTPD6	ectonucleoside triphosphate diphosphohydrolase 6 [Source:HGNC Symbol;Acc:HGNC:3368]	SE	-0.166	0.63	0.74	2.94374e-06	0.000352073	-0.00857766	0.986108	40.7	38	0.605	0.594	0.697	0.678	0.808	0.861	0.874	0.769	208	367	352	32	59	36	215	377	370	529	382	24	21	14	18	27	25207075	25207397	NA	NA	NA	NA	NA	NA	NA	NA	25195867	25209925
8302_SE	ENSG00000197586	ENTPD6	ectonucleoside triphosphate diphosphohydrolase 6 [Source:HGNC Symbol;Acc:HGNC:3368]	SE	-0.179	0.6	0.72	3.04092e-06	0.000360116	-0.00857766	0.986108	40.7	38	0.578	0.562	0.672	0.656	0.796	0.848	0.866	0.75	185	320	312	32	59	36	193	346	329	491	342	24	21	14	18	27	25207078	25207397	NA	NA	NA	NA	NA	NA	NA	NA	25195867	25209925
8338_MXE	ENSG00000118454	ANKRD13C	ankyrin repeat domain 13C [Source:HGNC Symbol;Acc:HGNC:25374]	MXE	0.123	0.66	0.58	0.00266263	0.0483969	0.133131	0.61689	51.9	43.7	0.607	0.719	0.648	0.499	0.561	0.552	0.56	0.504	73	101	120	37	31	51	33	62	44	65	70	26	38	28	40	54	NA	NA	NA	NA	70313744	70313790	70315480	70315566	NA	NA	70306290	70324957
8350_MXE	ENSG00000143847	PPFIA4	PTPRF interacting protein alpha 4 [Source:HGNC Symbol;Acc:HGNC:9248]	MXE	-0.15	0.58	0.67	0.000250473	0.0103114	-0.177358	0.801431	40.9	42.7	0.569	0.601	0.561	0.717	0.698	0.721	0.828	0.669	46	83	66	41	65	61	56	98	35	57	89	26	50	16	14	52	NA	NA	NA	NA	203048917	203048980	203049675	203049767	NA	NA	203048714	203051877
83551_SE	ENSG00000066855	MTFR1	mitochondrial fission regulator 1 [Source:HGNC Symbol;Acc:HGNC:29510]	SE	0.129	0.6	0.52	0.00218995	0.0424077	0.658189	0.207011	112.3	65.4	0.641	0.617	0.547	0.55	0.608	0.43	0.356	0.419	216	299	209	90	138	129	115	104	80	92	127	70	50	79	124	131	65689565	65689599	NA	NA	NA	NA	NA	NA	NA	NA	65682451	65693759
83788_SE	ENSG00000100612	DHRS7	dehydrogenase/reductase 7 [Source:HGNC Symbol;Acc:HGNC:21524]	SE	0.173	0.84	0.74	5.02488e-08	1.50502e-05	0.305682	0.388254	121.7	91.6	0.861	0.841	0.83	0.831	0.627	0.685	0.583	0.629	724	1014	1017	22	36	39	289	618	452	418	533	11	69	39	56	59	60165176	60165605	NA	NA	NA	NA	NA	NA	NA	NA	60156152	60169856
83820_SE	ENSG00000111731	C2CD5	C2 calcium dependent domain containing 5 [Source:HGNC Symbol;Acc:HGNC:29062]	SE	0.179	0.48	0.37	0.000221144	0.00943089	-0.178657	0.665265	48.4	50.5	0.547	0.431	0.469	0.443	0.341	0.193	0.23	0.308	62	96	80	17	42	30	48	50	36	72	74	20	32	50	80	55	22519039	22519239	NA	NA	NA	NA	NA	NA	NA	NA	22518137	22523624
83822_SE	ENSG00000111731	C2CD5	C2 calcium dependent domain containing 5 [Source:HGNC Symbol;Acc:HGNC:29062]	SE	0.193	0.51	0.39	6.80988e-05	0.00403106	-0.178657	0.665265	48.4	50.5	0.539	0.486	0.497	0.481	0.332	0.204	0.252	0.303	45	90	67	17	42	30	42	36	29	61	54	20	32	50	80	55	22519114	22519239	NA	NA	NA	NA	NA	NA	NA	NA	22518137	22523624
8401_MXE	ENSG00000156414	TDRD9	tudor domain containing 9 [Source:HGNC Symbol;Acc:HGNC:20122]	MXE	0.209	0.58	0.45	0.00211781	0.0417404	0.0405711	0.96918	9.3	8.2	0.582	0.577	0.576	0.308	0.364	0.517	0.319	0.339	13	14	33	10	11	26	5	15	10	7	11	12	28	10	16	23	NA	NA	NA	NA	103994518	103994603	104004237	104004335	NA	NA	103994386	104005405
84141_SE	ENSG00000134986	NREP	neuronal regeneration related protein [Source:HGNC Symbol;Acc:HGNC:16834]	SE	-0.123	0.48	0.56	1.67438e-07	3.86022e-05	-0.0933621	0.789578	354.7	350.4	0.472	0.473	0.503	0.617	0.661	0.611	0.532	0.607	652	1008	979	282	435	374	683	1186	825	599	1168	164	235	203	204	292	111755769	111755926	NA	NA	NA	NA	NA	NA	NA	NA	111735507	111757179
86460_SE	ENSG00000105341	DMAC2	distal membrane arm assembly complex 2 [Source:HGNC Symbol;Acc:HGNC:25496]	SE	-0.138	0.65	0.74	2.50193e-06	0.000313126	0.0137664	0.980721	42.2	38.7	0.643	0.68	0.638	0.671	0.865	0.811	0.786	0.827	243	376	382	51	67	82	216	356	319	582	429	40	21	28	60	34	41433271	41433434	NA	NA	NA	NA	NA	NA	NA	NA	41432408	41433673
86836_SE	ENSG00000121753	ADGRB2	adhesion G protein-coupled receptor B2 [Source:HGNC Symbol;Acc:HGNC:944]	SE	0.204	0.74	0.61	1.1402e-05	0.00101634	0.218811	0.6378	43.9	35.2	0.75	0.726	0.732	0.616	0.557	0.468	0.583	0.437	80	170	146	10	24	20	30	77	68	82	58	7	23	29	22	28	31742837	31743002	NA	NA	NA	NA	NA	NA	NA	NA	31742217	31744357
8722_SE	ENSG00000125877	ITPA	inosine triphosphatase [Source:HGNC Symbol;Acc:HGNC:6176]	SE	-0.14	0.71	0.79	0.000737481	0.0214469	-0.12328	0.829146	38.8	38.9	0.732	0.715	0.67	0.884	0.88	0.843	0.77	0.852	40	84	89	7	16	21	64	77	56	77	60	4	5	5	11	5	3213318	3213426	NA	NA	NA	NA	NA	NA	NA	NA	3213226	3214058
87379_SE	ENSG00000122707	RECK	reversion inducing cysteine rich protein with kazal motifs [Source:HGNC Symbol;Acc:HGNC:11345]	SE	0.218	0.43	0.29	0.000446425	0.0155353	-0.000999719	0.999166	10.1	9.3	0.368	0.446	0.47	0.183	0.307	0.11	0.156	0.294	13	18	18	11	11	10	5	9	4	9	11	11	10	16	24	13	36066768	36066870	NA	NA	NA	NA	NA	NA	NA	NA	36065624	36080638
8743_SE	ENSG00000132670	PTPRA	protein tyrosine phosphatase receptor type A [Source:HGNC Symbol;Acc:HGNC:9664]	SE	0.1	0.3	0.24	1.1698e-05	0.00102998	0.152002	0.63486	171.4	143.6	0.355	0.284	0.274	0.232	0.229	0.145	0.159	0.256	134	138	153	191	274	318	56	105	65	82	163	146	277	301	340	373	2975214	2975241	NA	NA	NA	NA	NA	NA	NA	NA	2965202	2986849
8796_A5SS	ENSG00000205581	HMGN1	high mobility group nucleosome binding domain 1 [Source:HGNC Symbol;Acc:HGNC:4984]	A5SS	-0.147	0.55	0.64	1.1243e-09	5.70999e-07	0.265076	0.809448	629.3	478.9	0.55	0.598	0.504	0.66	0.731	0.663	0.739	0.694	1028	1334	1015	229	244	272	1276	1216	384	665	1194	179	122	53	64	143	NA	NA	NA	NA	NA	NA	NA	NA	39347113	39347474	NA	NA
8798_A5SS	ENSG00000205581	HMGN1	high mobility group nucleosome binding domain 1 [Source:HGNC Symbol;Acc:HGNC:4984]	A5SS	-0.108	0.51	0.58	8.23866e-05	0.00461184	0.265076	0.809448	629.3	478.9	0.496	0.558	0.469	0.567	0.645	0.577	0.679	0.61	525	719	561	229	244	272	548	517	169	316	522	179	122	53	64	143	NA	NA	NA	NA	NA	NA	NA	NA	39347246	39347474	NA	NA
88034_SE	ENSG00000089063	TMEM230	transmembrane protein 230 [Source:HGNC Symbol;Acc:HGNC:15876]	SE	0.329	0.64	0.43	0.000198288	0.00865331	-0.0680742	0.877058	142.6	138.5	0.525	0.758	0.625	0.237	0.465	0.53	0.194	0.108	16	26	38	7	4	11	9	9	7	7	2	14	5	3	14	8	5111499	5111605	NA	NA	NA	NA	NA	NA	NA	NA	5109445	5113050
89195_A3SS	ENSG00000151150	ANK3	ankyrin 3 [Source:HGNC Symbol;Acc:HGNC:494]	A3SS	-0.203	0.29	0.41	0.00219976	0.0424484	0.306707	0.621414	24.6	18.6	0.285	0.242	0.33	0.286	0.568	0.508	0.449	0.633	27	40	67	13	24	26	23	55	27	85	81	11	8	5	20	9	NA	NA	NA	NA	NA	NA	NA	NA	60059367	60059848	NA	NA
89490_SE	ENSG00000138835	RGS3	regulator of G protein signaling 3 [Source:HGNC Symbol;Acc:HGNC:9999]	SE	-0.144	0.18	0.27	0.0023521	0.0445297	0.333484	0.421515	17.1	12.5	0.139	0.196	0.191	0.268	0.329	0.353	0.469	0.18	19	42	30	37	54	40	21	25	26	59	35	18	16	15	21	50	113565514	113565730	NA	NA	NA	NA	NA	NA	NA	NA	113536918	113584427
90977_SE	ENSG00000139112	GABARAPL1	GABA type A receptor associated protein like 1 [Source:HGNC Symbol;Acc:HGNC:4068]	SE	-0.203	0.47	0.6	0.000437957	0.0153014	0.0647335	0.91782	167.4	148.1	0.501	0.434	0.476	0.571	0.617	0.803	0.736	0.639	49	57	54	23	35	28	31	65	26	65	94	11	19	3	11	25	10214668	10214779	NA	NA	NA	NA	NA	NA	NA	NA	10214187	10218141
91038_SE	ENSG00000104529	EEF1D	eukaryotic translation elongation factor 1 delta [Source:HGNC Symbol;Acc:HGNC:3211]	SE	-0.293	0.36	0.54	0.00181931	0.0381761	-0.192892	0.49391	71.3	75.5	0.451	0.417	0.201	0.761	0.694	0.4	0.649	0.745	19	26	15	7	11	18	21	30	33	55	29	2	4	15	9	3	143592714	143592942	NA	NA	NA	NA	NA	NA	NA	NA	143590738	143597365
91190_SE	ENSG00000023191	RNH1	ribonuclease/angiogenin inhibitor 1 [Source:HGNC Symbol;Acc:HGNC:10074]	SE	-0.104	0.75	0.82	0.00143413	0.0327829	0.0831007	0.80068	49.4	43.5	0.766	0.751	0.739	0.788	0.875	0.882	0.869	0.865	38	90	89	7	18	19	37	81	74	132	138	6	7	6	12	13	504823	504888	NA	NA	NA	NA	NA	NA	NA	NA	502249	506759
9132_MXE	ENSG00000141503	MINK1	misshapen like kinase 1 [Source:HGNC Symbol;Acc:HGNC:17565]	MXE	0.134	0.55	0.46	9.83275e-06	0.000925489	-0.0471164	0.94856	101.2	96.3	0.564	0.559	0.518	0.351	0.45	0.43	0.417	0.415	93	157	122	83	143	131	65	126	66	94	108	139	178	101	152	176	NA	NA	NA	NA	4885910	4885965	4886119	4886198	NA	NA	4885613	4886617
91479_SE	ENSG00000005801	ZNF195	zinc finger protein 195 [Source:HGNC Symbol;Acc:HGNC:12986]	SE	0.296	0.77	0.59	0.00074513	0.021554	-0.264396	0.61689	26.1	28.7	0.853	0.753	0.71	0.539	0.537	0.453	0.525	0.326	21	22	31	2	4	7	19	21	9	12	7	9	10	6	6	8	3373576	3373656	NA	NA	NA	NA	NA	NA	NA	NA	3371703	3377802
91481_SE	ENSG00000005801	ZNF195	zinc finger protein 195 [Source:HGNC Symbol;Acc:HGNC:12986]	SE	0.306	0.74	0.55	0.000827301	0.0230088	-0.264396	0.61689	26.1	28.7	0.84	0.714	0.667	0.471	0.512	0.429	0.455	0.304	21	20	28	2	4	7	16	21	9	10	7	9	10	6	6	8	3373576	3373675	NA	NA	NA	NA	NA	NA	NA	NA	3371703	3377900
91491_SE	ENSG00000172992	DCAKD	dephospho-CoA kinase domain containing [Source:HGNC Symbol;Acc:HGNC:26238]	SE	-0.125	0.12	0.2	2.02791e-06	0.000265165	-0.265013	0.498155	50.2	56.3	0.103	0.134	0.124	0.264	0.21	0.193	0.33	0.228	11	32	24	46	99	81	27	44	38	108	68	36	79	76	105	110	45033934	45034042	NA	NA	NA	NA	NA	NA	NA	NA	45030179	45034390
91612_SE	ENSG00000221926	TRIM16	tripartite motif containing 16 [Source:HGNC Symbol;Acc:HGNC:17241]	SE	-0.19	0.49	0.61	0.000600106	0.0186102	0.0899805	0.847847	12.5	10.9	0.545	0.474	0.456	0.594	0.768	0.756	0.551	0.738	31	43	45	13	24	27	35	66	80	44	56	12	10	13	18	10	15682853	15682951	NA	NA	NA	NA	NA	NA	NA	NA	15680953	15683157
91614_SE	ENSG00000221926	TRIM16	tripartite motif containing 16 [Source:HGNC Symbol;Acc:HGNC:17241]	SE	-0.229	0.31	0.46	0.000150254	0.00705809	0.0899805	0.847847	12.5	10.9	0.381	0.261	0.295	0.414	0.586	0.63	0.492	0.586	17	18	24	13	24	27	18	30	47	37	30	12	10	13	18	10	15682853	15682964	NA	NA	NA	NA	NA	NA	NA	NA	15680953	15683157
9169_MXE	ENSG00000092439	TRPM7	transient receptor potential cation channel subfamily M member 7 [Source:HGNC Symbol;Acc:HGNC:17994]	MXE	-0.213	0.47	0.6	0.000728427	0.0212188	0.211815	0.561794	26.4	21	0.553	0.396	0.462	0.788	0.531	0.575	0.798	0.724	22	30	37	14	36	34	33	23	36	45	40	7	16	21	9	12	NA	NA	NA	NA	50580873	50580908	50583088	50583159	NA	NA	50578664	50586488
91949_A3SS	ENSG00000111684	LPCAT3	lysophosphatidylcholine acyltransferase 3 [Source:HGNC Symbol;Acc:HGNC:30244]	A3SS	0.107	0.31	0.24	3.80353e-05	0.00261348	-0.267955	0.537571	15.2	17	0.32	0.34	0.265	0.198	0.247	0.221	0.156	0.184	69	123	89	35	57	59	35	59	64	78	63	34	43	54	101	67	NA	NA	NA	NA	NA	NA	NA	NA	6977597	6978060	NA	NA
924_MXE	ENSG00000176840	MIR7-3HG	MIR7-3 host gene [Source:HGNC Symbol;Acc:HGNC:30049]	MXE	0.156	0.57	0.48	0.000114342	0.00574053	-0.010675	0.99198	49.3	45.6	0.548	0.556	0.618	0.499	0.428	0.406	0.402	0.354	59	113	73	42	78	39	82	86	46	35	42	71	99	58	45	66	NA	NA	NA	NA	4770087	4770221	4770347	4770449	NA	NA	4769757	4772537
92470_A3SS	ENSG00000174444	RPL4	ribosomal protein L4 [Source:HGNC Symbol;Acc:HGNC:10353]	A3SS	-0.256	0.42	0.58	0.000682749	0.0203103	-0.356988	0.350691	947.7	1122.9	0.383	0.448	0.437	0.768	0.644	0.682	0.45	0.849	47	73	77	16	19	21	47	77	71	62	80	3	9	7	16	3	NA	NA	NA	NA	NA	NA	NA	NA	66501404	66501873	NA	NA
926_RI	ENSG00000142684	ZNF593	zinc finger protein 593 [Source:HGNC Symbol;Acc:HGNC:30943]	RI	0.139	0.82	0.73	0.000698792	0.0205953	-0.395587	0.535123	34.2	41.6	0.806	0.841	0.801	0.806	0.776	0.565	0.492	0.745	396	629	673	49	61	86	486	499	187	249	461	60	74	74	132	81	NA	NA	26170417	26170873	NA	NA	NA	NA	NA	NA	26170480	26170873
92665_A3SS	ENSG00000087470	DNM1L	dynamin 1 like [Source:HGNC Symbol;Acc:HGNC:2973]	A3SS	-0.114	0.4	0.47	0.00183751	0.038443	-0.056595	0.843947	77.7	74.6	0.472	0.366	0.348	0.511	0.555	0.465	0.467	0.547	184	241	220	41	83	82	205	251	188	225	255	39	40	43	51	42	NA	NA	NA	NA	NA	NA	NA	NA	32737864	32738323	NA	NA
93549_A3SS	ENSG00000139531	SUOX	sulfite oxidase [Source:HGNC Symbol;Acc:HGNC:11460]	A3SS	-0.166	0.14	0.24	0.00262234	0.0479617	-0.0666935	0.860177	26.3	25.5	0.156	0.157	0.1	0.389	0.199	0.214	0.24	0.476	10	16	6	12	19	12	23	18	16	20	41	8	16	13	14	10	NA	NA	NA	NA	NA	NA	NA	NA	56001863	56002271	NA	NA
9381_RI	ENSG00000101197	BIRC7	baculoviral IAP repeat containing 7 [Source:HGNC Symbol;Acc:HGNC:13702]	RI	0.213	0.48	0.34	0.000113036	0.00571591	-0.815125	0.393262	33.8	53.9	0.505	0.535	0.392	0.299	0.343	0.192	0.199	0.288	23	44	32	10	17	22	48	74	37	28	10	50	63	69	50	11	NA	NA	63239161	63239500	NA	NA	NA	NA	NA	NA	63239233	63239500
9382_MXE	ENSG00000078369	GNB1	G protein subunit beta 1 [Source:HGNC Symbol;Acc:HGNC:4396]	MXE	0.1	0.37	0.31	9.21261e-06	0.00088207	0.257063	0.532822	493.5	383.8	0.366	0.358	0.388	0.324	0.317	0.194	0.204	0.314	688	926	1281	960	1341	1629	354	495	230	265	982	595	861	772	833	1729	NA	NA	NA	NA	1806474	1806538	1825396	1825499	NA	NA	1804581	1832285
93825_SE	ENSG00000102858	MGRN1	mahogunin ring finger 1 [Source:HGNC Symbol;Acc:HGNC:20254]	SE	-0.112	0.31	0.38	7.36717e-05	0.00428139	-0.102599	0.865741	41.4	41.8	0.314	0.29	0.334	0.452	0.402	0.394	0.444	0.43	71	115	116	93	169	139	33	102	116	220	195	24	91	107	165	155	4680031	4680097	NA	NA	NA	NA	NA	NA	NA	NA	4677572	4681580
93974_SE	ENSG00000077458	FAM76B	family with sequence similarity 76 member B [Source:HGNC Symbol;Acc:HGNC:28492]	SE	0.244	0.73	0.58	0.00226432	0.0433362	-0.124939	0.82932	30.3	30.1	0.646	0.812	0.732	0.568	0.604	0.415	0.654	0.189	26	41	26	9	6	6	25	29	18	21	10	12	12	16	7	27	95779077	95779135	NA	NA	NA	NA	NA	NA	NA	NA	95778954	95779687
94311_SE	ENSG00000011347	SYT7	synaptotagmin 7 [Source:HGNC Symbol;Acc:HGNC:11514]	SE	0.187	0.67	0.55	0.00223044	0.0428986	0.116925	0.842493	75.4	64.5	0.672	0.565	0.775	0.568	0.402	0.433	0.565	0.452	67	102	124	10	24	11	43	55	65	68	81	10	25	26	16	30	61546030	61546255	NA	NA	NA	NA	NA	NA	NA	NA	61533124	61547308
9443_A3SS	ENSG00000215301	DDX3X	DEAD-box helicase 3 X-linked [Source:HGNC Symbol;Acc:HGNC:2745]	A3SS	-0.162	0.54	0.64	0.00118335	0.0288174	0.247751	0.303774	182.8	142.4	0.53	0.535	0.54	0.758	0.689	0.622	0.606	0.81	280	504	429	17	30	25	458	453	265	292	373	10	14	11	13	6	NA	NA	NA	NA	NA	NA	NA	NA	41337690	41339083	NA	NA
9458_MXE	ENSG00000162929	KIAA1841	KIAA1841 [Source:HGNC Symbol;Acc:HGNC:29387]	MXE	0.113	0.65	0.58	0.00254428	0.0472242	0.264451	0.495369	17.8	13.6	0.617	0.659	0.679	0.595	0.519	0.553	0.514	0.512	93	128	104	27	31	23	66	60	74	120	130	21	26	28	53	58	NA	NA	NA	NA	61076919	61077158	61081451	61081510	NA	NA	61073551	61083314
94911_SE	ENSG00000127603	MACF1	microtubule actin crosslinking factor 1 [Source:HGNC Symbol;Acc:HGNC:13664]	SE	-0.138	0.66	0.75	0.00116464	0.0285003	0.292155	0.432973	47.9	36.3	0.653	0.582	0.744	0.628	0.899	0.764	0.881	0.817	83	107	176	27	47	37	47	131	106	109	175	17	9	20	9	24	39378460	39378523	NA	NA	NA	NA	NA	NA	NA	NA	39372596	39379444
95089_A3SS	ENSG00000160352	ZNF714	zinc finger protein 714 [Source:HGNC Symbol;Acc:HGNC:27124]	A3SS	-0.219	0.44	0.57	0.000166928	0.00767672	0.161758	0.777774	21.8	18	0.506	0.419	0.385	0.665	0.586	0.639	0.725	0.665	15	22	26	12	25	34	17	19	13	29	34	7	11	6	9	14	NA	NA	NA	NA	NA	NA	NA	NA	21116806	21116947	NA	NA
953_MXE	ENSG00000104885	DOT1L	DOT1 like histone lysine methyltransferase [Source:HGNC Symbol;Acc:HGNC:24948]	MXE	-0.118	0.35	0.42	0.000260115	0.0106114	0.252788	0.42523	74.7	57.8	0.333	0.401	0.308	0.449	0.475	0.411	0.442	0.548	102	142	104	155	161	177	85	111	71	96	128	79	93	77	92	80	NA	NA	NA	NA	2191083	2191240	2193688	2193783	NA	NA	2189795	2194577
95313_SE	ENSG00000172292	CERS6	ceramide synthase 6 [Source:HGNC Symbol;Acc:HGNC:23826]	SE	0.237	0.68	0.53	0.00200708	0.0404918	0.15062	0.798355	76.8	64.2	0.753	0.681	0.599	0.503	0.395	0.327	0.215	0.764	91	114	132	24	43	71	39	52	47	36	133	31	64	78	106	33	168766321	168766345	NA	NA	NA	NA	NA	NA	NA	NA	168765748	168775134
9532_A5SS	ENSG00000235954	TTC28-AS1	TTC28 antisense RNA 1 [Source:HGNC Symbol;Acc:HGNC:29336]	A5SS	0.242	0.44	0.29	1.30699e-05	0.00113088	-0.0792893	0.809898	10	9.8	0.426	0.356	0.53	0.169	0.234	0.184	0.101	0.289	17	19	24	14	21	13	14	12	14	7	8	42	24	38	38	12	NA	NA	NA	NA	NA	NA	NA	NA	27922017	27922241	NA	NA
9539_MXE	ENSG00000113712	CSNK1A1	casein kinase 1 alpha 1 [Source:HGNC Symbol;Acc:HGNC:2451]	MXE	0.113	0.58	0.51	7.77384e-08	2.01792e-05	0.254265	0.237894	81.6	63.6	0.571	0.589	0.584	0.463	0.493	0.463	0.495	0.428	636	898	1043	419	550	651	316	550	467	644	574	321	496	474	575	672	NA	NA	NA	NA	149520289	149520388	149525044	149525171	NA	NA	149513209	149550181
95679_SE	ENSG00000021300	PLEKHB1	pleckstrin homology domain containing B1 [Source:HGNC Symbol;Acc:HGNC:19079]	SE	0.107	0.55	0.48	0.000398743	0.0143308	0.225216	0.726538	381.7	304.7	0.577	0.528	0.534	0.555	0.441	0.341	0.391	0.468	1540	1712	1848	549	743	784	709	1066	578	1044	2276	276	655	542	789	1257	73655802	73655907	NA	NA	NA	NA	NA	NA	NA	NA	73653014	73660756
9579_MXE	ENSG00000136717	BIN1	bridging integrator 1 [Source:HGNC Symbol;Acc:HGNC:1052]	MXE	-0.104	0.47	0.54	5.61544e-06	0.000590937	0.32281	0.24509	161.8	120.1	0.477	0.465	0.482	0.58	0.527	0.55	0.623	0.615	339	517	517	337	540	505	265	447	294	464	604	174	364	218	255	343	NA	NA	NA	NA	127052254	127052362	127057472	127057601	NA	NA	127051243	127059155
9589_MXE	ENSG00000161904	LEMD2	LEM domain containing 2 [Source:HGNC Symbol;Acc:HGNC:21244]	MXE	0.101	0.38	0.31	0.002377	0.04488	0.0798333	0.748676	49.7	43.5	0.4	0.376	0.351	0.291	0.315	0.237	0.319	0.212	39	56	54	73	116	125	23	39	30	46	38	70	106	121	123	177	NA	NA	NA	NA	33784351	33784427	33786733	33786774	NA	NA	33781153	33789119
9594_MXE	ENSG00000136895	GARNL3	GTPase activating Rap/RanGAP domain like 3 [Source:HGNC Symbol;Acc:HGNC:25425]	MXE	0.174	0.48	0.37	0.00167704	0.0361875	0.39591	0.259174	9.7	6.8	0.541	0.447	0.437	0.402	0.301	0.221	0.319	0.263	34	24	23	36	37	37	7	10	5	9	8	13	29	22	24	28	NA	NA	NA	NA	127365299	127365366	127383437	127383545	NA	NA	127357377	127385145
96_RI	ENSG00000187860	CCDC157	coiled-coil domain containing 157 [Source:HGNC Symbol;Acc:HGNC:33854]	RI	-0.233	0.16	0.3	0.00106726	0.0271801	0.0891681	0.881062	5.7	5	0.153	0.155	0.162	0.313	0.286	0.332	0.35	0.665	19	31	14	13	21	9	11	29	16	52	32	3	9	4	12	2	NA	NA	30370325	30371727	NA	NA	NA	NA	NA	NA	30370950	30371727
96933_SE	ENSG00000048028	USP28	ubiquitin specific peptidase 28 [Source:HGNC Symbol;Acc:HGNC:12625]	SE	0.144	0.37	0.28	0.000491914	0.0163705	-0.412982	0.572734	43.9	54.7	0.406	0.383	0.324	0.379	0.173	0.103	0.119	0.362	35	55	51	26	45	54	24	14	16	61	47	20	34	71	230	42	113806488	113806584	NA	NA	NA	NA	NA	NA	NA	NA	113805046	113808437
976_RI	ENSG00000106462	EZH2	enhancer of zeste 2 polycomb repressive complex 2 subunit [Source:HGNC Symbol;Acc:HGNC:3527]	RI	-0.178	0.35	0.46	0.000821003	0.0229434	-0.048016	0.954617	48.8	45.9	0.368	0.355	0.322	0.417	0.498	0.498	0.479	0.739	289	439	282	41	66	49	424	276	228	289	343	49	23	19	26	10	NA	NA	148816683	148818117	NA	NA	NA	NA	NA	NA	148816778	148818117
977_RI	ENSG00000122557	HERPUD2	HERPUD family member 2 [Source:HGNC Symbol;Acc:HGNC:21915]	RI	-0.148	0.38	0.48	0.00174857	0.0373856	0.0753946	0.874604	72.9	64.3	0.4	0.319	0.432	0.381	0.563	0.543	0.502	0.67	77	107	140	42	83	67	44	99	88	155	173	26	28	27	56	31	NA	NA	35694183	35695135	NA	NA	NA	NA	NA	NA	35694627	35695135
9786_SE	ENSG00000106608	URGCP	upregulator of cell proliferation [Source:HGNC Symbol;Acc:HGNC:30890]	SE	0.257	0.84	0.68	0.000461355	0.0158801	0.266011	0.314736	31.3	24.2	0.88	0.842	0.789	0.522	0.543	0.652	0.732	0.45	27	39	32	3	6	7	4	16	16	20	10	3	11	7	6	10	43887789	43887811	NA	NA	NA	NA	NA	NA	NA	NA	43887485	43906626
9802_MXE	ENSG00000139220	PPFIA2	PTPRF interacting protein alpha 2 [Source:HGNC Symbol;Acc:HGNC:9246]	MXE	-0.12	0.62	0.69	0.00213454	0.0419043	0.222627	0.70252	65.5	51.5	0.583	0.626	0.641	0.832	0.638	0.803	0.709	0.701	93	139	110	53	66	49	106	93	77	58	94	17	42	15	19	32	NA	NA	NA	NA	81283009	81283039	81284240	81284303	NA	NA	81281450	81295035
98497_SE	ENSG00000183570	PCBP3	poly(rC) binding protein 3 [Source:HGNC Symbol;Acc:HGNC:8651]	SE	0.131	0.46	0.38	0.00139443	0.0322542	0.194517	0.61526	62.9	51.3	0.51	0.417	0.45	0.375	0.372	0.294	0.29	0.309	52	64	68	24	43	40	25	32	26	46	69	20	26	30	54	74	45744230	45744337	NA	NA	NA	NA	NA	NA	NA	NA	45735429	45850095
98912_A3SS	ENSG00000119688	ABCD4	ATP binding cassette subfamily D member 4 [Source:HGNC Symbol;Acc:HGNC:68]	A3SS	-0.307	0.15	0.34	6.62763e-08	1.84217e-05	-0.0388463	0.939509	33.4	31.7	0.179	0.124	0.148	0.35	0.285	0.597	0.449	0.607	28	34	32	23	43	33	42	49	33	100	43	14	22	4	22	5	NA	NA	NA	NA	NA	NA	NA	NA	74289482	74289972	NA	NA
9950_SE	ENSG00000007062	PROM1	prominin 1 [Source:HGNC Symbol;Acc:HGNC:9454]	SE	-0.104	0.14	0.21	1.74731e-09	8.38782e-07	0.544288	0.285066	318.3	202.4	0.143	0.13	0.158	0.239	0.217	0.326	0.239	0.215	128	141	183	452	557	574	113	146	134	164	217	212	310	163	307	467	15979394	15979463	NA	NA	NA	NA	NA	NA	NA	NA	15971082	15979904
9978_A5SS	ENSG00000142396	ERVK3-1	endogenous retrovirus group K3 member 1 [Source:HGNC Symbol;Acc:HGNC:30466]	A5SS	-0.12	0.7	0.77	6.26046e-05	0.00380217	-0.0175043	0.982305	12.9	12	0.638	0.707	0.742	0.786	0.825	0.762	0.86	0.846	104	162	156	37	42	34	164	196	128	245	202	28	26	25	25	23	NA	NA	NA	NA	NA	NA	NA	NA	58312030	58312462	NA	NA
[truncated: 10 more columns]

## Sheet: rMATS_Org_D130
Table S5B: Differential exon usage in hiPSC-derived retinal organoids samples of Cys247X versus Cys247X-Isogenic, Cys247X-asymptomatic and Control patients at D130
Splice_ID	Ensembl_ID	Gene.name	Gene.description	event	deltaPSI	P3777.Tr.D130_meanPSI	P3777.D130_meanPSI	PValue	FDR	log2FC_P3777.Tr.v.P3777.D130	FDR_P3777.Tr.v.P3777.D130	P3777.Tr.D130.meanTPM	P3777.D130.meanTPM	P3777.Tr.D130.1_PSI	P3777.Tr.D130.2_PSI	P3777.Tr.D130.3_PSI	P3777.D130.1_PSI	P3777.D130.2_PSI	P3777.D130.3_PSI	P3777.D130.4_PSI	P3777.Tr.D130.1_IJC	P3777.Tr.D130.2_IJC	P3777.Tr.D130.3_IJC	P3777.Tr.D130.1_SJC	P3777.Tr.D130.2_SJC	P3777.Tr.D130.3_SJC	P3777.D130.1_IJC	P3777.D130.2_IJC	P3777.D130.3_IJC	P3777.D130.4_IJC	P3777.D130.1_SJC	P3777.D130.2_SJC	P3777.D130.3_SJC	P3777.D130.4_SJC	exonStart_0base	exonEnd	riExonStart_0base	riExonEnd	1stExonStart_0base	1stExonEnd	2ndExonStart_0base	2ndExonEnd	longExonStart_0base	longExonEnd	upstreamEE	downstreamEE	shortEE	flankingEE	upstreamES
100607_SE	ENSG00000197694	SPTAN1	spectrin alpha, non-erythrocytic 1 [Source:HGNC Symbol;Acc:HGNC:11273]	SE	0.119	0.48	0.41	7.90845e-06	0.00183188	0.288294	0.606401	258.6	198	0.477	0.488	0.473	0.423	0.315	0.385	0.32	307	375	532	210	245	369	316	282	281	242	268	382	280	320	128592982	128593042	NA	NA	NA	NA	NA	NA	NA	NA	128591625	128594373	NA	NA	128591476
101208_SE	ENSG00000107679	PLEKHA1	pleckstrin homology domain containing A1 [Source:HGNC Symbol;Acc:HGNC:14335]	SE	0.147	0.34	0.26	7.51341e-06	0.00179481	-0.161197	0.924325	31.3	32.9	0.265	0.37	0.392	0.152	0.238	0.199	0.194	52	89	62	102	107	68	43	135	73	53	170	306	208	156	122428275	122428316	NA	NA	NA	NA	NA	NA	NA	NA	122427031	122432345	NA	NA	122426941
101209_SE	ENSG00000107679	PLEKHA1	pleckstrin homology domain containing A1 [Source:HGNC Symbol;Acc:HGNC:14335]	SE	0.21	0.34	0.22	0	0	-0.161197	0.924325	31.3	32.9	0.306	0.32	0.405	0.116	0.174	0.144	0.101	111	124	114	102	107	68	55	159	86	43	170	306	208	156	122428275	122428420	NA	NA	NA	NA	NA	NA	NA	NA	122427031	122432354	NA	NA	122426941
101691_SE	ENSG00000151914	DST	dystonin [Source:HGNC Symbol;Acc:HGNC:1090]	SE	0.107	0.8	0.74	0.0001614	0.0158849	0.16247	0.855419	94.5	78.9	0.781	0.796	0.83	0.617	0.751	0.789	0.626	727	974	1229	96	118	119	754	883	731	710	221	138	92	200	56463045	56463156	NA	NA	NA	NA	NA	NA	NA	NA	56460254	56463764	NA	NA	56460130
101693_SE	ENSG00000151914	DST	dystonin [Source:HGNC Symbol;Acc:HGNC:1090]	SE	0.215	0.54	0.42	3.38318e-06	0.00091043	0.16247	0.855419	94.5	78.9	0.533	0.453	0.644	0.272	0.377	0.428	0.235	372	477	738	189	334	236	302	355	355	229	469	340	275	431	56464684	56464756	NA	NA	NA	NA	NA	NA	NA	NA	56463764	56466195	NA	NA	56463564
102295_SE	ENSG00000226711	FAM66C	family with sequence similarity 66 member C [Source:HGNC Symbol;Acc:HGNC:21644]	SE	0.241	0.46	0.32	0.000510339	0.0353771	-0.532221	0.506065	5.4	7.3	0.412	0.481	0.484	0.158	0.247	0.247	0.219	10	11	20	6	5	9	8	7	7	12	18	9	9	18	8193519	8193655	NA	NA	NA	NA	NA	NA	NA	NA	8188645	8194481	NA	NA	8188471
103_RI	ENSG00000182944	EWSR1	EWS RNA binding protein 1 [Source:HGNC Symbol;Acc:HGNC:3508]	RI	0.108	0.27	0.2	2.93427e-05	0.00480496	0.306426	0.583768	132.5	100.2	0.36	0.26	0.18	0.172	0.116	0.149	0.197	2826	2484	2022	173	243	318	1574	1120	1340	1480	260	293	264	208	NA	NA	29288605	29291599	NA	NA	NA	NA	NA	NA	29288786	29291599	NA	NA	29288605
104017_SE	ENSG00000092199	HNRNPC	heterogeneous nuclear ribonucleoprotein C (C1/C2) [Source:HGNC Symbol;Acc:HGNC:5035]	SE	0.114	0.46	0.4	1.38876e-06	0.000445354	0.182581	0.752668	440.8	363.8	0.465	0.443	0.474	0.351	0.389	0.367	0.279	1230	844	1123	377	283	332	721	943	690	511	355	395	318	352	21263310	21263582	NA	NA	NA	NA	NA	NA	NA	NA	21234229	21269425	NA	NA	21234030
10461_RI	ENSG00000106133	NSUN5P2	NSUN5 pseudogene 2 [Source:HGNC Symbol;Acc:HGNC:16609]	RI	0.176	0.78	0.68	3.1185e-05	0.00502118	0.441343	0.822151	37.4	25.9	0.738	0.85	0.766	0.604	0.637	0.6	0.595	88	165	161	14	13	22	92	133	87	46	27	34	26	14	NA	NA	72948891	72949232	NA	NA	NA	NA	NA	NA	72948980	72949232	NA	NA	72948891
10562_A3SS	ENSG00000028203	VEZT	vezatin, adherens junctions transmembrane protein [Source:HGNC Symbol;Acc:HGNC:18258]	A3SS	0.1	0.28	0.22	9.43246e-08	4.27035e-05	-0.0223602	0.979479	61.9	58.8	0.309	0.255	0.262	0.18	0.183	0.181	0.159	507	493	645	96	122	154	397	383	393	371	153	145	150	166	NA	NA	NA	NA	NA	NA	NA	NA	95299093	95301172	NA	NA	95301172	95296258	NA
106538_SE	ENSG00000089159	PXN	paxillin [Source:HGNC Symbol;Acc:HGNC:9718]	SE	0.133	0.29	0.21	0.000845894	0.0490864	0.182126	0.867653	131.4	108.3	0.428	0.251	0.185	0.184	0.111	0.127	0.2	178	274	167	25	86	77	103	105	98	100	48	88	71	42	120216272	120217116	NA	NA	NA	NA	NA	NA	NA	NA	120215661	120221758	NA	NA	120215559
107256_SE	ENSG00000066629	EML1	EMAP like 1 [Source:HGNC Symbol;Acc:HGNC:3330]	SE	0.206	0.38	0.27	9.09388e-06	0.00202284	-0.0183979	0.988878	116.8	110.7	0.524	0.255	0.369	0.115	0.247	0.238	0.108	212	146	230	122	270	250	69	161	149	56	336	311	303	293	99874930	99874987	NA	NA	NA	NA	NA	NA	NA	NA	99865646	99878552	NA	NA	99865513
107651_SE	ENSG00000132952	USPL1	ubiquitin specific peptidase like 1 [Source:HGNC Symbol;Acc:HGNC:20294]	SE	0.216	0.62	0.5	0.000180147	0.017202	0.33828	0.408856	53.6	39.6	0.612	0.661	0.592	0.3	0.449	0.572	0.301	106	147	144	25	28	37	60	92	104	44	52	42	29	38	30621072	30621239	NA	NA	NA	NA	NA	NA	NA	NA	30618056	30621892	NA	NA	30617919
10801_SE	ENSG00000078674	PCM1	pericentriolar material 1 [Source:HGNC Symbol;Acc:HGNC:8727]	SE	0.121	0.37	0.3	0.000617128	0.0401833	-0.0826214	0.925384	71	70.3	0.381	0.331	0.387	0.208	0.29	0.328	0.157	61	83	119	39	66	74	59	82	92	49	88	79	74	103	17934705	17934858	NA	NA	NA	NA	NA	NA	NA	NA	17924780	17935706	NA	NA	17924712
1088_RI	ENSG00000105443	CYTH2	cytohesin 2 [Source:HGNC Symbol;Acc:HGNC:9502]	RI	0.127	0.28	0.21	9.38341e-05	0.0110774	0.150622	0.878908	39.1	32.9	0.286	0.354	0.209	0.246	0.12	0.124	0.135	351	249	189	27	14	22	159	150	161	223	15	34	35	44	NA	NA	48474837	48478145	NA	NA	NA	NA	NA	NA	48474949	48478145	NA	NA	48474837
10938_RI	ENSG00000118518	RNF146	ring finger protein 146 [Source:HGNC Symbol;Acc:HGNC:21336]	RI	0.145	0.3	0.22	1.05492e-05	0.00226004	0.108091	0.854126	78.5	68.2	0.262	0.409	0.225	0.12	0.178	0.17	0.145	164	173	156	85	46	99	82	88	90	68	111	75	81	74	NA	NA	127286155	127286643	NA	NA	NA	NA	NA	NA	127286177	127286643	NA	NA	127286155
110219_SE	ENSG00000174373	RALGAPA1	Ral GTPase activating protein catalytic alpha subunit 1 [Source:HGNC Symbol;Acc:HGNC:17770]	SE	0.142	0.41	0.33	0.000690226	0.0429789	0.129533	0.855412	33.9	29	0.425	0.373	0.421	0.28	0.242	0.352	0.183	43	72	90	24	50	51	48	51	58	25	51	66	44	46	35700161	35700302	NA	NA	NA	NA	NA	NA	NA	NA	35690003	35721849	NA	NA	35689835
11107_MXE	ENSG00000130414	NDUFA10	NADH:ubiquinone oxidoreductase subunit A10 [Source:HGNC Symbol;Acc:HGNC:7684]	MXE	-0.126	0.65	0.72	8.67776e-08	4.02334e-05	0.0718111	0.925384	50.8	45.2	0.587	0.662	0.695	0.762	0.774	0.77	0.789	114	199	223	1441	1826	1762	225	240	200	240	1262	1263	1074	1155	NA	NA	NA	NA	240011616	240014860	240018552	240018639	NA	NA	240007370	240021412	NA	NA	240007315
11146_RI	ENSG00000118418	HMGN3	high mobility group nucleosomal binding domain 3 [Source:HGNC Symbol;Acc:HGNC:12312]	RI	0.126	0.78	0.71	0.000572151	0.0382913	-0.090457	0.968252	388.8	387.5	0.795	0.796	0.752	0.603	0.582	0.747	0.688	197	207	208	23	24	31	158	191	157	244	47	62	24	50	NA	NA	79202062	79202385	NA	NA	NA	NA	NA	NA	79202155	79202385	NA	NA	79202062
113_A5SS	ENSG00000182944	EWSR1	EWS RNA binding protein 1 [Source:HGNC Symbol;Acc:HGNC:3508]	A5SS	0.107	0.86	0.8	0.000430022	0.0321322	0.306426	0.583768	132.5	100.2	0.884	0.817	0.869	0.811	0.752	0.679	0.755	3152	2895	2733	14	22	14	2018	1607	1801	1908	16	18	29	21	NA	NA	NA	NA	NA	NA	NA	NA	29288605	29291599	NA	NA	29288786	29292169	NA
113499_SE	ENSG00000134138	MEIS2	Meis homeobox 2 [Source:HGNC Symbol;Acc:HGNC:7001]	SE	-0.158	0.35	0.44	4.49056e-08	2.30407e-05	-0.180814	0.829508	44.9	47.6	0.32	0.396	0.329	0.465	0.507	0.501	0.552	104	163	181	112	126	187	180	306	180	238	105	151	91	98	36894716	36894812	NA	NA	NA	NA	NA	NA	NA	NA	36892459	36895240	NA	NA	36891020
113905_SE	ENSG00000067369	TP53BP1	tumor protein p53 binding protein 1 [Source:HGNC Symbol;Acc:HGNC:11999]	SE	0.124	0.28	0.21	6.9687e-05	0.00909049	0.0386728	0.971623	54.1	49.2	0.344	0.279	0.218	0.166	0.19	0.158	0.113	50	61	49	38	63	70	44	43	41	29	88	73	87	91	43446765	43446914	NA	NA	NA	NA	NA	NA	NA	NA	43446590	43447485	NA	NA	43446386
11417_MXE	ENSG00000082126	MPP4	membrane palmitoylated protein 4 [Source:HGNC Symbol;Acc:HGNC:13680]	MXE	-0.147	0.49	0.57	0.000393741	0.0300633	0.852215	0.64394	376.9	195.9	0.393	0.513	0.553	0.598	0.646	0.568	0.721	157	254	406	396	393	534	219	269	211	208	240	240	262	131	NA	NA	NA	NA	201664210	201664336	201666333	201666372	NA	NA	201664101	201669750	NA	NA	201664080
11544_MXE	ENSG00000183023	SLC8A1	solute carrier family 8 member A1 [Source:HGNC Symbol;Acc:HGNC:11068]	MXE	-0.11	0.16	0.22	0.000678169	0.042436	-0.311271	0.687783	19.9	23	0.168	0.195	0.103	0.208	0.223	0.278	0.354	16	25	16	47	61	82	36	32	28	63	81	66	43	68	NA	NA	NA	NA	40175260	40175281	40177751	40177855	NA	NA	40174842	40178493	NA	NA	40174824
11583_A3SS	ENSG00000130731	METTL26	methyltransferase like 26 [Source:HGNC Symbol;Acc:HGNC:14141]	A3SS	0.12	0.43	0.37	0.000662848	0.0421506	-0.0814727	0.954925	46.2	45.7	0.424	0.457	0.423	0.271	0.348	0.366	0.272	98	93	90	64	53	59	58	110	78	73	75	99	65	94	NA	NA	NA	NA	NA	NA	NA	NA	634888	635063	NA	NA	634956	635340	NA
116663_SE	ENSG00000122390	NAA60	N(alpha)-acetyltransferase 60, NatF catalytic subunit [Source:HGNC Symbol;Acc:HGNC:25875]	SE	0.269	0.53	0.38	6.19173e-06	0.00152737	0.00108104	0.999136	28	26.1	0.609	0.505	0.485	0.285	0.198	0.277	0.294	30	27	43	8	11	19	22	22	24	24	23	37	26	24	3447481	3447620	NA	NA	NA	NA	NA	NA	NA	NA	3443827	3448540	NA	NA	3443648
116754_SE	ENSG00000067836	ROGDI	rogdi atypical leucine zipper [Source:HGNC Symbol;Acc:HGNC:29478]	SE	0.15	0.56	0.48	0.00018557	0.0174599	-0.076395	0.976643	63.7	62.7	0.496	0.621	0.567	0.425	0.422	0.466	0.334	151	215	304	41	35	62	263	148	160	173	95	54	49	92	4801049	4801321	NA	NA	NA	NA	NA	NA	NA	NA	4800578	4801585	NA	NA	4800497
1192_RI	ENSG00000110583	NAA40	N(alpha)-acetyltransferase 40, NatD catalytic subunit [Source:HGNC Symbol;Acc:HGNC:25845]	RI	0.12	0.33	0.26	3.88838e-05	0.0057905	0.0704589	0.937072	52.4	46.7	0.395	0.331	0.263	0.256	0.168	0.204	0.212	368	435	357	50	78	89	322	236	216	269	83	104	75	89	NA	NA	63945839	63947003	NA	NA	NA	NA	NA	NA	63945935	63947003	NA	NA	63945839
12003_MXE	ENSG00000114120	SLC25A36	solute carrier family 25 member 36 [Source:HGNC Symbol;Acc:HGNC:25554]	MXE	-0.176	0.16	0.26	6.42494e-06	0.00156484	-0.00313102	0.999077	98.8	92.5	0.225	0.113	0.132	0.253	0.344	0.348	0.384	15	9	12	56	77	86	20	27	32	39	64	56	65	68	NA	NA	NA	NA	140966347	140966434	140966933	140967036	NA	NA	140963227	140970993	NA	NA	140963126
12005_MXE	ENSG00000114120	SLC25A36	solute carrier family 25 member 36 [Source:HGNC Symbol;Acc:HGNC:25554]	MXE	-0.265	0.37	0.52	0.00041585	0.0311945	-0.00313102	0.999077	98.8	92.5	0.372	0.372	0.372	0.549	0.587	0.598	0.815	15	9	12	20	12	16	20	27	32	39	13	15	17	7	NA	NA	NA	NA	140966347	140966434	140968682	140968730	NA	NA	140963227	140970993	NA	NA	140963126
121344_SE	ENSG00000264538	SUZ12P1	SUZ12 pseudogene 1 [Source:HGNC Symbol;Acc:HGNC:32421]	SE	0.237	0.64	0.51	0.000457418	0.0331494	0.0856663	0.961092	44.4	39.1	0.67	0.621	0.64	0.35	0.416	0.428	0.433	15	29	21	5	12	8	23	21	21	18	29	20	19	16	30734896	30734943	NA	NA	NA	NA	NA	NA	NA	NA	30709811	30743369	NA	NA	30709607
121347_SE	ENSG00000264538	SUZ12P1	SUZ12 pseudogene 1 [Source:HGNC Symbol;Acc:HGNC:32421]	SE	0.165	0.82	0.72	0.000675091	0.0423799	0.0856663	0.961092	44.4	39.1	0.88	0.731	0.839	0.582	0.666	0.663	0.694	61	54	69	5	12	8	67	66	62	60	29	20	19	16	30735032	30735097	NA	NA	NA	NA	NA	NA	NA	NA	30709811	30743369	NA	NA	30709607
122544_SE	ENSG00000185518	SV2B	synaptic vesicle glycoprotein 2B [Source:HGNC Symbol;Acc:HGNC:16874]	SE	0.109	0.33	0.27	1.06301e-05	0.00226004	0.156195	0.916909	208.8	175.6	0.327	0.329	0.345	0.218	0.269	0.259	0.154	98	179	258	107	193	259	94	155	116	69	178	223	176	201	91128722	91128810	NA	NA	NA	NA	NA	NA	NA	NA	91100363	91226714	NA	NA	91100314
122571_SE	ENSG00000078018	MAP2	microtubule associated protein 2 [Source:HGNC Symbol;Acc:HGNC:6839]	SE	-0.142	0.66	0.74	7.55573e-06	0.00179481	0.251009	0.882492	511.1	402.5	0.662	0.631	0.686	0.804	0.724	0.788	0.89	190	303	481	41	75	93	281	316	255	326	29	51	29	17	209696916	209697051	NA	NA	NA	NA	NA	NA	NA	NA	209696350	209700338	NA	NA	209692624
122579_SE	ENSG00000078018	MAP2	microtubule associated protein 2 [Source:HGNC Symbol;Acc:HGNC:6839]	SE	0.162	0.64	0.55	8.57029e-05	0.0103386	0.251009	0.882492	511.1	402.5	0.571	0.637	0.718	0.529	0.545	0.498	0.347	271	545	893	137	209	236	506	545	394	288	303	307	268	365	209703986	209704034	NA	NA	NA	NA	NA	NA	NA	NA	209700338	209705690	NA	NA	209700276
122581_SE	ENSG00000078018	MAP2	microtubule associated protein 2 [Source:HGNC Symbol;Acc:HGNC:6839]	SE	0.14	0.72	0.64	1.08429e-07	4.85183e-05	0.251009	0.882492	511.1	402.5	0.67	0.713	0.775	0.613	0.608	0.598	0.5	758	1416	2223	137	209	236	1311	1299	1086	995	303	307	268	365	209704449	209704620	NA	NA	NA	NA	NA	NA	NA	NA	209700338	209705690	NA	NA	209700276
12323_MXE	ENSG00000214021	TTLL3	tubulin tyrosine ligase like 3 [Source:HGNC Symbol;Acc:HGNC:24483]	MXE	0.123	0.45	0.38	0.000509627	0.0353771	0.413235	0.714149	9.2	6.4	0.433	0.483	0.447	0.432	0.273	0.311	0.311	296	321	309	70	62	69	312	169	168	225	74	81	67	90	NA	NA	NA	NA	9817644	9818920	9825799	9825948	NA	NA	9813345	9827240	NA	NA	9813247
12397_MXE	ENSG00000088179	PTPN4	protein tyrosine phosphatase non-receptor type 4 [Source:HGNC Symbol;Acc:HGNC:9656]	MXE	0.105	0.25	0.19	0.000856866	0.0493621	0.195221	0.783464	26.3	21.4	0.219	0.306	0.22	0.155	0.126	0.161	0.132	70	76	84	26	18	31	37	43	44	38	21	31	24	26	NA	NA	NA	NA	119915178	119916690	119926597	119926666	NA	NA	119900806	119932549	NA	NA	119900717
12471_SE	ENSG00000133226	SRRM1	serine and arginine repetitive matrix 1 [Source:HGNC Symbol;Acc:HGNC:16638]	SE	0.352	0.61	0.41	6.86108e-06	0.00166055	-0.212193	0.822946	72.9	78.9	0.766	0.538	0.534	0.238	0.301	0.325	0.179	32	37	42	4	13	15	16	39	33	16	21	37	28	30	24648023	24648166	NA	NA	NA	NA	NA	NA	NA	NA	24647208	24648887	NA	NA	24647078
125304_SE	ENSG00000160191	PDE9A	phosphodiesterase 9A [Source:HGNC Symbol;Acc:HGNC:8795]	SE	-0.226	0.39	0.52	8.72462e-05	0.0104592	-0.253448	0.683693	18.4	20.5	0.361	0.428	0.375	0.685	0.675	0.499	0.596	34	36	47	20	16	26	85	119	66	80	13	19	22	18	42731750	42731949	NA	NA	NA	NA	NA	NA	NA	NA	42699011	42732124	NA	NA	42698967
125533_SE	ENSG00000205581	HMGN1	high mobility group nucleosome binding domain 1 [Source:HGNC Symbol;Acc:HGNC:4984]	SE	0.107	0.34	0.28	0.000260051	0.0218978	0.723227	0.659941	1004.1	571.2	0.304	0.42	0.31	0.316	0.207	0.231	0.196	197	396	404	130	158	260	144	165	181	76	90	183	174	90	39347915	39348159	NA	NA	NA	NA	NA	NA	NA	NA	39347478	39348339	NA	NA	39347378
12631_RI	ENSG00000100726	TELO2	telomere maintenance 2 [Source:HGNC Symbol;Acc:HGNC:29099]	RI	0.212	0.62	0.5	0.000235141	0.020067	0.135304	0.919203	53.8	45.9	0.662	0.566	0.631	0.456	0.349	0.395	0.432	45	60	70	9	18	16	30	37	30	35	14	27	18	18	NA	NA	1506318	1506665	NA	NA	NA	NA	NA	NA	1506329	1506665	NA	NA	1506318
1271_RI	ENSG00000146083	RNF44	ring finger protein 44 [Source:HGNC Symbol;Acc:HGNC:19180]	RI	0.12	0.29	0.22	4.49679e-05	0.00655475	-0.153714	0.84002	58	60.3	0.295	0.282	0.301	0.262	0.131	0.114	0.184	69	79	74	45	55	47	70	49	30	70	54	89	64	85	NA	NA	176529730	176530206	NA	NA	NA	NA	NA	NA	176529818	176530206	NA	NA	176529730
12761_RI	ENSG00000145476	CYP4V2	cytochrome P450 family 4 subfamily V member 2 [Source:HGNC Symbol;Acc:HGNC:23198]	RI	0.205	0.4	0.28	7.48992e-05	0.0096397	-0.0833341	0.945317	17.1	16.8	0.273	0.548	0.365	0.222	0.193	0.232	0.113	40	135	90	21	22	31	52	40	49	46	36	33	32	71	NA	NA	186197118	186197602	NA	NA	NA	NA	NA	NA	186197130	186197602	NA	NA	186197118
1279_RI	ENSG00000112659	CUL9	cullin 9 [Source:HGNC Symbol;Acc:HGNC:15982]	RI	0.154	0.34	0.26	1.90503e-05	0.00340975	0.130297	0.818329	21.3	18.2	0.354	0.336	0.345	0.237	0.201	0.181	0.143	45	61	61	17	25	24	42	34	32	46	28	28	30	57	NA	NA	43196068	43196862	NA	NA	NA	NA	NA	NA	43196265	43196862	NA	NA	43196068
1284_RI	ENSG00000198563	DDX39B	DExD-box helicase 39B [Source:HGNC Symbol;Acc:HGNC:13917]	RI	0.118	0.37	0.3	1.80934e-09	1.33898e-06	0.589739	0.502944	79.5	49.5	0.401	0.395	0.321	0.263	0.251	0.262	0.241	6469	7065	6316	375	419	519	4944	4929	4587	4076	537	571	501	498	NA	NA	31532779	31535485	NA	NA	NA	NA	NA	NA	31532911	31535485	NA	NA	31532779
128534_SE	ENSG00000176222	ZNF404	zinc finger protein 404 [Source:HGNC Symbol;Acc:HGNC:19417]	SE	0.355	0.62	0.42	1.54404e-05	0.00291263	-0.774944	0.633495	25.8	41.3	0.635	0.498	0.722	0.301	0.259	0.192	0.303	19	13	17	5	6	3	32	32	26	38	34	42	50	40	43881621	43881738	NA	NA	NA	NA	NA	NA	NA	NA	43880136	43884051	NA	NA	43880009
128726_SE	ENSG00000105223	PLD3	phospholipase D family member 3 [Source:HGNC Symbol;Acc:HGNC:17158]	SE	0.159	0.74	0.65	3.78309e-06	0.00101098	-0.309643	0.726766	162.3	187.2	0.704	0.75	0.771	0.561	0.633	0.591	0.544	201	197	284	27	21	27	216	292	240	220	54	54	53	59	40365552	40365763	NA	NA	NA	NA	NA	NA	NA	NA	40348768	40366510	NA	NA	40348689
1292_RI	ENSG00000197948	FCHSD1	FCH and double SH3 domains 1 [Source:HGNC Symbol;Acc:HGNC:25463]	RI	0.179	0.5	0.4	0.000474786	0.0339569	0.148996	0.907143	14.9	12.6	0.475	0.49	0.529	0.343	0.405	0.223	0.303	84	89	81	18	18	14	35	49	40	76	13	14	27	34	NA	NA	141646086	141646722	NA	NA	NA	NA	NA	NA	141646191	141646722	NA	NA	141646086
12980_A3SS	ENSG00000160191	PDE9A	phosphodiesterase 9A [Source:HGNC Symbol;Acc:HGNC:8795]	A3SS	-0.183	0.2	0.3	0.000294874	0.023789	-0.253448	0.683693	18.4	20.5	0.168	0.254	0.179	0.451	0.451	0.285	0.345	17	23	24	20	16	26	45	66	37	40	13	19	22	18	NA	NA	NA	NA	NA	NA	NA	NA	42731750	42732124	NA	NA	42732124	42699011	NA
13035_RI	ENSG00000122566	HNRNPA2B1	heterogeneous nuclear ribonucleoprotein A2/B1 [Source:HGNC Symbol;Acc:HGNC:5033]	RI	0.229	0.63	0.5	7.6082e-10	6.50619e-07	0.166874	0.847666	344.8	287.7	0.618	0.631	0.637	0.447	0.477	0.349	0.326	397	399	361	62	59	52	246	206	238	176	77	57	112	92	NA	NA	26190992	26191678	NA	NA	NA	NA	NA	NA	26191128	26191678	NA	NA	26190992
131620_SE	ENSG00000160216	AGPAT3	1-acylglycerol-3-phosphate O-acyltransferase 3 [Source:HGNC Symbol;Acc:HGNC:326]	SE	0.141	0.42	0.34	0.000157276	0.0155187	0.0227331	0.98985	72.5	66.8	0.467	0.422	0.385	0.314	0.237	0.274	0.308	52	80	120	26	48	84	69	56	57	62	66	79	66	61	43940204	43940331	NA	NA	NA	NA	NA	NA	NA	NA	43904019	43959859	NA	NA	43903956
132182_SE	ENSG00000254995	STX16-NPEPL1	STX16-NPEPL1 readthrough (NMD candidate) [Source:HGNC Symbol;Acc:HGNC:41993]	SE	-0.258	0.25	0.39	0.00046262	0.0334634	0.263973	0.927129	7	5.4	0.185	0.239	0.314	0.544	0.469	0.602	0.401	11	19	10	20	25	9	26	15	11	13	9	7	3	8	58691421	58691562	NA	NA	NA	NA	NA	NA	NA	NA	58673711	58691780	NA	NA	58673637
132870_SE	ENSG00000080845	DLGAP4	DLG associated protein 4 [Source:HGNC Symbol;Acc:HGNC:24476]	SE	0.15	0.29	0.2	1.74333e-05	0.00319683	-0.0887192	0.943211	66.9	66.3	0.252	0.348	0.261	0.141	0.112	0.111	0.183	63	57	34	35	20	18	22	23	16	30	25	34	24	25	36499229	36499659	NA	NA	NA	NA	NA	NA	NA	NA	36497066	36500611	NA	NA	36496994
132872_SE	ENSG00000080845	DLGAP4	DLG associated protein 4 [Source:HGNC Symbol;Acc:HGNC:24476]	SE	0.143	0.29	0.21	8.81525e-05	0.010535	-0.0887192	0.943211	66.9	66.3	0.259	0.353	0.266	0.144	0.119	0.119	0.216	64	57	34	35	20	18	22	24	17	36	25	34	24	25	36499241	36499659	NA	NA	NA	NA	NA	NA	NA	NA	36497066	36500611	NA	NA	36496704
1344_A5SS	ENSG00000197062	ZSCAN26	zinc finger and SCAN domain containing 26 [Source:HGNC Symbol;Acc:HGNC:12978]	A5SS	0.175	0.79	0.69	7.26268e-05	0.00937861	-0.0461352	0.977698	55.1	53.3	0.779	0.856	0.743	0.694	0.597	0.562	0.617	196	240	293	11	8	20	195	225	227	171	17	30	35	21	NA	NA	NA	NA	NA	NA	NA	NA	28271853	28272336	NA	NA	28271934	28272787	NA
1345_A5SS	ENSG00000197062	ZSCAN26	zinc finger and SCAN domain containing 26 [Source:HGNC Symbol;Acc:HGNC:12978]	A5SS	0.16	0.81	0.72	0.00014497	0.015037	-0.0461352	0.977698	55.1	53.3	0.804	0.869	0.753	0.725	0.637	0.589	0.645	229	271	311	11	8	20	228	268	255	194	17	30	35	21	NA	NA	NA	NA	NA	NA	NA	NA	28271853	28272339	NA	NA	28271934	28272787	NA
134856_SE	ENSG00000086758	HUWE1	HECT, UBA and WWE domain containing E3 ubiquitin protein ligase 1 [Source:HGNC Symbol;Acc:HGNC:30892]	SE	-0.173	0.21	0.31	0.000223894	0.0194769	-0.0209026	0.99416	87.9	83.2	0.166	0.209	0.263	0.367	0.462	0.393	0.321	11	31	32	16	34	26	48	89	56	54	24	30	25	33	53625785	53626028	NA	NA	NA	NA	NA	NA	NA	NA	53625258	53627515	NA	NA	53625156
1351_RI	ENSG00000139625	MAP3K12	mitogen-activated protein kinase kinase kinase 12 [Source:HGNC Symbol;Acc:HGNC:6851]	RI	0.13	0.29	0.22	7.85559e-09	5.21205e-06	-0.0374189	0.984344	31.9	30.6	0.328	0.304	0.237	0.167	0.154	0.155	0.164	268	261	321	69	75	130	186	154	123	238	116	106	84	152	NA	NA	53484256	53485214	NA	NA	NA	NA	NA	NA	53484365	53485214	NA	NA	53484256
135112_SE	ENSG00000153914	SREK1	splicing regulatory glutamic acid and lysine rich protein 1 [Source:HGNC Symbol;Acc:HGNC:17882]	SE	0.147	0.3	0.21	1.14104e-05	0.0023735	0.283952	0.637434	33	25.3	0.368	0.259	0.266	0.17	0.116	0.143	0.174	38	53	44	30	70	56	33	26	25	39	74	91	69	85	66158816	66158932	NA	NA	NA	NA	NA	NA	NA	NA	66153596	66159334	NA	NA	66153567
135318_SE	ENSG00000007062	PROM1	prominin 1 [Source:HGNC Symbol;Acc:HGNC:9454]	SE	0.172	0.72	0.62	0.000722449	0.0444269	0.346452	0.740098	476.8	351.6	0.689	0.661	0.807	0.529	0.679	0.582	0.396	134	144	211	49	60	41	140	188	134	102	101	72	78	126	16035734	16035757	NA	NA	NA	NA	NA	NA	NA	NA	16033509	16039001	NA	NA	16033303
135320_SE	ENSG00000007062	PROM1	prominin 1 [Source:HGNC Symbol;Acc:HGNC:9454]	SE	0.182	0.74	0.64	0.000186117	0.0174687	0.346452	0.740098	476.8	351.6	0.705	0.69	0.826	0.538	0.685	0.605	0.407	194	221	322	49	60	41	195	259	198	143	101	72	78	126	16035734	16035799	NA	NA	NA	NA	NA	NA	NA	NA	16033509	16039001	NA	NA	16033303
135321_SE	ENSG00000007062	PROM1	prominin 1 [Source:HGNC Symbol;Acc:HGNC:9454]	SE	0.183	0.74	0.63	0.000180792	0.0172209	0.346452	0.740098	476.8	351.6	0.701	0.688	0.824	0.535	0.681	0.601	0.402	194	223	323	49	60	41	196	259	198	143	101	72	78	126	16035734	16035802	NA	NA	NA	NA	NA	NA	NA	NA	16033509	16039001	NA	NA	16033303
135323_SE	ENSG00000007062	PROM1	prominin 1 [Source:HGNC Symbol;Acc:HGNC:9454]	SE	0.19	0.49	0.38	0.000192167	0.0178623	0.346452	0.740098	476.8	351.6	0.437	0.416	0.603	0.269	0.406	0.328	0.177	201	226	329	49	60	41	196	260	201	143	101	72	78	126	16035734	16036158	NA	NA	NA	NA	NA	NA	NA	NA	16033509	16039001	NA	NA	16033303
13635_RI	ENSG00000129244	ATP1B2	ATPase Na+/K+ transporting subunit beta 2 [Source:HGNC Symbol;Acc:HGNC:805]	RI	0.213	0.49	0.37	6.78189e-05	0.00896841	0.0194283	0.99331	690.8	636.8	0.618	0.515	0.345	0.273	0.276	0.329	0.241	222	325	201	66	147	183	112	112	104	91	143	141	102	138	NA	NA	7654456	7654818	NA	NA	NA	NA	NA	NA	7654684	7654818	NA	NA	7654456
13636_RI	ENSG00000129244	ATP1B2	ATPase Na+/K+ transporting subunit beta 2 [Source:HGNC Symbol;Acc:HGNC:805]	RI	0.206	0.55	0.43	1.51476e-05	0.00289683	0.0194283	0.99331	690.8	636.8	0.647	0.572	0.42	0.292	0.339	0.355	0.374	591	814	573	62	117	152	303	313	267	317	141	117	93	102	NA	NA	7654793	7655256	NA	NA	NA	NA	NA	NA	7654818	7655256	NA	NA	7654793
13637_RI	ENSG00000129244	ATP1B2	ATPase Na+/K+ transporting subunit beta 2 [Source:HGNC Symbol;Acc:HGNC:805]	RI	0.129	0.36	0.29	0.000185484	0.0174599	0.0194283	0.99331	690.8	636.8	0.367	0.458	0.269	0.239	0.243	0.213	0.248	480	738	485	222	234	353	265	284	219	255	227	237	217	207	NA	NA	7655235	7655618	NA	NA	NA	NA	NA	NA	7655256	7655618	NA	NA	7655235
13860_RI	ENSG00000162576	MXRA8	matrix remodeling associated 8 [Source:HGNC Symbol;Acc:HGNC:7542]	RI	0.129	0.31	0.23	0.00029149	0.0237033	-0.361101	0.813383	36	43.1	0.207	0.395	0.317	0.226	0.16	0.171	0.151	59	79	87	112	60	93	73	56	49	53	124	146	118	147	NA	NA	1353847	1354102	NA	NA	NA	NA	NA	NA	1353928	1354102	NA	NA	1353847
14050_RI	ENSG00000102054	RBBP7	RB binding protein 7, chromatin remodeling factor [Source:HGNC Symbol;Acc:HGNC:9890]	RI	0.279	0.81	0.65	0.000666898	0.0422793	-0.0322157	0.971509	99.1	94.9	0.841	0.705	0.894	0.697	0.553	0.396	0.49	84	85	67	4	9	2	73	44	26	38	8	9	10	10	NA	NA	16852045	16852517	NA	NA	NA	NA	NA	NA	16852122	16852517	NA	NA	16852045
14079_A5SS	ENSG00000184436	THAP7	THAP domain containing 7 [Source:HGNC Symbol;Acc:HGNC:23190]	A5SS	-0.137	0.28	0.36	0.000426905	0.0319614	-0.023378	0.98985	40.2	38.2	0.234	0.333	0.27	0.406	0.349	0.506	0.404	91	116	115	68	53	71	132	134	139	104	44	57	31	35	NA	NA	NA	NA	NA	NA	NA	NA	21001496	21001911	NA	NA	21001911	21001411	NA
1428_RI	ENSG00000110811	P3H3	prolyl 3-hydroxylase 3 [Source:HGNC Symbol;Acc:HGNC:19318]	RI	0.189	0.77	0.66	9.79407e-06	0.00212935	0.20675	0.915656	104.6	84.9	0.735	0.791	0.781	0.56	0.641	0.524	0.595	138	232	232	13	16	17	117	89	118	73	24	13	28	13	NA	NA	6833591	6834049	NA	NA	NA	NA	NA	NA	6833644	6834049	NA	NA	6833591
143249_SE	ENSG00000196116	TDRD7	tudor domain containing 7 [Source:HGNC Symbol;Acc:HGNC:30831]	SE	-0.125	0.56	0.63	3.18297e-05	0.00506145	0.386656	0.86094	177.7	127.7	0.588	0.552	0.535	0.666	0.672	0.683	0.713	184	393	472	38	94	121	291	410	336	211	43	59	46	25	97428435	97428672	NA	NA	NA	NA	NA	NA	NA	NA	97412238	97431074	NA	NA	97412095
143250_SE	ENSG00000196116	TDRD7	tudor domain containing 7 [Source:HGNC Symbol;Acc:HGNC:30831]	SE	-0.126	0.39	0.46	0.00011217	0.0124756	0.386656	0.86094	177.7	127.7	0.424	0.376	0.364	0.501	0.499	0.528	0.528	97	197	241	38	94	121	150	204	179	97	43	59	46	25	97428435	97428680	NA	NA	NA	NA	NA	NA	NA	NA	97412238	97431074	NA	NA	97412095
143252_SE	ENSG00000196116	TDRD7	tudor domain containing 7 [Source:HGNC Symbol;Acc:HGNC:30831]	SE	-0.134	0.53	0.6	2.6588e-05	0.00456768	0.386656	0.86094	177.7	127.7	0.533	0.536	0.512	0.654	0.649	0.659	0.683	140	351	410	38	94	121	263	353	287	174	43	59	46	25	97428459	97428680	NA	NA	NA	NA	NA	NA	NA	NA	97412238	97431074	NA	NA	97412095
14525_MXE	ENSG00000168958	MFF	mitochondrial fission factor [Source:HGNC Symbol;Acc:HGNC:24858]	MXE	-0.12	0.4	0.47	2.83531e-05	0.00468277	-0.159676	0.69925	51	53.2	0.405	0.407	0.397	0.513	0.525	0.51	0.543	117	126	172	106	113	161	286	201	204	331	167	112	121	172	NA	NA	NA	NA	227347225	227347384	227352513	227352573	NA	NA	227340380	227355761	NA	NA	227340291
14529_A5SS	ENSG00000130066	SAT1	spermidine/spermine N1-acetyltransferase 1 [Source:HGNC Symbol;Acc:HGNC:10540]	A5SS	0.245	0.53	0.39	1.97559e-11	2.81572e-08	-0.113887	0.935701	460.6	466.7	0.52	0.512	0.559	0.354	0.212	0.193	0.383	446	444	601	115	118	132	364	272	234	329	185	282	272	148	NA	NA	NA	NA	NA	NA	NA	NA	23783643	23784139	NA	NA	23783883	23784403	NA
14540_A5SS	ENSG00000130066	SAT1	spermidine/spermine N1-acetyltransferase 1 [Source:HGNC Symbol;Acc:HGNC:10540]	A5SS	0.242	0.4	0.26	0	0	-0.113887	0.935701	460.6	466.7	0.372	0.432	0.404	0.244	0.109	0.117	0.172	586	659	892	191	167	254	554	288	315	329	332	456	461	306	NA	NA	NA	NA	NA	NA	NA	NA	23784337	23784817	NA	NA	23784403	23785429	NA
146458_SE	ENSG00000204120	GIGYF2	GRB10 interacting GYF protein 2 [Source:HGNC Symbol;Acc:HGNC:11960]	SE	0.136	0.26	0.19	3.77614e-05	0.00569714	0.0573133	0.965779	41.5	37.3	0.267	0.239	0.284	0.125	0.128	0.117	0.14	16	30	48	12	26	33	22	22	16	22	42	41	33	37	232700390	232700654	NA	NA	NA	NA	NA	NA	NA	NA	232697392	232703489	NA	NA	232697382
14716_RI	ENSG00000102317	RBM3	RNA binding motif protein 3 [Source:HGNC Symbol;Acc:HGNC:9900]	RI	0.179	0.63	0.53	0.000455539	0.0331381	0.173021	0.927913	99.5	82.8	0.644	0.551	0.695	0.496	0.355	0.513	0.442	198	192	258	33	47	34	85	64	84	50	26	35	24	19	NA	NA	48575921	48576350	NA	NA	NA	NA	NA	NA	48576083	48576350	NA	NA	48575921
15000_SE	ENSG00000047932	GOPC	golgi associated PDZ and coiled-coil motif containing [Source:HGNC Symbol;Acc:HGNC:17643]	SE	0.165	0.82	0.72	0.000722708	0.0444269	-0.222452	0.828992	67.4	73.6	0.838	0.832	0.788	0.681	0.748	0.685	0.502	45	74	88	7	12	19	69	85	62	55	26	23	23	44	117577447	117577471	NA	NA	NA	NA	NA	NA	NA	NA	117575352	117579064	NA	NA	117575176
1508_RI	ENSG00000145476	CYP4V2	cytochrome P450 family 4 subfamily V member 2 [Source:HGNC Symbol;Acc:HGNC:23198]	RI	0.119	0.25	0.18	6.08937e-07	0.000219001	-0.0833341	0.945317	17.1	16.8	0.257	0.278	0.205	0.139	0.131	0.118	0.121	207	447	463	15	29	45	259	186	209	335	40	31	39	61	NA	NA	186201156	186205302	NA	NA	NA	NA	NA	NA	186201342	186205302	NA	NA	186201156
151417_SE	ENSG00000122566	HNRNPA2B1	heterogeneous nuclear ribonucleoprotein A2/B1 [Source:HGNC Symbol;Acc:HGNC:5033]	SE	0.173	0.35	0.25	3.1531e-07	0.000121028	0.166874	0.847666	344.8	287.7	0.461	0.313	0.273	0.203	0.116	0.148	0.237	384	382	328	75	140	146	208	155	183	164	136	198	176	88	26191579	26192073	NA	NA	NA	NA	NA	NA	NA	NA	26191128	26192577	NA	NA	26190992
151421_SE	ENSG00000122566	HNRNPA2B1	heterogeneous nuclear ribonucleoprotein A2/B1 [Source:HGNC Symbol;Acc:HGNC:5033]	SE	0.176	0.36	0.26	3.69664e-07	0.000139465	0.166874	0.847666	344.8	287.7	0.469	0.32	0.279	0.209	0.119	0.152	0.242	384	382	328	75	140	146	208	155	183	163	136	198	176	88	26191598	26192073	NA	NA	NA	NA	NA	NA	NA	NA	26191128	26192577	NA	NA	26190992
15506_SE	ENSG00000112182	BACH2	BTB domain and CNC homolog 2 [Source:HGNC Symbol;Acc:HGNC:14078]	SE	0.258	0.49	0.34	9.92774e-05	0.011542	-0.151561	0.910889	30.8	32	0.382	0.553	0.535	0.104	0.245	0.256	0.325	12	24	29	10	10	13	7	17	16	14	31	27	24	15	90271848	90271941	NA	NA	NA	NA	NA	NA	NA	NA	90206681	90296742	NA	NA	90206568
156404_SE	ENSG00000173890	GPR160	G protein-coupled receptor 160 [Source:HGNC Symbol;Acc:HGNC:23693]	SE	-0.223	0.24	0.37	0.000752818	0.045778	0.637892	0.793529	190.1	114.7	0.19	0.305	0.233	0.406	0.387	0.415	0.654	20	26	22	39	27	33	27	29	28	29	18	21	18	7	170082620	170082738	NA	NA	NA	NA	NA	NA	NA	NA	170079897	170083522	NA	NA	170079773
156407_SE	ENSG00000173890	GPR160	G protein-coupled receptor 160 [Source:HGNC Symbol;Acc:HGNC:23693]	SE	-0.239	0.22	0.36	0.000132744	0.0143088	0.637892	0.793529	190.1	114.7	0.176	0.262	0.225	0.394	0.358	0.455	0.634	20	23	23	39	27	33	28	28	36	29	18	21	18	7	170082620	170082758	NA	NA	NA	NA	NA	NA	NA	NA	170079897	170083522	NA	NA	170079773
158455_SE	ENSG00000111837	MAK	male germ cell associated kinase [Source:HGNC Symbol;Acc:HGNC:6816]	SE	0.164	0.71	0.62	7.9113e-06	0.00183188	0.461087	0.711481	260.2	177.4	0.73	0.637	0.772	0.584	0.49	0.561	0.562	126	173	333	27	57	57	136	156	157	131	56	94	71	59	10773033	10773105	NA	NA	NA	NA	NA	NA	NA	NA	10770230	10775459	NA	NA	10770110
1599_MXE	ENSG00000135272	MDFIC	MyoD family inhibitor domain containing [Source:HGNC Symbol;Acc:HGNC:28870]	MXE	-0.121	0.2	0.27	4.6575e-05	0.00667573	-0.553387	0.595995	37	50.6	0.165	0.201	0.222	0.311	0.369	0.333	0.256	21	23	44	180	154	260	94	79	93	87	352	228	315	426	NA	NA	NA	NA	114942274	114942397	114979505	114979781	NA	NA	114923127	115015935	NA	NA	114922926
159959_SE	ENSG00000155229	MMS19	MMS19 homolog, cytosolic iron-sulfur assembly component [Source:HGNC Symbol;Acc:HGNC:13824]	SE	-0.187	0.62	0.73	2.81303e-05	0.00468277	-0.0705264	0.934799	40.6	39.8	0.578	0.667	0.614	0.899	0.751	0.785	0.793	72	105	121	20	20	29	140	135	125	151	6	17	13	15	97468965	97469126	NA	NA	NA	NA	NA	NA	NA	NA	97468406	97469723	NA	NA	97468251
162364_SE	ENSG00000071054	MAP4K4	mitogen-activated protein kinase kinase kinase kinase 4 [Source:HGNC Symbol;Acc:HGNC:6866]	SE	-0.13	0.26	0.33	3.93177e-06	0.00103632	-0.440581	0.500713	96.6	122.3	0.213	0.254	0.311	0.339	0.421	0.378	0.421	74	74	91	172	137	127	161	144	135	239	198	125	140	207	101871627	101871685	NA	NA	NA	NA	NA	NA	NA	NA	101870415	101873764	NA	NA	101870294
162541_SE	ENSG00000117525	F3	coagulation factor III, tissue factor [Source:HGNC Symbol;Acc:HGNC:3541]	SE	0.204	0.79	0.68	3.88373e-07	0.000145101	-0.0150802	0.997497	83.3	78.4	0.753	0.815	0.808	0.604	0.524	0.679	0.545	132	146	204	17	13	19	167	98	140	189	43	35	26	62	94532320	94532473	NA	NA	NA	NA	NA	NA	NA	NA	94530596	94533268	NA	NA	94529172
162542_SE	ENSG00000117525	F3	coagulation factor III, tissue factor [Source:HGNC Symbol;Acc:HGNC:3541]	SE	0.167	0.87	0.77	3.93149e-08	2.07249e-05	-0.0150802	0.997497	83.3	78.4	0.847	0.879	0.875	0.707	0.649	0.787	0.657	246	247	348	17	13	19	271	169	251	309	43	35	26	62	94532320	94532479	NA	NA	NA	NA	NA	NA	NA	NA	94530596	94533268	NA	NA	94529172
16414_RI	ENSG00000204463	BAG6	BCL2 associated athanogene 6 [Source:HGNC Symbol;Acc:HGNC:13919]	RI	0.104	0.38	0.32	0.00012038	0.0131231	0.00528134	0.997619	334.6	311.9	0.367	0.359	0.416	0.313	0.304	0.264	0.225	110	128	164	89	107	108	97	92	84	97	100	99	110	157	NA	NA	31644081	31644327	NA	NA	NA	NA	NA	NA	31644194	31644327	NA	NA	31644081
16561_RI	ENSG00000102001	CACNA1F	calcium voltage-gated channel subunit alpha1 F [Source:HGNC Symbol;Acc:HGNC:1393]	RI	0.22	0.4	0.27	1.33792e-05	0.00266767	0.559698	0.772115	133	84.6	0.349	0.463	0.38	0.138	0.138	0.243	0.189	30	51	40	18	19	21	9	8	13	8	18	16	13	11	NA	NA	49211579	49211989	NA	NA	NA	NA	NA	NA	49211688	49211989	NA	NA	49211579
166967_SE	ENSG00000088448	ANKRD10	ankyrin repeat domain 10 [Source:HGNC Symbol;Acc:HGNC:20265]	SE	0.202	0.36	0.24	3.33895e-06	0.000904855	0.19855	0.840261	121.1	98.8	0.326	0.378	0.366	0.132	0.192	0.192	0.102	31	19	19	41	20	21	11	19	16	10	46	51	43	56	110894108	110894164	NA	NA	NA	NA	NA	NA	NA	NA	110893263	110906124	NA	NA	110892691
168415_SE	ENSG00000143207	COP1	COP1 E3 ubiquitin ligase [Source:HGNC Symbol;Acc:HGNC:17440]	SE	0.329	0.63	0.45	0.000638806	0.0412458	0.0325438	0.97072	63.8	58.4	0.688	0.629	0.583	0.337	0.404	0.253	0.222	13	10	11	3	3	4	4	8	2	9	4	6	3	16	176144004	176144100	NA	NA	NA	NA	NA	NA	NA	NA	176136547	176162988	NA	NA	176136487
169791_SE	ENSG00000112715	VEGFA	vascular endothelial growth factor A [Source:HGNC Symbol;Acc:HGNC:12680]	SE	0.131	0.76	0.69	1.12377e-07	4.91422e-05	-0.704141	0.424058	82.7	125	0.774	0.768	0.752	0.63	0.598	0.696	0.609	420	559	378	53	73	54	618	530	636	1121	157	154	120	311	43781955	43782085	NA	NA	NA	NA	NA	NA	NA	NA	43778918	43786487	NA	NA	43778888
169793_SE	ENSG00000112715	VEGFA	vascular endothelial growth factor A [Source:HGNC Symbol;Acc:HGNC:12680]	SE	0.113	0.8	0.74	1.11337e-07	4.91422e-05	-0.704141	0.424058	82.7	125	0.807	0.807	0.792	0.688	0.661	0.743	0.665	515	707	478	53	73	54	806	698	804	1432	157	154	120	311	43781955	43782086	NA	NA	NA	NA	NA	NA	NA	NA	43778918	43786487	NA	NA	43778888
169801_SE	ENSG00000112715	VEGFA	vascular endothelial growth factor A [Source:HGNC Symbol;Acc:HGNC:12680]	SE	0.14	0.71	0.63	2.73973e-07	0.000108691	-0.704141	0.424058	82.7	125	0.715	0.716	0.688	0.548	0.551	0.61	0.556	199	275	178	53	73	54	285	283	281	582	157	154	120	311	43782038	43782087	NA	NA	NA	NA	NA	NA	NA	NA	43778918	43784562	NA	NA	43778888
17005_A5SS	ENSG00000141480	ARRB2	arrestin beta 2 [Source:HGNC Symbol;Acc:HGNC:712]	A5SS	0.405	0.73	0.5	2.06828e-05	0.0036848	-0.15769	0.767773	23.8	24.8	0.764	0.802	0.629	0.298	0.213	0.294	0.501	28	35	22	2	2	3	11	14	18	26	6	12	10	6	NA	NA	NA	NA	NA	NA	NA	NA	4717887	4718352	NA	NA	4718023	4718684	NA
170227_SE	ENSG00000197119	SLC25A29	solute carrier family 25 member 29 [Source:HGNC Symbol;Acc:HGNC:20116]	SE	0.218	0.48	0.35	0.000673013	0.0423799	0.296083	0.900325	146.5	111.7	0.324	0.648	0.454	0.254	0.26	0.32	0.196	106	212	184	50	26	50	128	104	171	100	85	67	82	93	100295610	100295949	NA	NA	NA	NA	NA	NA	NA	NA	100293377	100298885	NA	NA	100293293
170228_SE	ENSG00000197119	SLC25A29	solute carrier family 25 member 29 [Source:HGNC Symbol;Acc:HGNC:20116]	SE	0.212	0.46	0.34	0.000835653	0.0489735	0.296083	0.900325	146.5	111.7	0.311	0.635	0.446	0.25	0.256	0.312	0.189	106	212	189	50	26	50	133	108	175	102	85	67	82	93	100295610	100295976	NA	NA	NA	NA	NA	NA	NA	NA	100293377	100298885	NA	NA	100293293
170230_SE	ENSG00000197119	SLC25A29	solute carrier family 25 member 29 [Source:HGNC Symbol;Acc:HGNC:20116]	SE	0.205	0.71	0.6	3.31331e-05	0.0052042	0.296083	0.900325	146.5	111.7	0.59	0.828	0.721	0.511	0.539	0.551	0.432	351	608	628	50	26	50	432	382	490	345	85	67	82	93	100295610	100295993	NA	NA	NA	NA	NA	NA	NA	NA	100293377	100298885	NA	NA	100293293
170232_SE	ENSG00000197119	SLC25A29	solute carrier family 25 member 29 [Source:HGNC Symbol;Acc:HGNC:20116]	SE	0.221	0.67	0.54	6.78165e-05	0.00896841	0.296083	0.900325	146.5	111.7	0.534	0.791	0.671	0.45	0.471	0.498	0.358	286	492	511	50	26	50	348	298	406	259	85	67	82	93	100295610	100296006	NA	NA	NA	NA	NA	NA	NA	NA	100293377	100298885	NA	NA	100293293
170233_SE	ENSG00000197119	SLC25A29	solute carrier family 25 member 29 [Source:HGNC Symbol;Acc:HGNC:20116]	SE	0.222	0.66	0.54	7.59127e-05	0.00964117	0.296083	0.900325	146.5	111.7	0.53	0.789	0.668	0.448	0.468	0.495	0.352	285	492	510	50	26	50	349	298	406	256	85	67	82	93	100295610	100296012	NA	NA	NA	NA	NA	NA	NA	NA	100293377	100298885	NA	NA	100293293
170234_SE	ENSG00000197119	SLC25A29	solute carrier family 25 member 29 [Source:HGNC Symbol;Acc:HGNC:20116]	SE	0.226	0.63	0.5	0.000113772	0.0126172	0.296083	0.900325	146.5	111.7	0.49	0.761	0.632	0.408	0.429	0.454	0.317	285	492	509	50	26	50	347	299	405	256	85	67	82	93	100295610	100296098	NA	NA	NA	NA	NA	NA	NA	NA	100293377	100298885	NA	NA	100293293
170241_SE	ENSG00000197119	SLC25A29	solute carrier family 25 member 29 [Source:HGNC Symbol;Acc:HGNC:20116]	SE	0.2	0.68	0.57	0.000546155	0.0368722	0.296083	0.900325	146.5	111.7	0.547	0.8	0.7	0.497	0.538	0.543	0.352	258	443	499	50	26	50	359	333	417	216	85	67	82	93	100295625	100295949	NA	NA	NA	NA	NA	NA	NA	NA	100293377	100298885	NA	NA	100293293
170242_SE	ENSG00000197119	SLC25A29	solute carrier family 25 member 29 [Source:HGNC Symbol;Acc:HGNC:20116]	SE	0.2	0.67	0.56	0.000701236	0.0433842	0.296083	0.900325	146.5	111.7	0.532	0.789	0.689	0.485	0.525	0.53	0.34	258	443	504	50	26	50	364	337	421	218	85	67	82	93	100295625	100295976	NA	NA	NA	NA	NA	NA	NA	NA	100293377	100298885	NA	NA	100293293
170244_SE	ENSG00000197119	SLC25A29	solute carrier family 25 member 29 [Source:HGNC Symbol;Acc:HGNC:20116]	SE	0.187	0.76	0.65	4.59255e-05	0.006644	0.296083	0.900325	146.5	111.7	0.644	0.852	0.773	0.584	0.619	0.621	0.454	438	723	826	50	26	50	579	527	652	375	85	67	82	93	100295625	100296006	NA	NA	NA	NA	NA	NA	NA	NA	100293377	100298885	NA	NA	100293293
170245_SE	ENSG00000197119	SLC25A29	solute carrier family 25 member 29 [Source:HGNC Symbol;Acc:HGNC:20116]	SE	0.187	0.75	0.65	5.19964e-05	0.0072761	0.296083	0.900325	146.5	111.7	0.64	0.85	0.771	0.582	0.616	0.618	0.449	437	723	825	50	26	50	580	527	652	372	85	67	82	93	100295625	100296012	NA	NA	NA	NA	NA	NA	NA	NA	100293377	100298885	NA	NA	100293293
170246_SE	ENSG00000197119	SLC25A29	solute carrier family 25 member 29 [Source:HGNC Symbol;Acc:HGNC:20116]	SE	0.197	0.72	0.61	9.82732e-05	0.0114774	0.296083	0.900325	146.5	111.7	0.602	0.828	0.74	0.541	0.577	0.579	0.409	437	723	824	50	26	50	578	528	651	372	85	67	82	93	100295625	100296098	NA	NA	NA	NA	NA	NA	NA	NA	100293377	100298885	NA	NA	100293293
170300_SE	ENSG00000197119	SLC25A29	solute carrier family 25 member 29 [Source:HGNC Symbol;Acc:HGNC:20116]	SE	0.201	0.37	0.26	7.81516e-06	0.00183188	0.296083	0.900325	146.5	111.7	0.266	0.507	0.349	0.157	0.193	0.196	0.147	94	139	139	50	26	50	82	83	104	83	85	67	82	93	100298026	100298441	NA	NA	NA	NA	NA	NA	NA	NA	100293377	100298885	NA	NA	100293293
17557_SE	ENSG00000196116	TDRD7	tudor domain containing 7 [Source:HGNC Symbol;Acc:HGNC:30831]	SE	-0.116	0.64	0.71	1.65028e-05	0.00306793	0.386656	0.86094	177.7	127.7	0.655	0.649	0.627	0.749	0.75	0.754	0.785	227	547	641	38	94	121	404	559	444	288	43	59	46	25	97428459	97428672	NA	NA	NA	NA	NA	NA	NA	NA	97412238	97431074	NA	NA	97412095
176871_SE	ENSG00000122912	SLC25A16	solute carrier family 25 member 16 [Source:HGNC Symbol;Acc:HGNC:10986]	SE	0.141	0.34	0.26	7.98194e-05	0.00987656	0.242966	0.714691	24.4	19.3	0.358	0.352	0.318	0.202	0.23	0.22	0.154	47	56	51	27	33	35	30	41	29	30	38	44	33	53	68517083	68517293	NA	NA	NA	NA	NA	NA	NA	NA	68516843	68527523	NA	NA	68516750
177025_SE	ENSG00000167863	ATP5PD	ATP synthase peripheral stalk subunit d [Source:HGNC Symbol;Acc:HGNC:845]	SE	0.259	0.45	0.3	1.52813e-05	0.00289683	-0.00539511	0.998392	82.5	77.5	0.377	0.595	0.365	0.279	0.163	0.128	0.177	62	52	52	26	9	23	29	30	19	22	19	39	33	26	75039871	75040162	NA	NA	NA	NA	NA	NA	NA	NA	75039271	75042277	NA	NA	75039208
177026_SE	ENSG00000167863	ATP5PD	ATP synthase peripheral stalk subunit d [Source:HGNC Symbol;Acc:HGNC:845]	SE	0.258	0.43	0.28	6.18889e-06	0.00152737	-0.00539511	0.998392	82.5	77.5	0.363	0.575	0.355	0.26	0.155	0.121	0.155	62	51	53	26	9	23	28	30	19	20	19	39	33	26	75039871	75040187	NA	NA	NA	NA	NA	NA	NA	NA	75039271	75042277	NA	NA	75039208
177027_SE	ENSG00000167863	ATP5PD	ATP synthase peripheral stalk subunit d [Source:HGNC Symbol;Acc:HGNC:845]	SE	0.236	0.46	0.32	0.000198859	0.0181606	-0.00539511	0.998392	82.5	77.5	0.376	0.617	0.375	0.279	0.199	0.159	0.242	68	63	60	26	9	23	32	42	27	36	19	39	33	26	75039871	75040202	NA	NA	NA	NA	NA	NA	NA	NA	75039271	75042277	NA	NA	75039208
1784_RI	ENSG00000004777	ARHGAP33	Rho GTPase activating protein 33 [Source:HGNC Symbol;Acc:HGNC:23085]	RI	0.132	0.79	0.72	0.000143319	0.0149869	0.187957	0.907384	66.6	54.6	0.789	0.77	0.814	0.688	0.688	0.682	0.579	152	167	170	22	27	21	118	118	115	132	29	29	29	52	NA	NA	35787167	35788822	NA	NA	NA	NA	NA	NA	35787559	35788822	NA	NA	35787167
1800_MXE	ENSG00000106610	STAG3L4	stromal antigen 3-like 4 (pseudogene) [Source:HGNC Symbol;Acc:HGNC:33887]	MXE	-0.101	0.25	0.31	0.000807012	0.0479184	-0.00239171	0.998908	26.2	24.5	0.216	0.293	0.25	0.366	0.314	0.342	0.392	33	43	54	153	133	207	69	60	67	67	153	168	165	133	NA	NA	NA	NA	67305986	67306083	67309563	67309715	NA	NA	67302885	67321526	NA	NA	67302620
181372_SE	ENSG00000168301	KCTD6	potassium channel tetramerization domain containing 6 [Source:HGNC Symbol;Acc:HGNC:22235]	SE	0.211	0.42	0.3	1.83653e-05	0.00333365	0.24464	0.880957	96.4	76.5	0.574	0.348	0.352	0.212	0.213	0.195	0.236	176	175	166	35	88	82	84	119	82	76	84	118	91	66	58494138	58494408	NA	NA	NA	NA	NA	NA	NA	NA	58492169	58498782	NA	NA	58492146
[truncated: 393 more rows]
[truncated: 7 more columns]
