# Supplementary material for: Modeling PRPF31 retinitis pigmentosa using retinal pigment epithelium and organoids combined with gene augmentation rescue
Source: NPJ Regen Med. 2022 Aug 16;7:39. doi: 10.1038/s41536-022-00235-6 (PMC9381579; doi:10.1038/s41536-022-00235-6)
Supplement: Supplementary file 2 — Dataset 1, Dataset 2, Dataset 3, Dataset 4, Dataset 5, Dataset 6, Dataset 7 [file 41536_2022_235_MOESM2_ESM.zip › Other Supplementary materials/Data S4.xlsx]

## Sheet: iRPE cells
Table S4: Differential exon usage in iRPE cells samples of Cys247X versus Cys247Xasymptomatic and Control patients
Splice_ID	Ensembl_ID	Gene.name.1	Gene.description	event	deltaPSI	Cys247X_meanPSI	Control_meanPSI	PValue	FDR	log2FC_Cys247X.v.Control	FDR_Cys247X.v.Control	Cys247X.meanTPM	Control.meanTPM	Cys247X.1_PSI	Cys247X.2_PSI	Cys247X.3_PSI	Control.1_PSI	Control.2_PSI	Control.3_PSI	Cys247X.1_IJC	Cys247X.2_IJC	Cys247X.3_IJC	Cys247X.1_SJC	Cys247X.2_SJC	Cys247X.3_SJC	Control.1_IJC	Control.2_IJC	Control.3_IJC	Control.1_SJC	Control.2_SJC	Control.3_SJC	exonStart_0base	exonEnd	riExonStart_0base	riExonEnd	1stExonStart_0base	1stExonEnd	2ndExonStart_0base	2ndExonEnd	longExonStart_0base	longExonEnd	upstreamEE	downstreamEE	shortEE	flankingEE	upstreamES	downstreamES	shortES	flankingES
47411_SE	ENSG00000003756	RBM5	RNA binding motif protein 5 [Source:HGNC Symbol;Acc:HGNC:9902]	SE	-0.149	0.59	0.74	3.89e-06	0.000476932	-0.238155	0.612024	64.5	73.6	0.554	0.652	0.575	0.736	0.733	0.76	144	172	281	58	46	104	497	241	317	89	44	50	50100531	50100605	NA	NA	NA	NA	NA	NA	NA	NA	50100051	50103107	NA	NA	50099981	50103082	NA	NA
145513_SE	ENSG00000003756	RBM5	RNA binding motif protein 5 [Source:HGNC Symbol;Acc:HGNC:9902]	SE	-0.182	0.31	0.49	3.56e-07	6.51e-05	-0.238155	0.612024	64.5	73.6	0.273	0.338	0.315	0.483	0.487	0.502	63	68	138	58	46	104	240	121	146	89	44	50	50100531	50100671	NA	NA	NA	NA	NA	NA	NA	NA	50100051	50103166	NA	NA	50099981	50103082	NA	NA
8869_MXE	ENSG00000004534	RBM6	RNA binding motif protein 6 [Source:HGNC Symbol;Acc:HGNC:9903]	MXE	0.137	0.59	0.46	0.000309831	0.0151983	0.297486	0.533538	71.1	56.4	0.598	0.637	0.544	0.466	0.435	0.468	97	106	144	67	62	124	140	72	72	165	96	84	NA	NA	NA	NA	49975322	49975392	49999439	49999513	NA	NA	49962685	50048319	NA	NA	49962575	50048244	NA	NA
63439_SE	ENSG00000004534	RBM6	RNA binding motif protein 6 [Source:HGNC Symbol;Acc:HGNC:9903]	SE	-0.146	0.43	0.58	3.39e-05	0.00263597	0.297486	0.533538	71.1	56.4	0.416	0.387	0.486	0.566	0.59	0.571	137	139	286	96	110	151	360	207	192	138	72	72	49999439	49999513	NA	NA	NA	NA	NA	NA	NA	NA	49975392	50048319	NA	NA	49975322	50048244	NA	NA
185193_SE	ENSG00000005243	COPZ2	coatomer protein complex subunit zeta 2 [Source:HGNC Symbol;Acc:HGNC:19356]	SE	-0.208	0.19	0.4	1.46e-07	3.17e-05	-0.0684999	0.910345	22.3	22.4	0.129	0.203	0.229	0.409	0.444	0.332	24	30	35	63	46	46	176	39	46	99	19	36	48027673	48027789	NA	NA	NA	NA	NA	NA	NA	NA	48026475	48028510	NA	NA	48026181	48028471	NA	NA
100476_SE	ENSG00000005339	CREBBP	CREB binding protein [Source:HGNC Symbol;Acc:HGNC:2348]	SE	-0.147	0.68	0.83	0.000653563	0.026991	0.0919451	0.803733	42.3	38.9	0.625	0.651	0.76	0.746	0.878	0.852	145	120	194	54	40	38	335	162	157	71	14	17	3777612	3777657	NA	NA	NA	NA	NA	NA	NA	NA	3774693	3778172	NA	NA	3774568	3778010	NA	NA
59527_A3SS	ENSG00000007384	RHBDF1	rhomboid 5 homolog 1 [Source:HGNC Symbol;Acc:HGNC:20561]	A3SS	0.119	0.25	0.13	2.96e-05	0.00239047	-0.0257045	0.947437	18.6	18.4	0.189	0.3	0.261	0.116	0.162	0.115	43	50	55	52	33	44	67	35	24	144	51	52	NA	NA	NA	NA	NA	NA	NA	NA	60438	60727	NA	NA	60539	61281	NA	NA	60438	61119
112019_SE	ENSG00000011304	PTBP1	polypyrimidine tract binding protein 1 [Source:HGNC Symbol;Acc:HGNC:9583]	SE	0.153	0.7	0.54	0.000139255	0.00814985	0.0362695	0.925185	122	115.9	0.645	0.767	0.679	0.485	0.59	0.556	381	366	471	32	17	34	931	283	320	151	30	39	805491	805902	NA	NA	NA	NA	NA	NA	NA	NA	805187	807028	NA	NA	805012	806407	NA	NA
95447_SE	ENSG00000054654	SYNE2	spectrin repeat containing nuclear envelope protein 2 [Source:HGNC Symbol;Acc:HGNC:17084]	SE	0.241	0.42	0.18	0.000193694	0.0106201	-0.402048	0.234708	56.9	72.9	0.649	0.253	0.354	0.134	0.156	0.244	479	195	347	134	298	328	251	133	187	840	373	300	64215285	64215354	NA	NA	NA	NA	NA	NA	NA	NA	64214470	64216387	NA	NA	64214143	64216247	NA	NA
145196_SE	ENSG00000055917	PUM2	pumilio RNA binding family member 2 [Source:HGNC Symbol;Acc:HGNC:14958]	SE	0.146	0.44	0.29	7.55e-05	0.00504388	0.197995	0.445892	122.2	103.7	0.345	0.454	0.521	0.266	0.339	0.278	453	582	745	127	103	101	891	382	326	363	110	125	20278391	20278819	NA	NA	NA	NA	NA	NA	NA	NA	20263460	20283231	NA	NA	20263192	20282946	NA	NA
47100_SE	ENSG00000055917	PUM2	pumilio RNA binding family member 2 [Source:HGNC Symbol;Acc:HGNC:14958]	SE	0.143	0.62	0.48	0.000256085	0.0131859	0.197995	0.445892	122.2	103.7	0.539	0.625	0.705	0.436	0.541	0.462	623	723	1012	127	103	101	1178	544	451	363	110	125	20278582	20278819	NA	NA	NA	NA	NA	NA	NA	NA	20263460	20283231	NA	NA	20263192	20282946	NA	NA
128001_SE	ENSG00000064042	LIMCH1	LIM and calponin homology domains 1 [Source:HGNC Symbol;Acc:HGNC:29191]	SE	-0.178	0.17	0.35	1.43e-05	0.00135458	-0.355281	0.544134	22.7	27.7	0.146	0.273	0.106	0.353	0.373	0.334	19	91	20	29	63	44	199	89	81	95	39	42	41612888	41613098	NA	NA	NA	NA	NA	NA	NA	NA	41606004	41613661	NA	NA	41605893	41613465	NA	NA
376_RI	ENSG00000064545	TMEM161A	transmembrane protein 161A [Source:HGNC Symbol;Acc:HGNC:26020]	RI	-0.172	0.64	0.82	0.00056806	0.0242453	-0.454056	0.142881	22.2	29.5	0.785	0.555	0.593	0.873	0.767	0.808	117	105	123	8	21	21	415	132	152	15	10	9	NA	NA	19132351	19132754	NA	NA	NA	NA	NA	NA	19132433	19132754	NA	NA	19132351	19132656	NA	NA
137828_SE	ENSG00000066136	NFYC	nuclear transcription factor Y subunit gamma [Source:HGNC Symbol;Acc:HGNC:7806]	SE	-0.221	0.37	0.59	0.00160657	0.0497859	-0.0241059	0.936844	41.5	41.1	0.348	0.421	0.348	0.517	0.646	0.616	38	60	50	19	22	25	116	41	48	29	6	8	40770396	40770599	NA	NA	NA	NA	NA	NA	NA	NA	40769415	40771601	NA	NA	40768645	40770711	NA	NA
67491_A3SS	ENSG00000069696	DRD4	dopamine receptor D4 [Source:HGNC Symbol;Acc:HGNC:3025]	A3SS	0.21	0.49	0.28	0.000253041	0.0130711	-2.27147	0.0170636	11.2	52.6	0.392	0.59	0.484	0.245	0.26	0.331	59	79	63	15	9	11	447	144	215	225	67	71	NA	NA	NA	NA	NA	NA	NA	NA	639054	639545	NA	NA	639545	637589	NA	NA	639432	637268
16600_RI	ENSG00000070610	GBA2	glucosylceramidase beta 2 [Source:HGNC Symbol;Acc:HGNC:18986]	RI	0.141	0.58	0.44	1.72e-06	0.000240056	-0.158895	0.686377	56.8	61.3	0.547	0.621	0.569	0.434	0.405	0.475	253	409	410	69	82	102	590	242	305	253	117	111	NA	NA	35738231	35738659	NA	NA	NA	NA	NA	NA	35738374	35738659	NA	NA	35738231	35738525	NA	NA
57489_SE	ENSG00000072310	SREBF1	sterol regulatory element binding transcription factor 1 [Source:HGNC Symbol;Acc:HGNC:11289]	SE	0.195	0.45	0.25	4.34e-11	2.05e-08	-0.269009	0.522253	51.1	59.5	0.412	0.447	0.482	0.228	0.291	0.236	107	111	198	69	62	96	174	70	52	266	77	76	17823517	17823607	NA	NA	NA	NA	NA	NA	NA	NA	17820521	17836987	NA	NA	17820089	17836726	NA	NA
180840_SE	ENSG00000073060	SCARB1	scavenger receptor class B member 1 [Source:HGNC Symbol;Acc:HGNC:1664]	SE	0.207	0.35	0.15	0	0	0.0167121	0.986906	76.4	71.1	0.386	0.308	0.365	0.114	0.174	0.15	158	401	314	87	311	189	395	157	119	1064	258	233	124782671	124782811	NA	NA	NA	NA	NA	NA	NA	NA	124778586	124786503	NA	NA	124778498	124786356	NA	NA
92026_SE	ENSG00000073060	SCARB1	scavenger receptor class B member 1 [Source:HGNC Symbol;Acc:HGNC:1664]	SE	0.235	0.44	0.2	0	0	0.0167121	0.986906	76.4	71.1	0.466	0.395	0.448	0.152	0.23	0.222	208	557	421	87	311	189	524	212	182	1064	258	233	124782682	124782811	NA	NA	NA	NA	NA	NA	NA	NA	124778586	124786503	NA	NA	124776855	124786356	NA	NA
96605_SE	ENSG00000075413	MARK3	microtubule affinity regulating kinase 3 [Source:HGNC Symbol;Acc:HGNC:6897]	SE	0.156	0.47	0.31	4.56e-06	0.000542517	0.0620899	0.772024	42.3	39.3	0.524	0.428	0.45	0.276	0.298	0.359	96	105	136	64	103	122	155	59	84	298	102	110	103498501	103498528	NA	NA	NA	NA	NA	NA	NA	NA	103492034	103503252	NA	NA	103491538	103502881	NA	NA
17455_MXE	ENSG00000075711	DLG1	discs large MAGUK scaffold protein 1 [Source:HGNC Symbol;Acc:HGNC:2900]	MXE	0.197	0.53	0.33	0.00049577	0.0218806	-0.0698648	0.868461	32.6	33.1	0.675	0.404	0.513	0.358	0.31	0.334	219	175	237	65	159	139	397	115	147	440	158	181	NA	NA	NA	NA	197075836	197075870	197076581	197076682	NA	NA	197069260	197081117	NA	NA	197069218	197081050	NA	NA
17456_MXE	ENSG00000075711	DLG1	discs large MAGUK scaffold protein 1 [Source:HGNC Symbol;Acc:HGNC:2900]	MXE	0.189	0.58	0.39	0.000320993	0.0156265	-0.0698648	0.868461	32.6	33.1	0.714	0.472	0.564	0.417	0.348	0.419	267	234	296	65	159	139	518	139	215	440	158	181	NA	NA	NA	NA	197075836	197075870	197076581	197076685	NA	NA	197069260	197081117	NA	NA	197069218	197081050	NA	NA
17457_MXE	ENSG00000075711	DLG1	discs large MAGUK scaffold protein 1 [Source:HGNC Symbol;Acc:HGNC:2900]	MXE	0.179	0.64	0.46	6.33e-06	0.000715889	-0.0698648	0.868461	32.6	33.1	0.704	0.578	0.645	0.455	0.496	0.438	133	115	153	34	51	51	252	73	100	183	45	78	NA	NA	NA	NA	197075836	197075870	197076581	197076685	NA	NA	197069260	197085756	NA	NA	197069218	197085579	NA	NA
1184_MXE	ENSG00000075711	DLG1	discs large MAGUK scaffold protein 1 [Source:HGNC Symbol;Acc:HGNC:2900]	MXE	0.166	0.68	0.51	0.00060069	0.025262	-0.0698648	0.868461	32.6	33.1	0.803	0.561	0.666	0.546	0.474	0.513	420	322	439	65	159	139	837	225	302	440	158	181	NA	NA	NA	NA	197075836	197075870	197076585	197076682	NA	NA	197069260	197081117	NA	NA	197069218	197081050	NA	NA
1185_MXE	ENSG00000075711	DLG1	discs large MAGUK scaffold protein 1 [Source:HGNC Symbol;Acc:HGNC:2900]	MXE	0.159	0.7	0.54	0.000308824	0.0151721	-0.0698648	0.868461	32.6	33.1	0.817	0.598	0.69	0.575	0.494	0.559	468	381	498	65	159	139	958	249	370	440	158	181	NA	NA	NA	NA	197075836	197075870	197076585	197076685	NA	NA	197069260	197081117	NA	NA	197069218	197081050	NA	NA
16147_MXE	ENSG00000079805	DNM2	dynamin 2 [Source:HGNC Symbol;Acc:HGNC:2974]	MXE	0.214	0.46	0.25	3.37e-08	8.26e-06	-0.154387	0.545772	32.1	34.6	0.355	0.514	0.52	0.205	0.289	0.252	91	114	154	153	100	132	156	64	66	561	146	182	NA	NA	NA	NA	10796060	10796178	10797414	10797518	NA	NA	10795439	10798572	NA	NA	10795371	10798485	NA	NA
16148_MXE	ENSG00000079805	DNM2	dynamin 2 [Source:HGNC Symbol;Acc:HGNC:2974]	MXE	0.209	0.44	0.23	2.03e-08	5.39e-06	-0.154387	0.545772	32.1	34.6	0.333	0.491	0.495	0.189	0.269	0.233	91	114	154	153	99	132	156	64	66	561	146	182	NA	NA	NA	NA	10796060	10796178	10797431	10797518	NA	NA	10795439	10798572	NA	NA	10795371	10798485	NA	NA
632_MXE	ENSG00000079805	DNM2	dynamin 2 [Source:HGNC Symbol;Acc:HGNC:2974]	MXE	0.153	0.42	0.27	2.13e-08	5.6e-06	-0.154387	0.545772	32.1	34.6	0.357	0.43	0.474	0.218	0.314	0.27	259	318	454	467	422	503	483	213	214	1733	465	580	NA	NA	NA	NA	10796060	10796199	10797379	10797518	NA	NA	10795439	10798572	NA	NA	10795371	10798485	NA	NA
16149_MXE	ENSG00000079805	DNM2	dynamin 2 [Source:HGNC Symbol;Acc:HGNC:2974]	MXE	0.197	0.68	0.49	1.57e-06	0.000224572	-0.154387	0.545772	32.1	34.6	0.586	0.727	0.742	0.418	0.549	0.496	259	318	454	153	100	132	483	213	214	561	146	182	NA	NA	NA	NA	10796060	10796199	10797414	10797518	NA	NA	10795439	10798572	NA	NA	10795371	10798485	NA	NA
16150_MXE	ENSG00000079805	DNM2	dynamin 2 [Source:HGNC Symbol;Acc:HGNC:2974]	MXE	0.201	0.66	0.46	2.13e-06	0.000285924	-0.154387	0.545772	32.1	34.6	0.561	0.708	0.722	0.394	0.524	0.471	259	318	454	153	99	132	483	213	214	561	146	182	NA	NA	NA	NA	10796060	10796199	10797431	10797518	NA	NA	10795439	10798572	NA	NA	10795371	10798485	NA	NA
4958_SE	ENSG00000079805	DNM2	dynamin 2 [Source:HGNC Symbol;Acc:HGNC:2974]	SE	0.126	0.32	0.19	8.56e-11	3.72e-08	-0.154387	0.545772	32.1	34.6	0.294	0.318	0.336	0.153	0.225	0.192	193	244	305	161	182	209	329	148	148	632	177	217	10796060	10796199	NA	NA	NA	NA	NA	NA	NA	NA	10795439	10797518	NA	NA	10795371	10797379	NA	NA
4964_SE	ENSG00000079805	DNM2	dynamin 2 [Source:HGNC Symbol;Acc:HGNC:2974]	SE	-0.226	0.28	0.5	1.52e-05	0.00142459	-0.154387	0.545772	32.1	34.6	0.168	0.325	0.343	0.457	0.601	0.455	29	52	68	124	93	112	301	121	103	308	69	106	10808568	10808580	NA	NA	NA	NA	NA	NA	NA	NA	10805967	10812377	NA	NA	10805915	10812263	NA	NA
19368_SE	ENSG00000079819	EPB41L2	erythrocyte membrane protein band 4.1 like 2 [Source:HGNC Symbol;Acc:HGNC:3379]	SE	0.271	0.63	0.36	0.0011438	0.0402081	0.411003	0.0970055	26.4	19.3	0.865	0.43	0.602	0.376	0.307	0.401	210	151	208	11	67	46	241	78	94	134	59	47	130878103	130878250	NA	NA	NA	NA	NA	NA	NA	NA	130870126	130885268	NA	NA	130869562	130885095	NA	NA
49326_A3SS	ENSG00000082898	XPO1	exportin 1 [Source:HGNC Symbol;Acc:HGNC:12825]	A3SS	0.268	0.55	0.29	0.000296459	0.0147754	0.033372	0.947989	96.5	91.3	0.408	0.56	0.693	0.249	0.302	0.306	22	18	64	9	4	8	94	23	67	80	15	43	NA	NA	NA	NA	NA	NA	NA	NA	61525041	61525521	NA	NA	61525333	61526523	NA	NA	61525041	61526419
49327_A3SS	ENSG00000082898	XPO1	exportin 1 [Source:HGNC Symbol;Acc:HGNC:12825]	A3SS	0.269	0.53	0.26	0.000441197	0.0203289	0.033372	0.947989	96.5	91.3	0.365	0.564	0.66	0.228	0.266	0.287	21	21	63	9	4	8	96	22	70	80	15	43	NA	NA	NA	NA	NA	NA	NA	NA	61525269	61525559	NA	NA	61525333	61526523	NA	NA	61525269	61526419
28920_MXE	ENSG00000083067	TRPM3	transient receptor potential cation channel subfamily M member 3 [Source:HGNC Symbol;Acc:HGNC:17992]	MXE	-0.173	0.43	0.6	7.34e-05	0.00492172	0.0909679	0.84617	241.5	220.5	0.455	0.467	0.374	0.704	0.557	0.553	92	77	63	123	98	118	353	54	83	166	48	75	NA	NA	NA	NA	70793552	70793697	70797004	70797126	NA	NA	70784279	70828018	NA	NA	70784104	70827846	NA	NA
28930_MXE	ENSG00000083067	TRPM3	transient receptor potential cation channel subfamily M member 3 [Source:HGNC Symbol;Acc:HGNC:17992]	MXE	-0.188	0.43	0.62	2.25e-06	0.000297253	0.0909679	0.84617	241.5	220.5	0.444	0.48	0.379	0.7	0.567	0.6	92	77	63	123	89	110	353	54	83	161	44	59	NA	NA	NA	NA	70793562	70793697	70797004	70797126	NA	NA	70784279	70828018	NA	NA	70784104	70827846	NA	NA
28940_MXE	ENSG00000083067	TRPM3	transient receptor potential cation channel subfamily M member 3 [Source:HGNC Symbol;Acc:HGNC:17992]	MXE	-0.18	0.41	0.59	2.01e-05	0.00173663	0.0909679	0.84617	241.5	220.5	0.418	0.441	0.365	0.683	0.516	0.566	92	77	63	129	98	110	353	54	83	165	51	64	NA	NA	NA	NA	70793574	70793697	70797004	70797126	NA	NA	70784279	70828018	NA	NA	70784104	70827846	NA	NA
28950_MXE	ENSG00000083067	TRPM3	transient receptor potential cation channel subfamily M member 3 [Source:HGNC Symbol;Acc:HGNC:17992]	MXE	-0.192	0.36	0.56	1.32e-05	0.00128608	0.0909679	0.84617	241.5	220.5	0.395	0.378	0.317	0.654	0.494	0.517	92	77	63	89	80	86	353	54	83	118	35	49	NA	NA	NA	NA	70793647	70793697	70797004	70797126	NA	NA	70784279	70828018	NA	NA	70784104	70827846	NA	NA
3980_MXE	ENSG00000087008	ACOX3	acyl-CoA oxidase 3, pristanoyl [Source:HGNC Symbol;Acc:HGNC:121]	MXE	-0.176	0.32	0.49	0.000143516	0.00833849	0.208902	0.516755	13.7	11.4	0.268	0.297	0.38	0.476	0.522	0.475	26	34	55	46	52	58	173	59	63	123	35	45	NA	NA	NA	NA	8370907	8370994	8374977	8375152	NA	NA	8367080	8381607	NA	NA	8366281	8381491	NA	NA
26468_MXE	ENSG00000088448	ANKRD10	ankyrin repeat domain 10 [Source:HGNC Symbol;Acc:HGNC:20265]	MXE	0.12	0.54	0.42	0.000890789	0.0338711	0.0330941	0.949052	100.8	95.5	0.484	0.52	0.62	0.392	0.395	0.477	148	273	414	130	207	209	288	112	224	368	141	202	NA	NA	NA	NA	110900272	110900661	110904744	110905233	NA	NA	110893263	110906124	NA	NA	110893196	110906032	NA	NA
7293_SE	ENSG00000088833	NSFL1C	NSFL1 cofactor [Source:HGNC Symbol;Acc:HGNC:15912]	SE	0.247	0.44	0.19	2.14e-06	0.000285924	-0.123697	0.742647	101.7	106.1	0.608	0.297	0.401	0.18	0.18	0.206	338	227	331	202	497	457	408	126	152	1716	530	543	1455713	1455719	NA	NA	NA	NA	NA	NA	NA	NA	1455132	1458274	NA	NA	1454966	1458199	NA	NA
74941_SE	ENSG00000089063	TMEM230	transmembrane protein 230 [Source:HGNC Symbol;Acc:HGNC:15876]	SE	-0.312	0.2	0.51	5.31e-07	9.22e-05	-0.229238	0.31707	122.1	137.8	0.236	0.162	0.19	0.448	0.531	0.545	9	8	12	12	17	21	85	33	32	43	12	11	5111499	5111605	NA	NA	NA	NA	NA	NA	NA	NA	5109445	5113042	NA	NA	5109331	5112742	NA	NA
91718_SE	ENSG00000089159	PXN	paxillin [Source:HGNC Symbol;Acc:HGNC:9718]	SE	0.236	0.61	0.38	7.9e-05	0.00523287	0.190781	0.46567	47.7	40.2	0.554	0.641	0.637	0.403	0.407	0.315	77	111	100	12	12	11	112	39	50	32	11	21	120216272	120216581	NA	NA	NA	NA	NA	NA	NA	NA	120215661	120221758	NA	NA	120215559	120221622	NA	NA
47696_SE	ENSG00000091409	ITGA6	integrin subunit alpha 6 [Source:HGNC Symbol;Acc:HGNC:6142]	SE	0.174	0.52	0.35	0.0015673	0.0490814	0.568862	0.100968	256.8	168	0.68	0.421	0.46	0.361	0.349	0.329	756	535	451	129	267	192	754	242	257	484	164	190	172501771	172501901	NA	NA	NA	NA	NA	NA	NA	NA	172498100	172504534	NA	NA	172497974	172504090	NA	NA
7557_RI	ENSG00000099904	ZDHHC8	zinc finger DHHC-type containing 8 [Source:HGNC Symbol;Acc:HGNC:18474]	RI	0.229	0.44	0.22	5.08e-09	1.44e-06	-0.222771	0.502013	21.7	24.6	0.41	0.404	0.521	0.144	0.218	0.286	114	111	187	41	41	43	104	78	106	154	70	66	NA	NA	20139805	20140217	NA	NA	NA	NA	NA	NA	20139892	20140217	NA	NA	20139805	20140114	NA	NA
6159_A3SS	ENSG00000100425	BRD1	bromodomain containing 1 [Source:HGNC Symbol;Acc:HGNC:1102]	A3SS	0.136	0.47	0.34	0.000813055	0.0317804	-0.0954174	0.756073	33.5	35.2	0.467	0.539	0.407	0.297	0.38	0.329	277	155	230	50	21	53	363	201	198	136	52	64	NA	NA	NA	NA	NA	NA	NA	NA	49787389	49787887	NA	NA	49787494	49794294	NA	NA	49787389	49794033
94468_SE	ENSG00000100813	ACIN1	apoptotic chromatin condensation inducer 1 [Source:HGNC Symbol;Acc:HGNC:17066]	SE	-0.1	0.58	0.68	0.000293677	0.0146747	0.201698	0.55578	95.2	80.4	0.626	0.553	0.554	0.699	0.644	0.69	299	370	417	68	114	128	767	336	403	126	71	69	23089981	23090101	NA	NA	NA	NA	NA	NA	NA	NA	23081836	23090633	NA	NA	23081747	23090521	NA	NA
159719_SE	ENSG00000104081	BMF	Bcl2 modifying factor [Source:HGNC Symbol;Acc:HGNC:24132]	SE	-0.151	0.35	0.5	0.00119598	0.0412306	-0.653393	0.106251	91.6	140.8	0.342	0.304	0.395	0.518	0.476	0.501	38	33	35	30	31	22	154	53	66	59	24	27	40108251	40108357	NA	NA	NA	NA	NA	NA	NA	NA	40106091	40108892	NA	NA	40106047	40108772	NA	NA
65524_SE	ENSG00000104081	BMF	Bcl2 modifying factor [Source:HGNC Symbol;Acc:HGNC:24132]	SE	-0.14	0.62	0.76	0.000251469	0.0130318	-0.653393	0.106251	91.6	140.8	0.623	0.554	0.673	0.791	0.746	0.734	116	90	106	30	31	22	522	165	174	59	24	27	40108258	40108357	NA	NA	NA	NA	NA	NA	NA	NA	40106091	40108892	NA	NA	40105794	40108772	NA	NA
65526_SE	ENSG00000104081	BMF	Bcl2 modifying factor [Source:HGNC Symbol;Acc:HGNC:24132]	SE	-0.11	0.7	0.81	0.000977896	0.035935	-0.653393	0.106251	91.6	140.8	0.731	0.623	0.752	0.84	0.799	0.798	222	140	182	30	31	22	848	261	292	59	24	27	40108258	40108386	NA	NA	NA	NA	NA	NA	NA	NA	40106091	40108879	NA	NA	40105794	40108772	NA	NA
77624_SE	ENSG00000104529	EEF1D	eukaryotic translation elongation factor 1 delta [Source:HGNC Symbol;Acc:HGNC:3211]	SE	0.247	0.6	0.35	6.36e-05	0.00441352	-0.250148	0.427578	92.4	107.1	0.519	0.674	0.61	0.275	0.385	0.402	46	44	57	14	7	12	84	38	49	73	20	24	143592646	143592797	NA	NA	NA	NA	NA	NA	NA	NA	143590738	143597380	NA	NA	143590607	143597347	NA	NA
77628_SE	ENSG00000104529	EEF1D	eukaryotic translation elongation factor 1 delta [Source:HGNC Symbol;Acc:HGNC:3211]	SE	0.235	0.73	0.5	2.72e-05	0.00223675	-0.250148	0.427578	92.4	107.1	0.64	0.812	0.751	0.424	0.517	0.557	108	131	157	14	7	12	233	93	131	73	20	24	143592646	143592893	NA	NA	NA	NA	NA	NA	NA	NA	143590738	143597413	NA	NA	143590607	143597347	NA	NA
77643_SE	ENSG00000104529	EEF1D	eukaryotic translation elongation factor 1 delta [Source:HGNC Symbol;Acc:HGNC:3211]	SE	0.244	0.72	0.47	8.71e-05	0.00564045	-0.250148	0.427578	92.4	107.1	0.624	0.792	0.734	0.359	0.527	0.533	95	109	135	14	7	12	167	91	112	73	20	24	143592714	143592942	NA	NA	NA	NA	NA	NA	NA	NA	143590738	143597365	NA	NA	143590644	143597347	NA	NA
14831_A3SS	ENSG00000105223	PLD3	phospholipase D family member 3 [Source:HGNC Symbol;Acc:HGNC:17158]	A3SS	0.15	0.73	0.58	0.000100412	0.00633841	-0.280135	0.459705	322	373	0.664	0.751	0.776	0.519	0.63	0.591	73	116	128	24	25	24	256	97	78	154	37	35	NA	NA	NA	NA	NA	NA	NA	NA	40366378	40366510	NA	NA	40366510	40365585	NA	NA	40366418	40365552
459_A3SS	ENSG00000105223	PLD3	phospholipase D family member 3 [Source:HGNC Symbol;Acc:HGNC:17158]	A3SS	0.147	0.74	0.59	8.33e-05	0.00546537	-0.280135	0.459705	322	373	0.674	0.764	0.784	0.537	0.64	0.605	73	119	128	24	25	24	263	97	79	154	37	35	NA	NA	NA	NA	NA	NA	NA	NA	40366383	40366510	NA	NA	40366510	40365585	NA	NA	40366418	40365552
151575_SE	ENSG00000107758	PPP3CB	protein phosphatase 3 catalytic subunit beta [Source:HGNC Symbol;Acc:HGNC:9315]	SE	-0.281	0.33	0.62	0.00138824	0.0456545	0.188781	0.406905	78.4	66.9	0.204	0.263	0.535	0.459	0.71	0.677	37	33	73	109	70	48	118	52	61	105	16	22	73439871	73439895	NA	NA	NA	NA	NA	NA	NA	NA	73438420	73444822	NA	NA	73436427	73444724	NA	NA
151576_SE	ENSG00000107758	PPP3CB	protein phosphatase 3 catalytic subunit beta [Source:HGNC Symbol;Acc:HGNC:9315]	SE	-0.266	0.45	0.71	0.000169037	0.00956188	0.188781	0.406905	78.4	66.9	0.333	0.419	0.587	0.577	0.793	0.767	95	88	119	109	70	48	250	107	126	105	16	22	73439871	73439926	NA	NA	NA	NA	NA	NA	NA	NA	73438420	73444822	NA	NA	73436427	73444724	NA	NA
14254_MXE	ENSG00000109113	RAB34	RAB34, member RAS oncogene family [Source:HGNC Symbol;Acc:HGNC:16519]	MXE	-0.102	0.56	0.66	0.000183669	0.0102098	0.0147713	0.966521	78.2	75.1	0.596	0.515	0.569	0.684	0.645	0.657	638	299	485	141	92	120	2341	513	610	353	92	104	NA	NA	NA	NA	28716902	28716994	28717212	28717647	NA	NA	28716061	28718167	NA	NA	28716052	28718121	NA	NA
79333_SE	ENSG00000110422	HIPK3	homeodomain interacting protein kinase 3 [Source:HGNC Symbol;Acc:HGNC:4915]	SE	-0.125	0.22	0.35	0.000120041	0.00729096	0.412408	0.231374	91.4	67.3	0.291	0.145	0.227	0.36	0.329	0.348	120	41	79	158	131	145	234	70	91	225	77	92	33348165	33348228	NA	NA	NA	NA	NA	NA	NA	NA	33348013	33348818	NA	NA	33347851	33348521	NA	NA
24322_RI	ENSG00000111664	GNB3	G protein subunit beta 3 [Source:HGNC Symbol;Acc:HGNC:4400]	RI	0.117	0.5	0.38	7.16e-05	0.00484932	-0.899359	0.375275	205.8	359.8	0.467	0.527	0.501	0.36	0.409	0.374	44	247	141	24	106	67	362	155	170	307	107	136	NA	NA	6843601	6843978	NA	NA	NA	NA	NA	NA	6843695	6843978	NA	NA	6843601	6843776	NA	NA
23150_SE	ENSG00000111907	TPD52L1	TPD52 like 1 [Source:HGNC Symbol;Acc:HGNC:12006]	SE	-0.139	0.35	0.49	0.000253946	0.0130968	0.210757	0.634273	101.1	84.4	0.338	0.288	0.428	0.436	0.568	0.466	599	480	718	642	651	527	1799	499	472	1277	208	296	125257097	125257158	NA	NA	NA	NA	NA	NA	NA	NA	125248383	125263044	NA	NA	125248281	125262833	NA	NA
13258_SE	ENSG00000112234	FBXL4	F-box and leucine rich repeat protein 4 [Source:HGNC Symbol;Acc:HGNC:13601]	SE	0.191	0.85	0.66	5.18e-05	0.00369022	0.357687	0.345039	17.3	13	0.869	0.809	0.871	0.635	0.763	0.577	151	360	421	4	15	11	326	238	170	33	13	22	98917373	98917719	NA	NA	NA	NA	NA	NA	NA	NA	98905670	98927060	NA	NA	98905425	98926476	NA	NA
17329_SE	ENSG00000112983	BRD8	bromodomain containing 8 [Source:HGNC Symbol;Acc:HGNC:19874]	SE	0.111	0.76	0.65	0.000327771	0.0158843	0.0321132	0.959093	43.5	41.2	0.744	0.75	0.781	0.644	0.709	0.588	357	546	748	31	46	53	888	462	412	124	48	73	138168469	138168688	NA	NA	NA	NA	NA	NA	NA	NA	138168078	138169349	NA	NA	138167933	138169221	NA	NA
3689_RI	ENSG00000114021	NIT2	nitrilase family member 2 [Source:HGNC Symbol;Acc:HGNC:29878]	RI	0.106	0.38	0.27	8.89e-06	0.000930089	0.320418	0.211408	17.6	13.8	0.411	0.377	0.354	0.221	0.292	0.31	695	602	822	128	128	193	902	386	552	408	120	158	NA	NA	100345584	100346255	NA	NA	NA	NA	NA	NA	100345678	100346255	NA	NA	100345584	100346180	NA	NA
47909_SE	ENSG00000114779	ABHD14B	abhydrolase domain containing 14B [Source:HGNC Symbol;Acc:HGNC:28235]	SE	-0.14	0.62	0.76	3.91e-06	0.000477917	-0.450176	0.191236	34.7	45.4	0.636	0.631	0.592	0.803	0.742	0.735	259	246	258	35	34	42	1411	268	398	82	22	34	51971459	51971698	NA	NA	NA	NA	NA	NA	NA	NA	51970184	51974021	NA	NA	51969083	51973964	NA	NA
145853_SE	ENSG00000114779	ABHD14B	abhydrolase domain containing 14B [Source:HGNC Symbol;Acc:HGNC:28235]	SE	-0.139	0.53	0.67	7.04e-05	0.0047999	-0.450176	0.191236	34.7	45.4	0.524	0.549	0.521	0.72	0.655	0.637	222	238	263	35	34	42	1216	240	344	82	22	34	51971459	51971811	NA	NA	NA	NA	NA	NA	NA	NA	51970184	51974630	NA	NA	51969083	51973964	NA	NA
47910_SE	ENSG00000114779	ABHD14B	abhydrolase domain containing 14B [Source:HGNC Symbol;Acc:HGNC:28235]	SE	-0.146	0.51	0.65	4.39e-05	0.00321971	-0.450176	0.191236	34.7	45.4	0.502	0.525	0.498	0.702	0.644	0.617	242	257	285	35	34	42	1324	273	376	82	22	34	51971459	51971892	NA	NA	NA	NA	NA	NA	NA	NA	51970184	51974031	NA	NA	51969942	51973964	NA	NA
1990_RI	ENSG00000117480	FAAH	fatty acid amide hydrolase [Source:HGNC Symbol;Acc:HGNC:3553]	RI	0.145	0.43	0.28	3.3e-05	0.00258584	-0.353078	0.42551	74.5	92.1	0.426	0.358	0.503	0.229	0.317	0.305	165	244	299	52	102	69	405	211	214	318	106	114	NA	NA	46405587	46406078	NA	NA	NA	NA	NA	NA	46405794	46406078	NA	NA	46405587	46406037	NA	NA
13051_RI	ENSG00000117480	FAAH	fatty acid amide hydrolase [Source:HGNC Symbol;Acc:HGNC:3553]	RI	0.133	0.41	0.28	3.52e-08	8.57e-06	-0.353078	0.42551	74.5	92.1	0.417	0.372	0.453	0.242	0.324	0.276	415	483	577	110	155	132	957	493	476	568	195	237	NA	NA	46410402	46410854	NA	NA	NA	NA	NA	NA	46410497	46410854	NA	NA	46410402	46410813	NA	NA
79725_A3SS	ENSG00000119688	ABCD4	ATP binding cassette subfamily D member 4 [Source:HGNC Symbol;Acc:HGNC:68]	A3SS	0.176	0.83	0.65	0.000820635	0.0319664	-0.0895697	0.78926	31.5	32.6	0.869	0.891	0.727	0.695	0.655	0.608	210	257	369	5	5	22	475	252	274	33	21	28	NA	NA	NA	NA	NA	NA	NA	NA	74292774	74293262	NA	NA	74292869	74295198	NA	NA	74292774	74295147
17749_MXE	ENSG00000119943	PYROXD2	pyridine nucleotide-disulphide oxidoreductase domain 2 [Source:HGNC Symbol;Acc:HGNC:23517]	MXE	-0.327	0.33	0.65	3.54e-06	0.000438934	-0.440347	0.445892	14.2	18.8	0.369	0.423	0.188	0.776	0.589	0.595	8	12	10	31	37	98	69	19	24	45	30	37	NA	NA	NA	NA	98387832	98388084	98388353	98388423	NA	NA	98387307	98390754	NA	NA	98387200	98390597	NA	NA
115486_SE	ENSG00000119943	PYROXD2	pyridine nucleotide-disulphide oxidoreductase domain 2 [Source:HGNC Symbol;Acc:HGNC:23517]	SE	0.276	0.52	0.24	0.000199062	0.0107888	-0.440347	0.445892	14.2	18.8	0.491	0.354	0.708	0.159	0.277	0.288	34	29	107	8	12	10	55	32	41	66	19	23	98387832	98388084	NA	NA	NA	NA	NA	NA	NA	NA	98387307	98388436	NA	NA	98387200	98388353	NA	NA
115487_SE	ENSG00000119943	PYROXD2	pyridine nucleotide-disulphide oxidoreductase domain 2 [Source:HGNC Symbol;Acc:HGNC:23517]	SE	0.225	0.5	0.28	0.000566281	0.0242453	-0.440347	0.445892	14.2	18.8	0.54	0.545	0.426	0.179	0.312	0.344	31	37	98	6	7	30	45	30	37	47	15	16	98387832	98388084	NA	NA	NA	NA	NA	NA	NA	NA	98387307	98390754	NA	NA	98387200	98390597	NA	NA
9887_SE	ENSG00000119943	PYROXD2	pyridine nucleotide-disulphide oxidoreductase domain 2 [Source:HGNC Symbol;Acc:HGNC:23517]	SE	0.331	0.61	0.28	4.24e-06	0.000512363	-0.440347	0.445892	14.2	18.8	0.586	0.462	0.776	0.196	0.311	0.325	45	41	138	8	12	10	64	34	44	66	19	23	98387864	98388084	NA	NA	NA	NA	NA	NA	NA	NA	98387307	98388436	NA	NA	98387200	98388353	NA	NA
9888_SE	ENSG00000119943	PYROXD2	pyridine nucleotide-disulphide oxidoreductase domain 2 [Source:HGNC Symbol;Acc:HGNC:23517]	SE	0.279	0.6	0.32	3e-05	0.00240728	-0.440347	0.445892	14.2	18.8	0.638	0.638	0.52	0.224	0.349	0.386	42	49	129	6	7	30	54	32	40	47	15	16	98387864	98388084	NA	NA	NA	NA	NA	NA	NA	NA	98387307	98390754	NA	NA	98387200	98390597	NA	NA
67761_SE	ENSG00000120451	SNX19	sorting nexin 19 [Source:HGNC Symbol;Acc:HGNC:21532]	SE	-0.262	0.51	0.77	3.33e-16	3.24e-13	0.0866675	0.75956	60	54.7	0.478	0.472	0.569	0.747	0.762	0.796	292	354	489	91	113	106	1119	403	532	108	36	39	130880621	130880806	NA	NA	NA	NA	NA	NA	NA	NA	130879711	130903384	NA	NA	130879623	130903254	NA	NA
10172_MXE	ENSG00000121753	ADGRB2	adhesion G protein-coupled receptor B2 [Source:HGNC Symbol;Acc:HGNC:944]	MXE	0.12	0.87	0.75	3.65e-07	6.55e-05	0.569347	0.273455	45.3	30.2	0.848	0.89	0.866	0.738	0.726	0.781	323	153	213	58	19	33	458	114	157	163	43	44	NA	NA	NA	NA	31742837	31743002	31744192	31744357	NA	NA	31742217	31744731	NA	NA	31742052	31744647	NA	NA
73936_SE	ENSG00000121753	ADGRB2	adhesion G protein-coupled receptor B2 [Source:HGNC Symbol;Acc:HGNC:944]	SE	-0.333	0.42	0.75	1.59e-06	0.000226382	0.569347	0.273455	45.3	30.2	0.461	0.395	0.405	0.783	0.816	0.661	58	19	33	21	9	15	163	43	44	14	3	7	31742837	31743002	NA	NA	NA	NA	NA	NA	NA	NA	31742217	31744731	NA	NA	31742052	31744647	NA	NA
11414_SE	ENSG00000122591	FAM126A	family with sequence similarity 126 member A [Source:HGNC Symbol;Acc:HGNC:24587]	SE	0.271	0.83	0.56	0	0	-0.486521	0.256889	60.8	82	0.825	0.828	0.828	0.525	0.6	0.543	1084	2474	1823	46	103	76	3352	1611	1722	607	215	290	22946951	22947247	NA	NA	NA	NA	NA	NA	NA	NA	22946163	22960415	NA	NA	22941268	22960255	NA	NA
11415_SE	ENSG00000122591	FAM126A	family with sequence similarity 126 member A [Source:HGNC Symbol;Acc:HGNC:24587]	SE	0.299	0.78	0.48	0	0	-0.486521	0.256889	60.8	82	0.792	0.773	0.778	0.448	0.526	0.472	684	1371	1041	46	103	76	1926	930	1012	607	215	290	22947032	22947247	NA	NA	NA	NA	NA	NA	NA	NA	22946163	22960415	NA	NA	22945982	22960255	NA	NA
12533_MXE	ENSG00000123064	DDX54	DEAD-box helicase 54 [Source:HGNC Symbol;Acc:HGNC:20084]	MXE	-0.135	0.33	0.47	0.000212663	0.0113691	0.0264483	0.922395	41.3	39.4	0.417	0.251	0.322	0.465	0.514	0.417	351	185	273	363	408	426	1019	347	301	867	243	312	NA	NA	NA	NA	113163131	113163274	113164066	113164285	NA	NA	113163045	113165717	NA	NA	113162931	113165643	NA	NA
125454_SE	ENSG00000123636	BAZ2B	bromodomain adjacent to zinc finger domain 2B [Source:HGNC Symbol;Acc:HGNC:963]	SE	0.306	0.59	0.28	0.000134727	0.00792817	0.0472995	0.910345	15.9	15.1	0.734	0.389	0.648	0.19	0.356	0.307	36	23	40	9	25	15	36	24	16	106	30	25	159397067	159397100	NA	NA	NA	NA	NA	NA	NA	NA	159395834	159397389	NA	NA	159395768	159397344	NA	NA
59976_SE	ENSG00000124006	OBSL1	obscurin like 1 [Source:HGNC Symbol;Acc:HGNC:29092]	SE	0.104	0.37	0.27	0.000325915	0.0158182	-0.116702	0.76199	58.4	61.7	0.366	0.314	0.436	0.241	0.312	0.251	295	216	296	108	100	81	545	298	261	363	139	165	219557342	219557618	NA	NA	NA	NA	NA	NA	NA	NA	219556723	219558110	NA	NA	219556453	219557822	NA	NA
5847_SE	ENSG00000124222	STX16	syntaxin 16 [Source:HGNC Symbol;Acc:HGNC:11431]	SE	-0.139	0.59	0.73	4.66e-06	0.000548798	0.206926	0.569731	58.2	48.9	0.648	0.59	0.545	0.777	0.69	0.732	320	286	450	57	65	123	775	299	308	73	44	37	58669301	58669453	NA	NA	NA	NA	NA	NA	NA	NA	58668127	58670603	NA	NA	58667986	58670511	NA	NA
6091_MXE	ENSG00000124782	RREB1	ras responsive element binding protein 1 [Source:HGNC Symbol;Acc:HGNC:10449]	MXE	-0.122	0.7	0.82	1.55e-05	0.00144005	0.099466	0.748088	8.8	8	0.662	0.713	0.713	0.882	0.768	0.803	1247	995	1333	51	32	43	2798	994	1225	30	24	24	NA	NA	NA	NA	7228996	7231907	7240437	7240602	NA	NA	7226656	7247221	NA	NA	7226466	7246423	NA	NA
177693_SE	ENSG00000126746	ZNF384	zinc finger protein 384 [Source:HGNC Symbol;Acc:HGNC:11955]	SE	-0.202	0.59	0.79	0.000773939	0.030624	0.0269189	0.91255	46.7	44.6	0.539	0.513	0.725	0.814	0.773	0.795	94	80	94	18	17	8	234	91	104	12	6	6	6678454	6678710	NA	NA	NA	NA	NA	NA	NA	NA	6678343	6679183	NA	NA	6678126	6678945	NA	NA
46726_MXE	ENSG00000128739	SNRPN	small nuclear ribonucleoprotein polypeptide N [Source:HGNC Symbol;Acc:HGNC:11164]	MXE	0.195	0.55	0.35	7.3e-05	0.00491538	-0.983871	0.00313519	70	134.2	0.52	0.589	0.531	0.379	0.259	0.416	47	41	58	50	33	59	125	40	63	236	132	102	NA	NA	NA	NA	24920456	24920547	24950574	24950690	NA	NA	24920124	24962209	NA	NA	24920010	24962113	NA	NA
46730_MXE	ENSG00000128739	SNRPN	small nuclear ribonucleoprotein polypeptide N [Source:HGNC Symbol;Acc:HGNC:11164]	MXE	0.172	0.73	0.55	6.77e-07	0.000111491	-0.983871	0.00313519	70	134.2	0.682	0.771	0.725	0.584	0.513	0.565	84	87	122	50	33	59	260	109	104	236	132	102	NA	NA	NA	NA	24920472	24920547	24950574	24950690	NA	NA	24920124	24962209	NA	NA	24920010	24962113	NA	NA
185024_SE	ENSG00000128739	SNRPN	small nuclear ribonucleoprotein polypeptide N [Source:HGNC Symbol;Acc:HGNC:11164]	SE	-0.162	0.19	0.35	0.000303811	0.014967	-0.983871	0.00313519	70	134.2	0.206	0.142	0.22	0.319	0.454	0.28	30	17	39	45	40	54	149	81	63	124	38	63	24950574	24950690	NA	NA	NA	NA	NA	NA	NA	NA	24920547	24962209	NA	NA	24920472	24962113	NA	NA
111693_SE	ENSG00000130382	MLLT1	MLLT1 super elongation complex subunit [Source:HGNC Symbol;Acc:HGNC:7134]	SE	-0.129	0.22	0.35	3.86e-07	6.89e-05	-0.215462	0.407476	95	106.4	0.215	0.276	0.167	0.353	0.363	0.33	165	248	169	113	122	158	948	294	356	326	97	136	6216735	6217055	NA	NA	NA	NA	NA	NA	NA	NA	6216513	6218041	NA	NA	6216404	6217953	NA	NA
91198_SE	ENSG00000130511	SSBP4	single stranded DNA binding protein 4 [Source:HGNC Symbol;Acc:HGNC:15676]	SE	0.185	0.46	0.28	6.1e-06	0.000695176	-0.28679	0.506316	25.4	30.2	0.377	0.499	0.508	0.259	0.302	0.269	79	81	78	69	43	40	162	49	60	245	60	86	18431352	18431418	NA	NA	NA	NA	NA	NA	NA	NA	18430930	18431706	NA	NA	18430840	18431646	NA	NA
46219_A5SS	ENSG00000130714	POMT1	protein O-mannosyltransferase 1 [Source:HGNC Symbol;Acc:HGNC:9202]	A5SS	0.125	0.26	0.14	6.06e-06	0.000694922	-0.0276198	0.938644	32.8	32.2	0.262	0.318	0.206	0.12	0.152	0.138	42	62	53	40	45	69	82	27	28	204	51	59	NA	NA	NA	NA	NA	NA	NA	NA	131509902	131510141	NA	NA	131509996	131510415	NA	NA	131509902	131510259
4970_RI	ENSG00000130714	POMT1	protein O-mannosyltransferase 1 [Source:HGNC Symbol;Acc:HGNC:9202]	RI	0.18	0.46	0.28	1.92e-06	0.000262264	-0.0276198	0.938644	32.8	32.2	0.481	0.506	0.391	0.21	0.333	0.294	169	210	202	40	45	69	247	116	112	204	51	59	NA	NA	131509902	131510415	NA	NA	NA	NA	NA	NA	131509996	131510415	NA	NA	131509902	131510259	NA	NA
77177_SE	ENSG00000130723	PRRC2B	proline rich coiled-coil 2B [Source:HGNC Symbol;Acc:HGNC:28121]	SE	-0.107	0.39	0.5	1.57e-05	0.0014432	-0.264345	0.44561	159.3	185.7	0.36	0.409	0.403	0.48	0.494	0.519	347	438	575	292	300	404	1516	545	648	778	265	285	131494404	131494486	NA	NA	NA	NA	NA	NA	NA	NA	131492260	131498147	NA	NA	131492168	131495739	NA	NA
42119_A5SS	ENSG00000130822	PNCK	pregnancy up-regulated nonubiquitous CaM kinase [Source:HGNC Symbol;Acc:HGNC:13415]	A5SS	-0.275	0.38	0.65	0.000397934	0.0187354	-0.259399	0.564832	7	8.1	0.401	0.462	0.27	0.695	0.555	0.709	5	11	13	7	12	33	39	12	13	16	9	5	NA	NA	NA	NA	NA	NA	NA	NA	153686500	153686666	NA	NA	153686666	153673078	NA	NA	153686505	153673008
22811_SE	ENSG00000131018	SYNE1	spectrin repeat containing nuclear envelope protein 1 [Source:HGNC Symbol;Acc:HGNC:17089]	SE	0.144	0.41	0.27	8.43e-06	0.000894578	0.0580529	0.931404	19.2	17.7	0.438	0.404	0.396	0.299	0.225	0.282	95	152	124	63	116	98	186	60	60	226	107	79	152145486	152145555	NA	NA	NA	NA	NA	NA	NA	NA	152143765	152148378	NA	NA	152143622	152148044	NA	NA
6513_SE	ENSG00000131051	RBM39	RNA binding motif protein 39 [Source:HGNC Symbol;Acc:HGNC:15923]	SE	-0.117	0.4	0.51	0.000121611	0.00731791	-0.0302776	0.968685	78.8	78.5	0.451	0.342	0.399	0.525	0.459	0.56	352	383	491	216	371	372	820	420	547	373	249	216	35740524	35740597	NA	NA	NA	NA	NA	NA	NA	NA	35739017	35740887	NA	NA	35738967	35740823	NA	NA
188986_SE	ENSG00000132600	PRMT7	protein arginine methyltransferase 7 [Source:HGNC Symbol;Acc:HGNC:25557]	SE	-0.132	0.31	0.44	6.37e-07	0.000106682	-0.0279292	0.931903	40.9	40.3	0.296	0.315	0.31	0.464	0.419	0.435	167	228	221	138	172	171	637	201	242	256	97	109	68312037	68312176	NA	NA	NA	NA	NA	NA	NA	NA	68311099	68315957	NA	NA	68311069	68315896	NA	NA
102417_SE	ENSG00000132600	PRMT7	protein arginine methyltransferase 7 [Source:HGNC Symbol;Acc:HGNC:25557]	SE	-0.138	0.4	0.54	4.74e-07	8.31e-05	-0.0279292	0.931903	40.9	40.3	0.38	0.411	0.422	0.572	0.516	0.54	239	339	353	138	172	171	965	292	361	256	97	109	68312041	68312176	NA	NA	NA	NA	NA	NA	NA	NA	68311099	68315957	NA	NA	68310973	68315896	NA	NA
116629_SE	ENSG00000132780	NASP	nuclear autoantigenic sperm protein [Source:HGNC Symbol;Acc:HGNC:7644]	SE	0.131	0.44	0.3	1.28e-08	3.5e-06	0.206433	0.517778	81.7	69.5	0.403	0.453	0.449	0.254	0.309	0.348	1555	1280	1947	387	260	402	1977	1019	1291	978	384	406	45607320	45607686	NA	NA	NA	NA	NA	NA	NA	NA	45606591	45613248	NA	NA	45606481	45613168	NA	NA
116630_SE	ENSG00000132780	NASP	nuclear autoantigenic sperm protein [Source:HGNC Symbol;Acc:HGNC:7644]	SE	0.13	0.42	0.29	9.17e-09	2.54e-06	0.206433	0.517778	81.7	69.5	0.392	0.442	0.437	0.245	0.299	0.338	1552	1279	1943	387	260	402	1975	1019	1288	978	384	406	45607320	45607706	NA	NA	NA	NA	NA	NA	NA	NA	45606591	45613248	NA	NA	45606481	45613168	NA	NA
11333_SE	ENSG00000132780	NASP	nuclear autoantigenic sperm protein [Source:HGNC Symbol;Acc:HGNC:7644]	SE	0.14	0.48	0.34	4.9e-09	1.41e-06	0.206433	0.517778	81.7	69.5	0.443	0.493	0.5	0.288	0.346	0.383	4543	3733	5920	387	260	402	5825	2999	3720	978	384	406	45607320	45608337	NA	NA	NA	NA	NA	NA	NA	NA	45606591	45613248	NA	NA	45606481	45613168	NA	NA
92797_SE	ENSG00000133104	SPART	spartin [Source:HGNC Symbol;Acc:HGNC:18514]	SE	-0.148	0.16	0.31	9.49e-08	2.13e-05	-0.0196401	0.970375	75.9	74.7	0.248	0.12	0.114	0.318	0.301	0.308	65	38	44	100	141	173	238	96	102	259	113	116	36336286	36336358	NA	NA	NA	NA	NA	NA	NA	NA	36335832	36346797	NA	NA	36335020	36346581	NA	NA
41774_MXE	ENSG00000134375	TIMM17A	translocase of inner mitochondrial membrane 17A [Source:HGNC Symbol;Acc:HGNC:17315]	MXE	-0.274	0.52	0.8	2.97e-05	0.00239309	0.0639476	0.749496	46	42.6	0.651	0.381	0.533	0.896	0.76	0.73	11	10	16	8	22	19	140	28	34	22	12	17	NA	NA	NA	NA	201958838	201958908	201962803	201962924	NA	NA	201957574	201963744	NA	NA	201957510	201963615	NA	NA
41787_MXE	ENSG00000134375	TIMM17A	translocase of inner mitochondrial membrane 17A [Source:HGNC Symbol;Acc:HGNC:17315]	MXE	-0.373	0.27	0.65	2.38e-05	0.00199664	0.0639476	0.749496	46	42.6	0.45	0.151	0.216	0.784	0.586	0.567	5	3	4	8	22	19	61	13	17	22	12	17	NA	NA	NA	NA	201958838	201958913	201962803	201962924	NA	NA	201957574	201963744	NA	NA	201957510	201963615	NA	NA
5201_RI	ENSG00000134574	DDB2	damage specific DNA binding protein 2 [Source:HGNC Symbol;Acc:HGNC:2718]	RI	-0.112	0.22	0.34	8.9e-05	0.00573078	0.313117	0.39727	13.4	10.5	0.193	0.259	0.217	0.328	0.341	0.337	94	81	136	71	42	89	319	106	121	118	37	43	NA	NA	47234756	47235412	NA	NA	NA	NA	NA	NA	47234934	47235412	NA	NA	47234756	47235269	NA	NA
25474_A3SS	ENSG00000134982	APC	APC regulator of WNT signaling pathway [Source:HGNC Symbol;Acc:HGNC:583]	A3SS	0.159	0.53	0.37	2.21e-06	0.000293425	-0.177451	0.716351	273.5	295.2	0.57	0.487	0.532	0.363	0.39	0.359	182	309	342	27	64	59	942	231	339	324	71	119	NA	NA	NA	NA	NA	NA	NA	NA	112818965	112819344	NA	NA	112819344	112815593	NA	NA	112819268	112815494
124207_SE	ENSG00000135414	GDF11	growth differentiation factor 11 [Source:HGNC Symbol;Acc:HGNC:4216]	SE	0.24	0.45	0.21	0.000725933	0.0291189	-0.515191	0.46567	85.9	116.1	0.508	0.424	0.408	0.109	0.256	0.256	9	15	6	3	7	3	16	6	8	45	6	8	55752128	55752269	NA	NA	NA	NA	NA	NA	NA	NA	55749883	55757127	NA	NA	55749501	55757012	NA	NA
79998_A3SS	ENSG00000135424	ITGA7	integrin subunit alpha 7 [Source:HGNC Symbol;Acc:HGNC:6143]	A3SS	0.211	0.6	0.39	2.34e-07	4.73e-05	-0.214748	0.76698	130.8	142.9	0.533	0.638	0.625	0.287	0.471	0.404	191	1237	973	35	147	122	1161	507	545	604	119	168	NA	NA	NA	NA	NA	NA	NA	NA	55699869	55700269	NA	NA	55699989	55701154	NA	NA	55699869	55700898
46496_MXE	ENSG00000135424	ITGA7	integrin subunit alpha 7 [Source:HGNC Symbol;Acc:HGNC:6143]	MXE	0.222	0.58	0.36	5.31e-05	0.00376508	-0.214748	0.76698	130.8	142.9	0.733	0.456	0.551	0.337	0.398	0.339	218	235	265	62	219	169	553	150	171	850	177	261	NA	NA	NA	NA	55699869	55699956	55700261	55700393	NA	NA	55698917	55701154	NA	NA	55698709	55700898	NA	NA
46497_MXE	ENSG00000135424	ITGA7	integrin subunit alpha 7 [Source:HGNC Symbol;Acc:HGNC:6143]	MXE	0.179	0.4	0.22	9.93e-10	3.26e-07	-0.214748	0.76698	130.8	142.9	0.476	0.352	0.379	0.194	0.268	0.209	139	293	254	62	219	169	505	160	170	850	177	261	NA	NA	NA	NA	55699869	55699956	55700261	55700584	NA	NA	55698917	55701154	NA	NA	55698709	55700898	NA	NA
46498_MXE	ENSG00000135424	ITGA7	integrin subunit alpha 7 [Source:HGNC Symbol;Acc:HGNC:6143]	MXE	0.169	0.39	0.22	3.61e-12	1.81e-09	-0.214748	0.76698	130.8	142.9	0.427	0.354	0.381	0.181	0.271	0.203	148	384	333	62	219	169	603	211	213	850	177	261	NA	NA	NA	NA	55699869	55699956	55700261	55700703	NA	NA	55698917	55701154	NA	NA	55698709	55700898	NA	NA
46500_MXE	ENSG00000135424	ITGA7	integrin subunit alpha 7 [Source:HGNC Symbol;Acc:HGNC:6143]	MXE	0.226	0.59	0.36	3.73e-05	0.00282821	-0.214748	0.76698	130.8	142.9	0.739	0.461	0.567	0.344	0.403	0.343	218	235	265	62	221	163	553	150	171	850	179	264	NA	NA	NA	NA	55699869	55699961	55700261	55700393	NA	NA	55698917	55701154	NA	NA	55698709	55700898	NA	NA
46501_MXE	ENSG00000135424	ITGA7	integrin subunit alpha 7 [Source:HGNC Symbol;Acc:HGNC:6143]	MXE	0.184	0.41	0.23	4.42e-10	1.67e-07	-0.214748	0.76698	130.8	142.9	0.484	0.357	0.395	0.199	0.272	0.212	139	293	254	62	221	163	505	160	170	850	179	264	NA	NA	NA	NA	55699869	55699961	55700261	55700584	NA	NA	55698917	55701154	NA	NA	55698709	55700898	NA	NA
46502_MXE	ENSG00000135424	ITGA7	integrin subunit alpha 7 [Source:HGNC Symbol;Acc:HGNC:6143]	MXE	0.174	0.4	0.22	1.29e-12	6.8e-10	-0.214748	0.76698	130.8	142.9	0.434	0.359	0.397	0.186	0.275	0.206	148	384	333	62	221	163	603	211	213	850	179	264	NA	NA	NA	NA	55699869	55699961	55700261	55700703	NA	NA	55698917	55701154	NA	NA	55698709	55700898	NA	NA
96218_SE	ENSG00000135424	ITGA7	integrin subunit alpha 7 [Source:HGNC Symbol;Acc:HGNC:6143]	SE	0.231	0.48	0.25	2.92e-05	0.00237308	-0.214748	0.76698	130.8	142.9	0.649	0.364	0.433	0.216	0.299	0.239	180	234	259	35	147	122	464	141	147	604	119	168	55700261	55700393	NA	NA	NA	NA	NA	NA	NA	NA	55699989	55701154	NA	NA	55699869	55700898	NA	NA
8376_SE	ENSG00000135506	OS9	OS9 endoplasmic reticulum lectin [Source:HGNC Symbol;Acc:HGNC:16994]	SE	-0.131	0.42	0.55	4.62e-08	1.07e-05	-0.0742146	0.770839	184.1	186.9	0.468	0.38	0.4	0.555	0.558	0.529	1388	1372	1469	489	692	681	4984	1467	1668	1238	360	459	57720098	57720263	NA	NA	NA	NA	NA	NA	NA	NA	57719182	57720518	NA	NA	57718992	57720405	NA	NA
114325_SE	ENSG00000135506	OS9	OS9 endoplasmic reticulum lectin [Source:HGNC Symbol;Acc:HGNC:16994]	SE	-0.128	0.29	0.42	4.68e-10	1.73e-07	-0.0742146	0.770839	184.1	186.9	0.334	0.265	0.279	0.429	0.429	0.403	927	944	996	489	692	681	3524	1024	1172	1238	360	459	57720098	57720304	NA	NA	NA	NA	NA	NA	NA	NA	57719182	57720518	NA	NA	57718992	57720405	NA	NA
58374_SE	ENSG00000135597	REPS1	RALBP1 associated Eps domain containing 1 [Source:HGNC Symbol;Acc:HGNC:15578]	SE	-0.114	0.31	0.42	9.92e-05	0.0062772	0.150524	0.386274	26.7	23.4	0.341	0.273	0.308	0.417	0.415	0.431	115	124	138	108	161	151	292	115	129	199	79	83	138926400	138926478	NA	NA	NA	NA	NA	NA	NA	NA	138921124	138929997	NA	NA	138921036	138929976	NA	NA
58375_SE	ENSG00000135597	REPS1	RALBP1 associated Eps domain containing 1 [Source:HGNC Symbol;Acc:HGNC:15578]	SE	-0.119	0.43	0.55	6.21e-05	0.00433068	0.150524	0.386274	26.7	23.4	0.48	0.394	0.426	0.565	0.517	0.576	209	219	235	108	161	151	541	177	236	199	79	83	138926400	138926481	NA	NA	NA	NA	NA	NA	NA	NA	138921124	138930098	NA	NA	138921036	138929976	NA	NA
63890_SE	ENSG00000136068	FLNB	filamin B [Source:HGNC Symbol;Acc:HGNC:3755]	SE	0.134	0.41	0.28	0.00146661	0.047099	0.770866	0.0611659	43.5	25	0.464	0.349	0.422	0.244	0.374	0.216	129	127	145	66	105	88	99	62	43	136	46	69	58131926	58132019	NA	NA	NA	NA	NA	NA	NA	NA	58130908	58132931	NA	NA	58130740	58132807	NA	NA
63892_SE	ENSG00000136068	FLNB	filamin B [Source:HGNC Symbol;Acc:HGNC:3755]	SE	0.226	0.49	0.26	1.67e-06	0.000235286	0.770866	0.0611659	43.5	25	0.398	0.478	0.59	0.261	0.275	0.251	86	143	145	66	79	51	83	33	31	119	44	47	58141857	58141929	NA	NA	NA	NA	NA	NA	NA	NA	58138529	58142752	NA	NA	58138281	58142649	NA	NA
25139_MXE	ENSG00000136161	RCBTB2	RCC1 and BTB domain containing protein 2 [Source:HGNC Symbol;Acc:HGNC:1914]	MXE	0.12	0.81	0.69	0.000494872	0.0218796	-0.208464	0.658424	30.1	34.1	0.788	0.826	0.804	0.699	0.653	0.706	48	54	56	34	30	36	66	40	51	75	56	56	NA	NA	NA	NA	48521897	48522279	48524658	48524757	NA	NA	48515741	48533256	NA	NA	48515585	48533027	NA	NA
146291_SE	ENSG00000136682	CBWD2	COBW domain containing 2 [Source:HGNC Symbol;Acc:HGNC:17907]	SE	0.252	0.46	0.21	0.00139109	0.0456545	-0.119941	0.707169	7.9	8.2	0.286	0.67	0.432	0.167	0.276	0.19	12	39	26	14	9	16	21	13	11	49	16	22	113466482	113466566	NA	NA	NA	NA	NA	NA	NA	NA	113465173	113471089	NA	NA	113465128	113471032	NA	NA
32233_MXE	ENSG00000136717	BIN1	bridging integrator 1 [Source:HGNC Symbol;Acc:HGNC:1052]	MXE	0.111	0.52	0.41	0.000296737	0.0147754	-0.00866536	0.984377	33.1	32.3	0.491	0.528	0.554	0.379	0.453	0.409	122	109	173	91	70	100	235	115	104	277	100	108	NA	NA	NA	NA	127051171	127051243	127057472	127057601	NA	NA	127050912	127059155	NA	NA	127050801	127059010	NA	NA
2490_RI	ENSG00000137343	ATAT1	alpha tubulin acetyltransferase 1 [Source:HGNC Symbol;Acc:HGNC:21186]	RI	0.21	0.61	0.4	1.11e-05	0.00111132	-0.0347856	0.925519	30.9	30.7	0.61	0.589	0.642	0.295	0.449	0.466	200	275	459	16	24	32	388	202	209	116	31	30	NA	NA	30642767	30644679	NA	NA	NA	NA	NA	NA	30643011	30644679	NA	NA	30642767	30643528	NA	NA
35650_MXE	ENSG00000137700	SLC37A4	solute carrier family 37 member 4 [Source:HGNC Symbol;Acc:HGNC:4061]	MXE	-0.165	0.38	0.54	4.21e-05	0.00312105	-0.146429	0.580278	32.5	34.8	0.456	0.33	0.347	0.612	0.51	0.507	64	61	88	58	94	126	334	96	103	161	70	76	NA	NA	NA	NA	119029866	119030231	119030231	119030735	NA	NA	119029564	119030906	NA	NA	119029221	119030848	NA	NA
35652_MXE	ENSG00000137700	SLC37A4	solute carrier family 37 member 4 [Source:HGNC Symbol;Acc:HGNC:4061]	MXE	-0.173	0.39	0.56	2.56e-05	0.00212324	-0.146429	0.580278	32.5	34.8	0.463	0.348	0.361	0.634	0.519	0.537	64	61	88	50	77	105	334	96	103	130	60	60	NA	NA	NA	NA	119029915	119030231	119030231	119030735	NA	NA	119029564	119030906	NA	NA	119029221	119030848	NA	NA
2382_RI	ENSG00000137942	FNBP1L	formin binding protein 1 like [Source:HGNC Symbol;Acc:HGNC:20851]	RI	-0.142	0.39	0.53	1.26e-06	0.000187762	0.266006	0.248654	96.7	78.4	0.372	0.375	0.423	0.596	0.495	0.506	1860	2107	2802	169	189	205	5251	1894	2208	191	104	116	NA	NA	93550946	93554659	NA	NA	NA	NA	NA	NA	93551105	93554659	NA	NA	93550946	93552408	NA	NA
64483_SE	ENSG00000138078	PREPL	prolyl endopeptidase like [Source:HGNC Symbol;Acc:HGNC:30228]	SE	0.136	0.74	0.6	0.00101665	0.0369512	-0.263494	0.232445	118.3	138	0.767	0.722	0.721	0.604	0.664	0.533	248	184	309	17	16	27	581	254	233	86	29	46	44359496	44359750	NA	NA	NA	NA	NA	NA	NA	NA	44346390	44361561	NA	NA	44346267	44361416	NA	NA
64486_SE	ENSG00000138078	PREPL	prolyl endopeptidase like [Source:HGNC Symbol;Acc:HGNC:30228]	SE	0.146	0.73	0.58	0.000312858	0.0153	-0.263494	0.232445	118.3	138	0.759	0.718	0.705	0.578	0.642	0.524	445	339	537	17	16	27	979	432	422	86	29	46	44359496	44360038	NA	NA	NA	NA	NA	NA	NA	NA	44346390	44361561	NA	NA	44346267	44361416	NA	NA
53204_SE	ENSG00000138802	SEC24B	SEC24 homolog B, COPII coat complex component [Source:HGNC Symbol;Acc:HGNC:10704]	SE	-0.194	0.17	0.37	1.08e-05	0.00109073	0.0591101	0.789071	44.6	41.4	0.147	0.142	0.233	0.255	0.455	0.395	33	45	96	79	112	131	139	97	82	168	48	52	109481676	109481781	NA	NA	NA	NA	NA	NA	NA	NA	109473186	109491407	NA	NA	109473003	109491326	NA	NA
12710_MXE	ENSG00000140474	ULK3	unc-51 like kinase 3 [Source:HGNC Symbol;Acc:HGNC:19703]	MXE	-0.145	0.43	0.57	7.7e-05	0.00512085	0.0215962	0.974255	62.1	59.7	0.4	0.43	0.45	0.586	0.519	0.61	74	84	97	118	118	126	156	61	81	117	60	55	NA	NA	NA	NA	74837750	74837798	74838151	74838192	NA	NA	74837435	74838344	NA	NA	74837368	74838265	NA	NA
6518_RI	ENSG00000140983	RHOT2	ras homolog family member T2 [Source:HGNC Symbol;Acc:HGNC:21169]	RI	-0.158	0.29	0.45	0.000436591	0.0201547	-0.35361	0.324184	45	56.1	0.417	0.227	0.231	0.434	0.439	0.476	128	73	76	85	118	120	436	117	163	270	71	85	NA	NA	670891	671203	NA	NA	NA	NA	NA	NA	671000	671203	NA	NA	670891	671082	NA	NA
3746_A5SS	ENSG00000140995	DEF8	differentially expressed in FDCP 8 homolog [Source:HGNC Symbol;Acc:HGNC:25969]	A5SS	0.196	0.42	0.23	5.24e-11	2.44e-08	-0.328546	0.141019	50.5	61.8	0.414	0.473	0.384	0.223	0.241	0.219	114	169	179	60	70	107	194	81	89	252	95	118	NA	NA	NA	NA	NA	NA	NA	NA	89949416	89949638	NA	NA	89949513	89954376	NA	NA	89949416	89954242
50639_SE	ENSG00000140995	DEF8	differentially expressed in FDCP 8 homolog [Source:HGNC Symbol;Acc:HGNC:25969]	SE	0.181	0.41	0.23	1.57e-05	0.0014432	-0.328546	0.141019	50.5	61.8	0.301	0.505	0.413	0.204	0.25	0.222	87	110	117	101	54	83	132	48	45	258	72	79	89949564	89949638	NA	NA	NA	NA	NA	NA	NA	NA	89948814	89954376	NA	NA	89948774	89954242	NA	NA
78199_SE	ENSG00000141027	NCOR1	nuclear receptor corepressor 1 [Source:HGNC Symbol;Acc:HGNC:7672]	SE	0.116	0.27	0.15	4.98e-07	8.7e-05	-0.0387403	0.92331	32.8	32.7	0.286	0.239	0.276	0.127	0.175	0.152	82	78	130	61	74	102	86	57	56	176	80	93	16087171	16087345	NA	NA	NA	NA	NA	NA	NA	NA	16086442	16091918	NA	NA	16086398	16091862	NA	NA
6129_RI	ENSG00000141499	WRAP53	WD repeat containing antisense to TP53 [Source:HGNC Symbol;Acc:HGNC:25522]	RI	0.148	0.39	0.24	0.00103913	0.0375602	-0.244971	0.535846	6.6	7.6	0.357	0.428	0.39	0.239	0.324	0.169	18	47	54	15	29	39	51	29	22	75	28	50	NA	NA	7688476	7689079	NA	NA	NA	NA	NA	NA	7688561	7689079	NA	NA	7688476	7688647	NA	NA
24818_SE	ENSG00000141644	MBD1	methyl-CpG binding domain protein 1 [Source:HGNC Symbol;Acc:HGNC:6916]	SE	-0.135	0.68	0.82	0.000118725	0.00722467	-0.0252439	0.930548	33.1	32.6	0.664	0.7	0.676	0.796	0.787	0.863	113	138	148	29	30	36	361	146	187	47	20	15	50271468	50271540	NA	NA	NA	NA	NA	NA	NA	NA	50269818	50272738	NA	NA	50268840	50272676	NA	NA
2108_A5SS	ENSG00000143702	CEP170	centrosomal protein 170 [Source:HGNC Symbol;Acc:HGNC:28920]	A5SS	0.108	0.82	0.71	0.000777217	0.0307158	-0.0546583	0.937326	50.5	51.8	0.799	0.867	0.785	0.714	0.719	0.693	862	486	874	29	10	32	1626	652	793	87	34	47	NA	NA	NA	NA	NA	NA	NA	NA	243185778	243186422	NA	NA	243186422	243172846	NA	NA	243186258	243172696
6836_RI	ENSG00000145020	AMT	aminomethyltransferase [Source:HGNC Symbol;Acc:HGNC:473]	RI	0.166	0.35	0.18	2.48e-06	0.000326999	NA	NA	NA	NA	0.379	0.307	0.365	0.184	0.175	0.193	39	39	57	29	40	45	79	29	30	159	62	57	NA	NA	49422103	49422451	NA	NA	NA	NA	NA	NA	49422271	49422451	NA	NA	49422103	49422360	NA	NA
54017_SE	ENSG00000147180	ZNF711	zinc finger protein 711 [Source:HGNC Symbol;Acc:HGNC:13128]	SE	0.146	0.76	0.61	0.000581016	0.0247259	0.957112	0.0428776	128.9	65.1	0.858	0.738	0.676	0.558	0.67	0.605	561	424	536	21	34	58	352	171	251	63	19	37	85246929	85247183	NA	NA	NA	NA	NA	NA	NA	NA	85246022	85247651	NA	NA	85245902	85247546	NA	NA
150857_SE	ENSG00000147180	ZNF711	zinc finger protein 711 [Source:HGNC Symbol;Acc:HGNC:13128]	SE	0.152	0.74	0.59	0.00112905	0.0398641	0.957112	0.0428776	128.9	65.1	0.842	0.72	0.653	0.517	0.653	0.59	502	393	492	21	34	58	304	161	240	63	19	37	85246929	85247188	NA	NA	NA	NA	NA	NA	NA	NA	85246022	85247651	NA	NA	85245902	85247546	NA	NA
4482_RI	ENSG00000147274	RBMX	RNA binding motif protein X-linked [Source:HGNC Symbol;Acc:HGNC:9910]	RI	-0.105	0.67	0.78	0.000111492	0.0069022	0.207608	0.541524	264	223.4	0.683	0.743	0.595	0.79	0.787	0.758	17095	13941	20759	209	127	371	35956	12518	15043	251	89	126	NA	NA	136872267	136875168	NA	NA	NA	NA	NA	NA	136872345	136875168	NA	NA	136872267	136875085	NA	NA
161989_SE	ENSG00000147274	RBMX	RNA binding motif protein X-linked [Source:HGNC Symbol;Acc:HGNC:9910]	SE	-0.128	0.3	0.43	0.00145997	0.0469557	0.207608	0.541524	264	223.4	0.347	0.378	0.183	0.48	0.444	0.368	349	243	262	209	127	371	730	224	231	251	89	126	136873245	136873404	NA	NA	NA	NA	NA	NA	NA	NA	136872345	136875168	NA	NA	136872267	136875085	NA	NA
76460_SE	ENSG00000148180	GSN	gelsolin [Source:HGNC Symbol;Acc:HGNC:4620]	SE	0.274	0.73	0.46	0.00100128	0.0365383	-0.231482	0.805553	70.1	77.3	0.849	0.714	0.632	0.505	0.439	0.429	22	49	37	2	10	11	96	23	25	48	15	17	121300055	121300126	NA	NA	NA	NA	NA	NA	NA	NA	121286185	121302149	NA	NA	121286122	121301962	NA	NA
5011_RI	ENSG00000148362	PAXX	PAXX non-homologous end joining factor [Source:HGNC Symbol;Acc:HGNC:27849]	RI	0.144	0.57	0.43	0.00018949	0.0104074	-0.239164	0.584358	29.1	33.3	0.543	0.582	0.598	0.377	0.481	0.432	66	83	122	27	29	40	201	76	89	162	40	57	NA	NA	136992639	136993243	NA	NA	NA	NA	NA	NA	136992974	136993243	NA	NA	136992639	136993052	NA	NA
86715_SE	ENSG00000148700	ADD3	adducin 3 [Source:HGNC Symbol;Acc:HGNC:245]	SE	-0.137	0.61	0.75	2.63e-06	0.000342209	0.107151	0.868816	177	157.6	0.677	0.622	0.534	0.763	0.752	0.729	587	1276	698	122	337	265	2231	838	1007	301	120	163	110132304	110132400	NA	NA	NA	NA	NA	NA	NA	NA	110130486	110135565	NA	NA	110130362	110133325	NA	NA
77784_SE	ENSG00000149925	ALDOA	aldolase, fructose-bisphosphate A [Source:HGNC Symbol;Acc:HGNC:414]	SE	0.103	0.46	0.36	6.74e-07	0.000111491	0.0797067	0.808449	82.2	74.8	0.494	0.424	0.464	0.36	0.349	0.365	2022	2532	2249	1217	2022	1523	6097	1742	1592	6374	1909	1630	30065875	30065927	NA	NA	NA	NA	NA	NA	NA	NA	30064505	30067366	NA	NA	30064423	30067233	NA	NA
6350_RI	ENSG00000153406	NMRAL1	NmrA like redox sensor 1 [Source:HGNC Symbol;Acc:HGNC:24987]	RI	-0.136	0.25	0.39	3.54e-05	0.00272819	-0.511141	0.22376	23.3	31.5	0.234	0.25	0.278	0.368	0.446	0.355	97	166	180	51	80	75	724	226	268	200	45	78	NA	NA	4474092	4474792	NA	NA	NA	NA	NA	NA	4474166	4474792	NA	NA	4474092	4474553	NA	NA
61551_SE	ENSG00000153560	UBP1	upstream binding protein 1 [Source:HGNC Symbol;Acc:HGNC:12507]	SE	-0.12	0.45	0.57	0.00104387	0.037646	0.261683	0.241839	42.6	34.6	0.529	0.431	0.394	0.622	0.512	0.579	326	291	333	118	156	208	762	266	348	188	103	103	33408689	33408797	NA	NA	NA	NA	NA	NA	NA	NA	33402904	33409346	NA	NA	33402800	33409235	NA	NA
6931_A3SS	ENSG00000153827	TRIP12	thyroid hormone receptor interactor 12 [Source:HGNC Symbol;Acc:HGNC:12306]	A3SS	0.116	0.76	0.65	0.0010455	0.0376593	0.0326846	0.930522	62	59.1	0.712	0.755	0.82	0.576	0.729	0.635	264	265	334	51	41	35	480	208	255	169	37	70	NA	NA	NA	NA	NA	NA	NA	NA	229805729	229805883	NA	NA	229805802	229807864	NA	NA	229805729	229807707
1668_MXE	ENSG00000154358	OBSCN	obscurin, cytoskeletal calmodulin and titin-interacting RhoGEF [Source:HGNC Symbol;Acc:HGNC:15719]	MXE	-0.194	0.26	0.45	2.81e-08	7.11e-06	-0.0138637	0.978776	27.7	27.1	0.286	0.243	0.25	0.435	0.487	0.439	42	28	52	105	87	156	121	74	90	157	78	115	NA	NA	NA	NA	228219323	228219599	228224458	228224734	NA	NA	228217288	228243458	NA	NA	228217012	228243182	NA	NA
8082_MXE	ENSG00000154556	SORBS2	sorbin and SH3 domain containing 2 [Source:HGNC Symbol;Acc:HGNC:24098]	MXE	0.107	0.52	0.41	0.000170037	0.00958472	-0.253699	0.537489	57.4	66.4	0.521	0.509	0.531	0.398	0.444	0.399	244	142	262	126	77	130	558	169	168	474	119	142	NA	NA	NA	NA	185635354	185635411	185638876	185639035	NA	NA	185630598	185646782	NA	NA	185630548	185646667	NA	NA
57827_SE	ENSG00000154556	SORBS2	sorbin and SH3 domain containing 2 [Source:HGNC Symbol;Acc:HGNC:24098]	SE	-0.197	0.61	0.8	1.07e-07	2.38e-05	-0.253699	0.537489	57.4	66.4	0.49	0.692	0.634	0.839	0.766	0.802	256	319	376	118	63	96	1255	310	365	107	42	40	185684753	185684846	NA	NA	NA	NA	NA	NA	NA	NA	185678822	185775366	NA	NA	185678795	185775226	NA	NA
57833_SE	ENSG00000154556	SORBS2	sorbin and SH3 domain containing 2 [Source:HGNC Symbol;Acc:HGNC:24098]	SE	-0.192	0.61	0.81	4.6e-08	1.07e-05	-0.253699	0.537489	57.4	66.4	0.511	0.673	0.657	0.819	0.797	0.801	207	217	308	118	63	96	813	277	269	107	42	40	185690561	185690611	NA	NA	NA	NA	NA	NA	NA	NA	185678822	185775288	NA	NA	185678795	185775226	NA	NA
20896_RI	ENSG00000158863	FAM160B2	family with sequence similarity 160 member B2 [Source:HGNC Symbol;Acc:HGNC:16492]	RI	-0.228	0.41	0.64	0.000248469	0.0129389	0.0293381	0.926182	21.2	20.2	0.442	0.415	0.381	0.623	0.528	0.771	232	279	312	26	35	45	707	239	303	38	19	8	NA	NA	22102792	22104379	NA	NA	NA	NA	NA	NA	22103185	22104379	NA	NA	22102792	22103943	NA	NA
21704_RI	ENSG00000159899	NPR2	natriuretic peptide receptor 2 [Source:HGNC Symbol;Acc:HGNC:7944]	RI	0.144	0.35	0.2	0.000530299	0.0231187	-0.165441	0.721599	14	15.1	0.278	0.457	0.302	0.214	0.203	0.188	43	227	112	22	53	51	127	44	47	92	34	40	NA	NA	35808754	35809243	NA	NA	NA	NA	NA	NA	35808853	35809243	NA	NA	35808754	35809155	NA	NA
161802_SE	ENSG00000161203	AP2M1	adaptor related protein complex 2 subunit mu 1 [Source:HGNC Symbol;Acc:HGNC:564]	SE	-0.237	0.17	0.4	6.8e-12	3.36e-09	-0.00639336	0.988006	282.1	275.4	0.192	0.117	0.191	0.341	0.457	0.413	54	50	65	103	172	125	162	50	62	142	27	40	184180561	184180650	NA	NA	NA	NA	NA	NA	NA	NA	184180251	184180881	NA	NA	184180168	184180848	NA	NA
68319_SE	ENSG00000161203	AP2M1	adaptor related protein complex 2 subunit mu 1 [Source:HGNC Symbol;Acc:HGNC:564]	SE	-0.216	0.14	0.36	4.18e-10	1.6e-07	-0.00639336	0.988006	282.1	275.4	0.156	0.102	0.165	0.279	0.424	0.369	44	45	57	103	172	125	127	46	54	142	27	40	184180644	184180741	NA	NA	NA	NA	NA	NA	NA	NA	184180251	184180915	NA	NA	184180168	184180848	NA	NA
82984_SE	ENSG00000161692	DBF4B	DBF4 zinc finger B [Source:HGNC Symbol;Acc:HGNC:17883]	SE	-0.292	0.39	0.68	0.00097547	0.035935	0.361185	0.640805	7.2	5.4	0.407	0.334	0.422	0.578	0.709	0.753	18	11	40	12	10	25	42	32	20	14	6	3	44732177	44732265	NA	NA	NA	NA	NA	NA	NA	NA	44731015	44734163	NA	NA	44730964	44734089	NA	NA
19286_RI	ENSG00000162191	UBXN1	UBX domain protein 1 [Source:HGNC Symbol;Acc:HGNC:18402]	RI	-0.116	0.73	0.84	1.32e-05	0.00128608	-0.325355	0.294824	97	118.7	0.809	0.685	0.692	0.863	0.833	0.839	594	230	311	65	49	64	2052	670	643	151	62	57	NA	NA	62678834	62679081	NA	NA	NA	NA	NA	NA	62678952	62679081	NA	NA	62678834	62679038	NA	NA
14816_RI	ENSG00000163660	CCNL1	cyclin L1 [Source:HGNC Symbol;Acc:HGNC:20569]	RI	0.126	0.87	0.74	7.7e-06	0.000838706	-0.0418762	0.964636	53.4	53.8	0.852	0.888	0.87	0.704	0.822	0.707	374	482	723	15	14	25	792	519	480	77	26	46	NA	NA	157151761	157152241	NA	NA	NA	NA	NA	NA	157151930	157152241	NA	NA	157151761	157152176	NA	NA
3537_MXE	ENSG00000163694	RBM47	RNA binding motif protein 47 [Source:HGNC Symbol;Acc:HGNC:30358]	MXE	-0.116	0.46	0.58	0.000400657	0.0188203	-0.25161	0.733049	38.9	43.5	0.529	0.379	0.475	0.591	0.553	0.587	609	1392	1335	124	523	337	5490	1399	1773	871	259	286	NA	NA	NA	NA	40436440	40436647	40437770	40438924	NA	NA	40432862	40466699	NA	NA	40432650	40466576	NA	NA
151_A5SS	ENSG00000166704	ZNF606	zinc finger protein 606 [Source:HGNC Symbol;Acc:HGNC:25879]	A5SS	-0.253	0.22	0.47	0.000487054	0.0216147	-0.165685	0.413545	15.3	16.7	0.249	0.145	0.255	0.418	0.633	0.356	37	23	36	18	22	17	187	64	72	42	6	21	NA	NA	NA	NA	NA	NA	NA	NA	58002395	58002819	NA	NA	58002819	58001370	NA	NA	58002779	58001288
6569_RI	ENSG00000167965	MLST8	MTOR associated protein, LST8 homolog [Source:HGNC Symbol;Acc:HGNC:24825]	RI	-0.43	0.22	0.65	2.34e-14	1.64e-11	-0.427177	0.162828	48.5	63.4	0.341	0.145	0.182	0.706	0.584	0.667	22	16	25	22	49	58	172	38	58	37	14	15	NA	NA	2206357	2206659	NA	NA	NA	NA	NA	NA	2206409	2206659	NA	NA	2206357	2206478	NA	NA
187668_SE	ENSG00000167978	SRRM2	serine/arginine repetitive matrix 2 [Source:HGNC Symbol;Acc:HGNC:16639]	SE	0.145	0.58	0.43	4.18e-05	0.00310533	0.186952	0.763275	338.2	288.5	0.516	0.63	0.586	0.355	0.496	0.447	1436	2095	3579	232	212	436	2666	1952	1637	832	341	348	2769871	2770227	NA	NA	NA	NA	NA	NA	NA	NA	2769284	2770465	NA	NA	2768996	2770351	NA	NA
187669_SE	ENSG00000167978	SRRM2	serine/arginine repetitive matrix 2 [Source:HGNC Symbol;Acc:HGNC:16639]	SE	0.137	0.57	0.43	0.000107723	0.00672064	0.186952	0.763275	338.2	288.5	0.504	0.62	0.576	0.353	0.493	0.444	1498	2195	3758	232	212	436	2881	2108	1765	832	341	348	2769871	2770267	NA	NA	NA	NA	NA	NA	NA	NA	2769284	2770465	NA	NA	2768996	2770351	NA	NA
5933_A5SS	ENSG00000167995	BEST1	bestrophin 1 [Source:HGNC Symbol;Acc:HGNC:12703]	A5SS	0.146	0.4	0.26	8.79e-11	3.77e-08	-1.36879	0.369039	99.8	239.8	0.448	0.366	0.398	0.233	0.286	0.255	216	989	1195	71	458	483	3413	1227	1551	2994	818	1208	NA	NA	NA	NA	NA	NA	NA	NA	61958145	61958501	NA	NA	61958298	61959578	NA	NA	61958145	61959497
29472_MXE	ENSG00000168028	RPSA	ribosomal protein SA [Source:HGNC Symbol;Acc:HGNC:6502]	MXE	0.156	0.48	0.32	1.29e-13	8.32e-11	-0.674994	0.0785546	244.1	377	0.445	0.513	0.479	0.316	0.326	0.327	981	1066	1078	670	553	641	4717	1275	1497	5589	1442	1688	NA	NA	NA	NA	39408577	39408724	39410952	39410999	NA	NA	39407786	39411777	NA	NA	39407620	39411648	NA	NA
61134_SE	ENSG00000168385	SEPTIN2	septin 2 [Source:HGNC Symbol;Acc:HGNC:7729]	SE	-0.244	0.22	0.46	3.26e-07	6.06e-05	0.0806029	0.801211	397.1	365	0.151	0.334	0.16	0.541	0.411	0.425	27	31	29	54	22	54	222	55	102	67	28	49	241316421	241316555	NA	NA	NA	NA	NA	NA	NA	NA	241315982	241317599	NA	NA	241315860	241317498	NA	NA
61137_SE	ENSG00000168385	SEPTIN2	septin 2 [Source:HGNC Symbol;Acc:HGNC:7729]	SE	-0.257	0.18	0.43	2.47e-10	1.01e-07	0.0806029	0.801211	397.1	365	0.102	0.253	0.174	0.499	0.406	0.394	19	23	35	54	22	54	206	59	98	67	28	49	241316421	241316575	NA	NA	NA	NA	NA	NA	NA	NA	241315982	241317538	NA	NA	241315958	241317498	NA	NA
101359_SE	ENSG00000169592	INO80E	INO80 complex subunit E [Source:HGNC Symbol;Acc:HGNC:26905]	SE	0.4	0.73	0.33	3.37e-06	0.000423273	0.258412	0.489175	24	19.5	0.702	0.669	0.807	0.339	0.366	0.272	21	9	28	4	2	3	24	9	10	21	7	12	30003435	30003526	NA	NA	NA	NA	NA	NA	NA	NA	30001530	30004657	NA	NA	30001413	30004567	NA	NA
188235_SE	ENSG00000169592	INO80E	INO80 complex subunit E [Source:HGNC Symbol;Acc:HGNC:26905]	SE	0.377	0.85	0.47	4.17e-08	9.93e-06	0.258412	0.489175	24	19.5	0.759	0.888	0.891	0.417	0.56	0.431	72	91	140	4	2	3	86	51	52	21	7	12	30003435	30003785	NA	NA	NA	NA	NA	NA	NA	NA	30001530	30004657	NA	NA	30001413	30004567	NA	NA
12326_MXE	ENSG00000172785	CBWD1	COBW domain containing 1 [Source:HGNC Symbol;Acc:HGNC:17134]	MXE	-0.11	0.58	0.69	0.00130101	0.0438171	0.363243	0.309705	7.8	5.8	0.628	0.532	0.574	0.659	0.657	0.747	106	159	137	69	154	112	326	68	145	186	39	54	NA	NA	NA	NA	146101	146158	152033	152078	NA	NA	135030	154795	NA	NA	134978	154708	NA	NA
4766_RI	ENSG00000173137	ADCK5	aarF domain containing kinase 5 [Source:HGNC Symbol;Acc:HGNC:21738]	RI	0.317	0.71	0.39	0.000345215	0.0166044	-0.0628902	0.927335	8.3	8.4	0.684	0.793	0.657	0.271	0.472	0.441	17	15	15	4	2	4	27	21	17	37	12	11	NA	NA	144391579	144391866	NA	NA	NA	NA	NA	NA	144391711	144391866	NA	NA	144391579	144391782	NA	NA
106249_SE	ENSG00000173818	ENDOV	endonuclease V [Source:HGNC Symbol;Acc:HGNC:26640]	SE	-0.195	0.18	0.38	0.000945573	0.0352042	-0.10545	0.756509	7.8	8.2	0.123	0.181	0.239	0.31	0.522	0.296	15	20	24	38	32	27	117	37	38	92	12	32	80421827	80421962	NA	NA	NA	NA	NA	NA	NA	NA	80415821	80422242	NA	NA	80415452	80422205	NA	NA
6960_A5SS	ENSG00000174373	RALGAPA1	Ral GTPase activating protein catalytic alpha subunit 1 [Source:HGNC Symbol;Acc:HGNC:17770]	A5SS	0.227	0.74	0.51	1.85e-05	0.00161842	-0.0159153	0.961309	13.6	13.4	0.733	0.833	0.656	0.515	0.491	0.535	700	782	1082	13	8	29	1143	491	631	55	26	28	NA	NA	NA	NA	NA	NA	NA	NA	35688458	35690003	NA	NA	35690003	35686666	NA	NA	35689835	35686541
177540_SE	ENSG00000176454	LPCAT4	lysophosphatidylcholine acyltransferase 4 [Source:HGNC Symbol;Acc:HGNC:30059]	SE	-0.164	0.64	0.81	0.00083701	0.0324405	0.438987	0.122321	21	15.1	0.56	0.681	0.693	0.864	0.768	0.795	143	139	174	19	11	13	302	98	115	8	5	5	34361168	34361532	NA	NA	NA	NA	NA	NA	NA	NA	34360209	34362321	NA	NA	34360110	34362195	NA	NA
75234_SE	ENSG00000177106	EPS8L2	EPS8 like 2 [Source:HGNC Symbol;Acc:HGNC:21296]	SE	0.331	0.53	0.2	1.11e-13	7.3e-11	-0.605934	0.0827591	15	21.9	0.523	0.565	0.502	0.162	0.173	0.263	54	59	61	13	12	16	117	42	46	160	53	34	706595	706801	NA	NA	NA	NA	NA	NA	NA	NA	706288	709451	NA	NA	706236	709329	NA	NA
75235_SE	ENSG00000177106	EPS8L2	EPS8 like 2 [Source:HGNC Symbol;Acc:HGNC:21296]	SE	0.286	0.45	0.16	4.39e-09	1.28e-06	-0.605934	0.0827591	15	21.9	0.432	0.53	0.382	0.152	0.121	0.212	27	37	27	13	12	16	78	20	25	160	53	34	706673	706801	NA	NA	NA	NA	NA	NA	NA	NA	706288	709451	NA	NA	706230	709329	NA	NA
7766_A3SS	ENSG00000178904	DPY19L3	dpy-19 like C-mannosyltransferase 3 [Source:HGNC Symbol;Acc:HGNC:27120]	A3SS	0.135	0.39	0.25	0.000550338	0.0237935	0.0680917	0.867947	26.7	24.5	0.435	0.411	0.317	0.312	0.184	0.263	429	677	567	31	54	68	905	297	488	111	73	76	NA	NA	NA	NA	NA	NA	NA	NA	32467473	32468813	NA	NA	32468813	32464784	NA	NA	32468730	32464727
47548_A3SS	ENSG00000180900	SCRIB	scribble planar cell polarity protein [Source:HGNC Symbol;Acc:HGNC:30377]	A3SS	0.116	0.27	0.15	1.39e-05	0.00131801	-0.688927	0.0797417	32.7	50.9	0.249	0.291	0.26	0.124	0.16	0.169	40	53	56	28	30	37	122	62	48	201	76	55	NA	NA	NA	NA	NA	NA	NA	NA	143791388	143791684	NA	NA	143791440	143791913	NA	NA	143791388	143791875
124985_SE	ENSG00000180902	D2HGDH	D-2-hydroxyglutarate dehydrogenase [Source:HGNC Symbol;Acc:HGNC:28358]	SE	0.346	0.77	0.43	2.65e-06	0.000342693	0.514986	0.389374	20.2	13.8	0.771	0.772	0.771	0.221	0.544	0.512	174	225	298	7	9	12	130	88	93	62	10	12	241748826	241749298	NA	NA	NA	NA	NA	NA	NA	NA	241744877	241750294	NA	NA	241744708	241750150	NA	NA
124987_SE	ENSG00000180902	D2HGDH	D-2-hydroxyglutarate dehydrogenase [Source:HGNC Symbol;Acc:HGNC:28358]	SE	0.332	0.81	0.47	4.66e-06	0.000548798	0.514986	0.389374	20.2	13.8	0.797	0.812	0.809	0.261	0.588	0.574	189	266	349	7	9	12	150	98	111	62	10	12	241748864	241749298	NA	NA	NA	NA	NA	NA	NA	NA	241744877	241750294	NA	NA	241744708	241750150	NA	NA
21592_SE	ENSG00000180902	D2HGDH	D-2-hydroxyglutarate dehydrogenase [Source:HGNC Symbol;Acc:HGNC:28358]	SE	0.331	0.78	0.45	6.67e-06	0.000744601	0.514986	0.389374	20.2	13.8	0.786	0.758	0.787	0.234	0.563	0.54	395	434	683	7	9	12	292	198	217	62	10	12	241748864	241749929	NA	NA	NA	NA	NA	NA	NA	NA	241744877	241750294	NA	NA	241744708	241750150	NA	NA
3570_A3SS	ENSG00000182196	ARL6IP4	ADP ribosylation factor like GTPase 6 interacting protein 4 [Source:HGNC Symbol;Acc:HGNC:18076]	A3SS	-0.101	0.24	0.34	8.15e-05	0.00536752	0.53267	0.53005	2.4	1.6	0.208	0.223	0.298	0.34	0.353	0.339	87	95	115	250	250	205	418	136	143	613	188	211	NA	NA	NA	NA	NA	NA	NA	NA	122981570	122981879	NA	NA	122981879	122981299	NA	NA	122981594	122981128
59595_SE	ENSG00000182287	AP1S2	adaptor related protein complex 1 subunit sigma 2 [Source:HGNC Symbol;Acc:HGNC:560]	SE	-0.191	0.25	0.44	1.62e-09	5.01e-07	-0.51834	0.134886	180.9	250.1	0.153	0.287	0.31	0.423	0.434	0.465	218	434	625	466	417	540	2010	893	1012	1063	452	452	15831451	15831568	NA	NA	NA	NA	NA	NA	NA	NA	15827372	15845516	NA	NA	15826932	15845378	NA	NA
59598_SE	ENSG00000182287	AP1S2	adaptor related protein complex 1 subunit sigma 2 [Source:HGNC Symbol;Acc:HGNC:560]	SE	0.146	0.45	0.31	3.02e-05	0.00241158	-0.51834	0.134886	180.9	250.1	0.493	0.467	0.393	0.382	0.247	0.287	173	358	393	85	195	290	1307	351	456	1010	511	541	15833443	15833524	NA	NA	NA	NA	NA	NA	NA	NA	15831568	15845516	NA	NA	15830231	15845378	NA	NA
9804_A3SS	ENSG00000182796	TMEM198B	transmembrane protein 198B (pseudogene) [Source:HGNC Symbol;Acc:HGNC:43629]	A3SS	0.281	0.73	0.45	0.000744166	0.0296373	-0.549754	0.0785546	23.1	32.6	0.533	0.862	0.785	0.461	0.461	0.416	20	41	40	8	3	5	103	30	39	55	16	25	NA	NA	NA	NA	NA	NA	NA	NA	55832870	55833014	NA	NA	55833014	55831349	NA	NA	55832958	55831256
14746_MXE	ENSG00000182871	COL18A1	collagen type XVIII alpha 1 chain [Source:HGNC Symbol;Acc:HGNC:2195]	MXE	0.1	0.73	0.63	5.97e-07	0.000101426	-0.566926	0.18905	370.6	531	0.711	0.764	0.723	0.609	0.663	0.626	853	846	1076	294	221	349	3198	875	1025	1741	377	520	NA	NA	NA	NA	45504010	45504054	45504530	45504556	NA	NA	45497661	45505278	NA	NA	45497598	45505133	NA	NA
14747_MXE	ENSG00000182871	COL18A1	collagen type XVIII alpha 1 chain [Source:HGNC Symbol;Acc:HGNC:2195]	MXE	0.109	0.41	0.3	3.03e-07	5.69e-05	-0.566926	0.18905	370.6	531	0.379	0.448	0.397	0.278	0.326	0.292	890	893	1141	294	221	349	3324	908	1068	1741	377	520	NA	NA	NA	NA	45504010	45504433	45504530	45504556	NA	NA	45497661	45505278	NA	NA	45497598	45505133	NA	NA
14748_MXE	ENSG00000182871	COL18A1	collagen type XVIII alpha 1 chain [Source:HGNC Symbol;Acc:HGNC:2195]	MXE	0.109	0.41	0.3	2.93e-07	5.56e-05	-0.566926	0.18905	370.6	531	0.378	0.448	0.396	0.277	0.326	0.292	890	893	1141	294	221	349	3324	908	1066	1741	377	520	NA	NA	NA	NA	45504010	45504434	45504530	45504556	NA	NA	45497661	45505278	NA	NA	45497598	45505133	NA	NA
7_MXE	ENSG00000182871	COL18A1	collagen type XVIII alpha 1 chain [Source:HGNC Symbol;Acc:HGNC:2195]	MXE	0.115	0.74	0.63	4.16e-05	0.00310533	-0.566926	0.18905	370.6	531	0.655	0.817	0.761	0.608	0.638	0.642	2882	3026	3647	1549	691	1165	12999	3098	3818	8521	1787	2166	NA	NA	NA	NA	45504415	45504556	45505133	45505278	NA	NA	45504054	45505431	NA	NA	45504010	45505357	NA	NA
56173_SE	ENSG00000182979	MTA1	metastasis associated 1 [Source:HGNC Symbol;Acc:HGNC:7410]	SE	-0.107	0.7	0.81	0.00107116	0.0382829	-0.135589	0.687922	39.9	42.8	0.778	0.662	0.658	0.772	0.803	0.843	284	208	292	48	63	90	714	276	290	125	40	32	105449358	105449409	NA	NA	NA	NA	NA	NA	NA	NA	105445511	105450184	NA	NA	105445417	105450057	NA	NA
82784_SE	ENSG00000182985	CADM1	cell adhesion molecule 1 [Source:HGNC Symbol;Acc:HGNC:5951]	SE	-0.154	0.28	0.43	1.23e-06	0.000184896	0.251914	0.533419	75.4	61.6	0.205	0.349	0.281	0.426	0.452	0.419	146	245	167	392	316	295	623	173	216	580	145	207	115198405	115198438	NA	NA	NA	NA	NA	NA	NA	NA	115178775	115209657	NA	NA	115178643	115209573	NA	NA
3359_A3SS	ENSG00000183853	KIRREL1	kirre like nephrin family adhesion molecule 1 [Source:HGNC Symbol;Acc:HGNC:15734]	A3SS	0.127	0.55	0.43	5.73e-05	0.0040264	0.0191925	0.977222	198.3	190.7	0.608	0.56	0.495	0.44	0.438	0.405	353	306	409	138	146	253	690	215	298	533	167	266	NA	NA	NA	NA	NA	NA	NA	NA	158089453	158089628	NA	NA	158089628	158088454	NA	NA	158089501	158088326
4316_MXE	ENSG00000187634	SAMD11	sterile alpha motif domain containing 11 [Source:HGNC Symbol;Acc:HGNC:28706]	MXE	0.144	0.82	0.68	0.000864578	0.0331095	-0.552759	0.377511	9.6	13.5	0.755	0.893	0.811	0.654	0.646	0.728	44	46	61	13	5	13	209	54	88	101	27	30	NA	NA	NA	NA	939274	939460	941143	941306	NA	NA	939129	942251	NA	NA	939039	942135	NA	NA
60429_SE	ENSG00000196428	TSC22D2	TSC22 domain family member 2 [Source:HGNC Symbol;Acc:HGNC:29095]	SE	0.115	0.27	0.16	0.000778443	0.0307265	0.158117	0.491247	9.9	8.7	0.187	0.287	0.347	0.138	0.155	0.184	46	54	68	64	43	41	65	28	45	130	49	64	150438197	150438354	NA	NA	NA	NA	NA	NA	NA	NA	150411308	150457127	NA	NA	150411178	150457075	NA	NA
5252_A3SS	ENSG00000196547	MAN2A2	mannosidase alpha class 2A member 2 [Source:HGNC Symbol;Acc:HGNC:6825]	A3SS	0.128	0.41	0.28	2.55e-05	0.00211941	-0.475269	0.210378	71.1	94.9	0.389	0.405	0.421	0.242	0.277	0.311	52	83	72	61	91	74	158	60	73	369	117	121	NA	NA	NA	NA	NA	NA	NA	NA	90912516	90912664	NA	NA	90912664	90912279	NA	NA	90912541	90912042
953_A3SS	ENSG00000196756	SNHG17	small nucleolar RNA host gene 17 [Source:HGNC Symbol;Acc:HGNC:48600]	A3SS	0.174	0.4	0.22	0.000948968	0.0352709	-0.54405	0.087334	3.1	4.3	0.258	0.467	0.468	0.154	0.302	0.216	154	216	217	27	15	15	318	142	159	106	20	35	NA	NA	NA	NA	NA	NA	NA	NA	38421005	38422241	NA	NA	38421098	38426503	NA	NA	38421005	38426418
157362_SE	ENSG00000197111	PCBP2	poly(rC) binding protein 2 [Source:HGNC Symbol;Acc:HGNC:8648]	SE	-0.162	0.24	0.4	8.88e-16	8.15e-13	-0.0568623	0.87434	106.4	107.9	0.237	0.22	0.263	0.446	0.371	0.388	442	262	450	1084	709	963	1487	442	481	1408	572	578	53467804	53467827	NA	NA	NA	NA	NA	NA	NA	NA	53467293	53468832	NA	NA	53467220	53468776	NA	NA
157367_SE	ENSG00000197111	PCBP2	poly(rC) binding protein 2 [Source:HGNC Symbol;Acc:HGNC:8648]	SE	-0.212	0.5	0.71	5.19e-10	1.89e-07	-0.0568623	0.87434	106.4	107.9	0.477	0.456	0.555	0.771	0.653	0.7	835	494	809	123	79	87	2675	784	886	107	56	51	53467804	53468281	NA	NA	NA	NA	NA	NA	NA	NA	53467293	53468832	NA	NA	53467220	53468779	NA	NA
14701_SE	ENSG00000197535	MYO5A	myosin VA [Source:HGNC Symbol;Acc:HGNC:7602]	SE	-0.154	0.59	0.75	1.61e-05	0.00146783	-0.620327	0.152302	63.8	94	0.53	0.666	0.587	0.758	0.749	0.739	72	172	175	57	77	110	541	157	168	154	47	53	52348817	52348826	NA	NA	NA	NA	NA	NA	NA	NA	52346461	52351481	NA	NA	52346360	52351253	NA	NA
86525_SE	ENSG00000197694	SPTAN1	spectrin alpha, non-erythrocytic 1 [Source:HGNC Symbol;Acc:HGNC:11273]	SE	-0.371	0.29	0.66	0	0	0.363767	0.305846	134.6	102.4	0.265	0.267	0.332	0.635	0.669	0.672	246	230	426	567	526	714	990	461	498	474	190	202	128609650	128609665	NA	NA	NA	NA	NA	NA	NA	NA	128609284	128611845	NA	NA	128609121	128611713	NA	NA
48622_A5SS	ENSG00000198467	TPM2	tropomyosin 2 [Source:HGNC Symbol;Acc:HGNC:12011]	A5SS	-0.13	0.28	0.41	1.39e-09	4.36e-07	-0.0209227	0.964878	191.4	189	0.231	0.313	0.303	0.423	0.387	0.427	1199	1163	1640	729	465	689	3646	1082	1289	905	312	315	NA	NA	NA	NA	NA	NA	NA	NA	35684731	35685126	NA	NA	35685126	35684550	NA	NA	35685063	35684487
11298_MXE	ENSG00000198467	TPM2	tropomyosin 2 [Source:HGNC Symbol;Acc:HGNC:12011]	MXE	0.222	0.53	0.3	0	0	-0.0209227	0.964878	191.4	189	0.555	0.484	0.541	0.271	0.338	0.305	1687	1181	1800	1355	1257	1527	1998	721	785	5368	1410	1790	NA	NA	NA	NA	35684731	35684807	35685063	35685139	NA	NA	35684550	35685339	NA	NA	35684487	35685268	NA	NA
41882_MXE	ENSG00000198467	TPM2	tropomyosin 2 [Source:HGNC Symbol;Acc:HGNC:12011]	MXE	0.16	0.33	0.17	0	0	-0.0209227	0.964878	191.4	189	0.357	0.284	0.335	0.15	0.191	0.155	824	544	840	1355	1257	1527	1037	363	360	5368	1410	1790	NA	NA	NA	NA	35684731	35684807	35685063	35685153	NA	NA	35684550	35685339	NA	NA	35684487	35685268	NA	NA
41883_MXE	ENSG00000198467	TPM2	tropomyosin 2 [Source:HGNC Symbol;Acc:HGNC:12011]	MXE	0.148	0.29	0.15	0	0	-0.0209227	0.964878	191.4	189	0.325	0.254	0.303	0.132	0.169	0.137	825	542	840	1355	1257	1527	1037	363	360	5368	1410	1790	NA	NA	NA	NA	35684731	35684807	35685063	35685179	NA	NA	35684550	35685339	NA	NA	35684487	35685268	NA	NA
173106_SE	ENSG00000198467	TPM2	tropomyosin 2 [Source:HGNC Symbol;Acc:HGNC:12011]	SE	-0.167	0.42	0.59	5.52e-11	2.54e-08	-0.0209227	0.964878	191.4	189	0.366	0.467	0.426	0.614	0.545	0.601	756	732	919	729	465	689	2586	673	854	905	312	315	35684731	35684790	NA	NA	NA	NA	NA	NA	NA	NA	35684550	35685139	NA	NA	35684487	35685063	NA	NA
82056_SE	ENSG00000198467	TPM2	tropomyosin 2 [Source:HGNC Symbol;Acc:HGNC:12011]	SE	-0.14	0.47	0.61	2.13e-07	4.34e-05	-0.0209227	0.964878	191.4	189	0.41	0.522	0.484	0.63	0.581	0.626	1025	1030	1311	729	465	689	3129	877	1068	905	312	315	35684731	35684807	NA	NA	NA	NA	NA	NA	NA	NA	35684550	35685139	NA	NA	35684487	35685063	NA	NA
82059_SE	ENSG00000198467	TPM2	tropomyosin 2 [Source:HGNC Symbol;Acc:HGNC:12011]	SE	0.301	0.55	0.25	0	0	-0.0209227	0.964878	191.4	189	0.535	0.517	0.587	0.204	0.282	0.251	1101	906	1371	472	417	476	1221	482	538	2355	606	790	35685063	35685139	NA	NA	NA	NA	NA	NA	NA	NA	35684807	35685339	NA	NA	35684731	35685268	NA	NA
2753_RI	ENSG00000203875	SNHG5	small nucleolar RNA host gene 5 [Source:HGNC Symbol;Acc:HGNC:21026]	RI	0.211	0.48	0.27	4.39e-06	0.000525724	-0.514194	0.103494	24.2	33.5	0.382	0.531	0.538	0.212	0.309	0.296	125	172	202	28	21	24	243	123	140	125	38	46	NA	NA	85677423	85678032	NA	NA	NA	NA	NA	NA	85677492	85678032	NA	NA	85677423	85677953	NA	NA
32612_A3SS	ENSG00000204356	NELFE	negative elongation factor complex member E [Source:HGNC Symbol;Acc:HGNC:13974]	A3SS	-0.109	0.21	0.32	0.00145238	0.0469176	-0.0790739	0.788284	67.4	68.9	0.259	0.16	0.214	0.381	0.29	0.289	29	22	26	59	82	68	90	27	28	104	47	49	NA	NA	NA	NA	NA	NA	NA	NA	31954528	31954907	NA	NA	31954877	31955096	NA	NA	31954528	31955058
37556_SE	ENSG00000204463	BAG6	BCL2 associated athanogene 6 [Source:HGNC Symbol;Acc:HGNC:13919]	SE	-0.105	0.65	0.75	1.18e-05	0.00116791	-0.196961	0.454605	156.3	173.7	0.664	0.593	0.684	0.762	0.746	0.748	798	763	1164	135	175	180	2785	958	1054	292	109	119	31639499	31639646	NA	NA	NA	NA	NA	NA	NA	NA	31639226	31640306	NA	NA	31639027	31640198	NA	NA
33340_SE	ENSG00000206562	METTL6	methyltransferase like 6 [Source:HGNC Symbol;Acc:HGNC:28343]	SE	-0.162	0.2	0.36	0.000538374	0.023439	0.162025	0.522253	12.2	10.6	0.293	0.124	0.18	0.337	0.282	0.465	34	26	36	38	85	76	102	28	47	93	33	25	15415497	15415583	NA	NA	NA	NA	NA	NA	NA	NA	15414162	15415860	NA	NA	15414020	15415771	NA	NA
982_RI	ENSG00000213780	GTF2H4	general transcription factor IIH subunit 4 [Source:HGNC Symbol;Acc:HGNC:4658]	RI	0.117	0.37	0.25	0.00044659	0.0203982	-0.0829191	0.916879	2.5	2.6	0.415	0.368	0.313	0.283	0.232	0.231	127	115	158	59	65	114	229	90	107	191	98	117	NA	NA	30913109	30913387	NA	NA	NA	NA	NA	NA	30913157	30913387	NA	NA	30913109	30913308	NA	NA
25284_RI	ENSG00000215472	RPL17-C18orf32	RPL17-C18orf32 readthrough [Source:HGNC Symbol;Acc:HGNC:44661]	RI	0.194	0.51	0.32	0.000791803	0.0312155	-0.244314	0.754087	2.6	3	0.456	0.497	0.581	0.239	0.451	0.263	46	78	81	16	23	17	70	31	38	65	11	31	NA	NA	49491404	49491833	NA	NA	NA	NA	NA	NA	49491445	49491833	NA	NA	49491404	49491625	NA	NA
86064_SE	ENSG00000223482	NUTM2A-AS1	NUTM2A antisense RNA 1 [Source:HGNC Symbol;Acc:HGNC:45161]	SE	0.196	0.8	0.6	0.000285984	0.0143349	-0.0424003	0.906656	4.6	4.6	0.824	0.719	0.852	0.534	0.643	0.63	900	983	1842	3	6	5	2428	924	1200	33	8	11	87241181	87245855	NA	NA	NA	NA	NA	NA	NA	NA	87208512	87246212	NA	NA	87208185	87246114	NA	NA
50143_SE	ENSG00000224078	SNHG14	small nucleolar RNA host gene 14 [Source:HGNC Symbol;Acc:HGNC:37462]	SE	-0.375	0.43	0.81	1.11e-16	1.15e-13	-0.841199	0.0207612	13.9	24.2	0.385	0.413	0.495	0.816	0.762	0.84	63	26	82	41	15	34	491	165	219	45	21	17	25061305	25061413	NA	NA	NA	NA	NA	NA	NA	NA	25059718	25062088	NA	NA	25059456	25061949	NA	NA
3625_A3SS	ENSG00000228288	PCAT6	prostate cancer associated transcript 6 [Source:HGNC Symbol;Acc:HGNC:43714]	A3SS	0.194	0.83	0.63	0.00157727	0.0493453	-0.188542	0.754114	14.3	15.8	0.86	0.786	0.834	0.535	0.773	0.591	47	56	64	3	6	5	143	52	33	49	6	9	NA	NA	NA	NA	NA	NA	NA	NA	202811574	202811913	NA	NA	202811913	202811370	NA	NA	202811688	202810961
48976_A3SS	ENSG00000236609	ZNF853	zinc finger protein 853 [Source:HGNC Symbol;Acc:HGNC:21767]	A3SS	0.149	0.8	0.66	0.000215399	0.0114749	-0.399364	0.264377	34.7	44.1	0.777	0.837	0.801	0.638	0.675	0.656	67	44	56	18	8	13	173	60	55	92	27	27	NA	NA	NA	NA	NA	NA	NA	NA	6617184	6617307	NA	NA	6617307	6616186	NA	NA	6617189	6615609
48584_A5SS	ENSG00000237441	RGL2	ral guanine nucleotide dissociation stimulator like 2 [Source:HGNC Symbol;Acc:HGNC:9769]	A5SS	-0.203	0.3	0.5	0.000182123	0.010159	-0.0745888	0.795678	61.9	62.6	0.361	0.225	0.302	0.445	0.496	0.556	68	60	62	21	36	25	234	96	86	51	17	12	NA	NA	NA	NA	NA	NA	NA	NA	33298519	33298930	NA	NA	33298930	33297115	NA	NA	33298869	33297031
81987_SE	ENSG00000237441	RGL2	ral guanine nucleotide dissociation stimulator like 2 [Source:HGNC Symbol;Acc:HGNC:9769]	SE	-0.102	0.74	0.85	0.000976725	0.035935	-0.0745888	0.795678	61.9	62.6	0.772	0.694	0.767	0.833	0.829	0.878	261	299	302	21	36	25	931	302	317	51	17	12	33298454	33298651	NA	NA	NA	NA	NA	NA	NA	NA	33297115	33298942	NA	NA	33297031	33298869	NA	NA
173040_SE	ENSG00000237441	RGL2	ral guanine nucleotide dissociation stimulator like 2 [Source:HGNC Symbol;Acc:HGNC:9769]	SE	-0.206	0.52	0.73	0.000433784	0.0200828	-0.0745888	0.795678	61.9	62.6	0.601	0.397	0.572	0.704	0.71	0.773	88	66	93	21	36	25	338	116	114	51	17	12	33298519	33298651	NA	NA	NA	NA	NA	NA	NA	NA	33297115	33298942	NA	NA	33297031	33298869	NA	NA
5838_SE	ENSG00000254995	STX16-NPEPL1	STX16-NPEPL1 readthrough (NMD candidate) [Source:HGNC Symbol;Acc:HGNC:41993]	SE	-0.132	0.65	0.79	1.49e-06	0.000214139	0.52076	0.423648	15.1	10.3	0.715	0.646	0.602	0.822	0.751	0.786	459	380	597	57	65	123	1080	426	436	73	44	37	58669290	58669453	NA	NA	NA	NA	NA	NA	NA	NA	58668127	58670603	NA	NA	58667986	58670511	NA	NA
8037_RI	ENSG00000267120	AD000671.2	novel transcript	RI	0.15	0.89	0.74	0.00046684	0.0210668	NA	NA	NA	NA	0.9	0.875	0.883	0.699	0.756	0.752	58	75	97	3	5	6	105	60	52	21	9	8	NA	NA	35744490	35744738	NA	NA	NA	NA	NA	NA	35744540	35744738	NA	NA	35744490	35744625	NA	NA
63544_SE	ENSG00000277072	STAG3L2	stromal antigen 3-like 2 (pseudogene) [Source:HGNC Symbol;Acc:HGNC:33886]	SE	-0.265	0.42	0.68	0.000973203	0.035935	0.284817	0.537426	11.7	9.3	0.4	0.39	0.456	0.58	0.704	0.756	23	22	35	14	14	17	112	41	38	33	7	5	74883727	74883835	NA	NA	NA	NA	NA	NA	NA	NA	74883463	74884223	NA	NA	74882162	74884143	NA	NA
117534_SE	ENSG00000285043	AC093512.2	uncharaterized LOC112694756 [Source:NCBI gene;Acc:112694756]	SE	0.1	0.43	0.33	6.92e-07	0.000112252	0.576493	0.371975	3.5	2.2	0.463	0.401	0.434	0.337	0.326	0.335	2509	3233	2793	1217	2022	1523	7734	2206	1962	6374	1909	1630	30065824	30065927	NA	NA	NA	NA	NA	NA	NA	NA	30064505	30067366	NA	NA	30064423	30067233	NA	NA
[truncated: 4 more columns]
